# Supplementary material for: Potential biomarkers of ductal carcinoma in situ progression
Source: BMC Cancer. 2020 Feb 12;20:119. doi: 10.1186/s12885-020-6608-y (PMC7017577; doi:10.1186/s12885-020-6608-y)
Supplement: Supplementary file 1 — Additional file 1: Table S1. Comparison between control and pure invasive ductal carcinoma. Differentially expressed genes are in bold. Table S2. Comparison between control and pure ductal carcinoma in situ. Differentially expressed genes are in bold. Table S3. Comparison between pure carcinoma ductal in situ and pure invasive ductal carcinoma. Differentially expressed genes are in bold. Table S4. Comparison between invasive ductal carcinoma of mixed lesions and pure invasive ductal carcinoma. Differentially expressed genes are in bold. Table S5. Comparison between ductal carcinoma in situ of mixed lesions and pure invasive ductal carcinoma. Differentially expressed genes are in bold. Table S6. Comparison between pure ductal carcinoma in situ and ductal carcinoma in situ of mixed lesions. Differentially expressed genes are in bold. Table S7. Comparison between pure ductal carcinoma in situ and invasive ductal carcinoma of mixed lesions. Differentially expressed genes are in bold. Table S8. Comparison between control and ductal carcinoma in situ of mixed lesions. Differentially expressed genes are in bold. Table S9. Comparison between pure ductal carcinoma in situ of mixed lesions and invasive ductal carcinoma of mixed lesions. Differentially expressed genes are in bold. Table S10. Comparison between control and invasive ductal carcinoma of mixed lesions. Differentially expressed genes are in bold. Table S11. Comparison between noninvasive and invasive groups. Differentially expressed genes are in bold. [file 12885_2020_6608_MOESM1_ESM.xls]

## Sheet: contents
Contents for Additional file 1- Tables S1-S11
Table S1 . Comparison between control and pure invasive ductal carcinoma. Differentially expressed genes are in bold.
Table S2. Comparison between control and pure ductal carcinoma in situ. Differentially expressed genes are in bold.
Table S3 . Comparison between pure carcinoma ductal in situ and pure invasive ductal carcinoma. Differentially expressed genes are in bold.
Table S4. Comparison between invasive ductal carcinoma of mixed lesions and pure invasive ductal carcinoma. Differentially expressed genes are in bold.
Table S5 . Comparison between ductal carcinoma in situ of mixed lesions and pure invasive ductal carcinoma. Differentially expressed genes are in bold.
Table S6 . Comparison between pure ductal carcinoma in situ and ductal carcinoma in situ of mixed lesions. Differentially expressed genes are in bold.
Table S7 . Comparison between pure ductal carcinoma in situ and invasive ductal carcinoma of mixed lesions. Differentially expressed genes are in bold.
Table S8 . Comparison between control and ductal carcinoma in situ of mixed lesions. Differentially expressed genes are in bold.
Table S9. Comparison between pure ductal carcinoma in situ of mixed lesions and invasive ductal carcinoma of mixed lesions. Differentially expressed genes are in bold.
Table S10 . Comparison between control and invasive ductal carcinoma of mixed lesions. Differentially expressed genes are in bold.
Table S11. Comparison between noninvasive and invasive groups. Differentially expressed genes are in bold.

## Sheet: Table S1 
Table S1 . Comparison between control and pure invasive ductal carcinoma. Differentially expressed genes are in bold.
Number of differentially expressed genes (DEGs):	66	DEGs downregulated in invasive ductal carcinoma:	46
Gene	Accession	Class	Fold-change	P-value	t-statistic	Lower 95% CI	Up 95% CI
ABL1	NM_005157.3	Endogenous	-1.53	0.08	-2.09	0.4	1.07
ACVR1B	NM_004302.3	Endogenous	-1.24	0.07	-2.42	0.63	1.03
ACVR1C	NM_145259.2	Endogenous	-3.46	0.08	-2.07	0.07	1.26
ACVR2A	NM_001616.3	Endogenous	-1.92	0	-5.74	0.39	-1.44
AKT1	NM_005163.2	Endogenous	1.32	0.25	1.26	0.77	2.27
AKT2	NM_001626.2	Endogenous	1.03	0.83	0.23	0.76	1.39
AKT3	NM_181690.1	Endogenous	-1.88	0.06	-2.27	0.27	1.05
ALK	NM_004304.3	Endogenous	1.19	0.74	0.36	0.34	4.19
ALKBH2	NM_001001655.2	Endogenous	-1.46	0.09	-2.09	0.43	1.09
ALKBH3	NM_139178.3	Endogenous	-1.92	0.04	-2.61	0.27	-1.01
AMER1	NM_152424.3	Endogenous	1.28	0.24	1.33	0.79	2.06
AMH	NM_000479.3	Endogenous	4.61	0.09	2.01	0.72	29.69
ANGPT1	NM_001146.3	Endogenous	-2.04	0.05	-2.32	0.23	1.04
APC	NM_000038.3	Endogenous	1.36	0.04	2.46	1	1.86
APH1B	NM_001145646.1	Endogenous	-1.17	0.39	-0.91	0.55	1.31
AR	NM_001011645.1	Endogenous	-1.43	0.39	-0.95	0.27	1.84
ARID1A	NM_006015.4	Endogenous	-1.08	0.62	-0.51	0.63	1.35
ARID1B	NM_020732.3	Endogenous	-1.36	0.05	-2.49	0.54	1.01
ARID2	NM_152641.2	Endogenous	2.07	0	6.02	1.52	2.83
ARNT2	NM_014862.3	Endogenous	2.24	0.04	2.53	1.03	4.89
ASXL1	NM_001164603.1	Endogenous	-1.41	0.03	-2.81	0.53	-1.05
ATM	NM_138292.3	Endogenous	-1.01	0.96	-0.05	0.54	1.8
ATR	NM_001184.2	Endogenous	1.23	0.03	2.78	1.02	1.47
ATRX	NM_000489.3	Endogenous	1.21	0.17	1.54	0.89	1.65
AXIN1	NM_181050.1	Endogenous	1.38	0.02	3.09	1.06	1.81
AXIN2	NM_004655.3	Endogenous	-1.51	0.24	-1.34	0.3	1.46
B2M	NM_004048.2	Endogenous	-2.01	0.11	-1.87	0.19	1.3
BAD	NM_004322.3	Endogenous	1.07	0.59	0.57	0.8	1.44
BAIAP3	NM_003933.4	Endogenous	-1.77	0.18	-1.48	0.22	1.45
BAMBI	NM_012342.2	Endogenous	-1.04	0.94	-0.08	0.27	3.47
BAP1	NM_004656.2	Endogenous	1.18	0.26	1.26	0.84	1.65
BAX	NM_138761.3	Endogenous	1.18	0.31	1.11	0.8	1.74
BCL2	NM_000657.2	Endogenous	-2.45	0.12	-1.82	0.12	1.36
BCL2A1	NM_004049.2	Endogenous	1.83	0.28	1.18	0.52	6.41
BCL2L1	NM_138578.1	Endogenous	2.47	0.01	3.71	1.36	4.5
BCOR	NM_001123383.1	Endogenous	1.59	0	4.68	1.25	2.02
BDNF	NM_170732.4	Endogenous	1.11	0.77	0.3	0.48	2.55
BID	NM_197966.1	Endogenous	-1.46	0.02	-2.93	0.5	-1.06
BIRC3	NM_182962.1	Endogenous	-1.21	0.7	-0.41	0.25	2.71
BIRC7	NM_022161.2	Endogenous	1.61	0.29	1.21	0.54	4.78
BMP2	NM_001200.2	Endogenous	-2.15	0.17	-1.59	0.13	1.61
BMP4	NM_001202.2	Endogenous	-3.18	0.06	-2.25	0.09	1.11
BMP5	NM_021073.2	Endogenous	1.11	0.91	0.12	0.13	9.6
BMP6	NM_001718.2	Endogenous	-2.78	0.04	-2.6	0.14	-1.06
BMP7	NM_001719.1	Endogenous	-2.15	0.11	-1.88	0.17	1.26
BMP8A	NM_181809.3	Endogenous	2.64	0.04	2.57	1.05	6.66
BMPR1B	NM_001203.1	Endogenous	4.36	0.12	1.77	0.57	33.28
BNIP3	NM_004052.2	Endogenous	-2.25	0.06	-2.4	0.19	1.06
BRAF	NM_004333.3	Endogenous	-1.28	0.05	-2.32	0.6	1.01
BRCA1	NM_007305.2	Endogenous	1.63	0.08	2.08	0.92	2.9
BRCA2	NM_000059.3	Endogenous	1.08	0.84	0.22	0.37	3.13
BRIP1	NM_032043.1	Endogenous	1.89	0.2	1.46	0.62	5.78
C19orf40	NM_152266.3	Endogenous	1.77	0.013	3.58	1.17	2.67
CACNA1C	NM_199460.2	Endogenous	-1.26	0.26	-1.22	0.49	1.26
CACNA1D	NM_000720.2	Endogenous	1.16	0.75	0.34	0.39	3.44
CACNA1E	NM_000721.2	Endogenous	2.44	0.11	1.94	0.75	8.01
CACNA1G	NM_198397.1	Endogenous	-2.27	0.15	-1.66	0.13	1.48
CACNA1H	NM_021098.2	Endogenous	3.63	0.14	1.7	0.57	23.31
CACNA2D1	NM_000722.2	Endogenous	-1.38	0.36	-0.99	0.33	1.6
CACNA2D2	NM_001005505.1	Endogenous	-1.42	0.37	-0.98	0.28	1.76
CACNA2D3	NM_018398.2	Endogenous	1.07	0.9	0.13	0.21	5.35
CACNA2D4	NM_001005737.1	Endogenous	-1.08	0.85	-0.2	0.37	2.34
CACNB2	NM_000724.3	Endogenous	-1.32	0.36	-1.03	0.32	1.77
CACNB3	NM_000725.2	Endogenous	4.64	0	6.21	2.53	8.48
CACNB4	NM_001005747.2	Endogenous	-2.04	0.01	-3.57	0.3	-1.25
CACNG1	NM_000727.2	Endogenous	2.85	0.05	2.39	0.98	8.31
CACNG4	NM_014405.2	Endogenous	2.43	0.2	1.45	0.5	11.75
CACNG6	NM_145814.1	Endogenous	2.41	0.05	2.41	0.99	5.9
CALML3	NM_005185.2	Endogenous	1.42	0.42	0.85	0.52	3.86
CALML5	NM_017422.4	Endogenous	1.1	0.93	0.09	0.08	15.17
CALML6	NM_138705.2	Endogenous	1.31	0.49	0.74	0.51	3.32
CAMK2B	NM_001220.3	Endogenous	1.48	0.45	0.8	0.44	4.97
CAPN2	NM_001748.4	Endogenous	-1.95	0.11	-1.82	0.21	1.26
CARD11	NM_032415.2	Endogenous	2.5	0.09	1.97	0.8	7.8
CASP10	NM_032977.3	Endogenous	-1.17	0.71	-0.4	0.31	2.39
CASP12	NM_001191016.1	Endogenous	1.3	0.51	0.69	0.51	3.34
CASP3	NM_032991.2	Endogenous	-1.39	0.15	-1.63	0.43	1.21
CASP7	NM_001227.3	Endogenous	-1.46	0.11	-1.88	0.41	1.15
CASP8	NM_001228.4	Endogenous	1.5	0.01	3.77	1.14	1.98
CASP9	NM_001229.2	Endogenous	-2.5	0.013	-3.32	0.2	-1.27
CBL	NM_005188.2	Endogenous	1.3	0.2	1.44	0.83	2.01
CBLC	NM_012116.3	Endogenous	5.96	0	7.17	3.14	11.3
CCNA1	NM_003914.3	Endogenous	-1.01	0.99	-0.02	0.26	3.75
CCNA2	NM_001237.2	Endogenous	1.54	0.27	1.2	0.64	3.67
CCNB1	NM_031966.2	Endogenous	2.61	0.03	3.06	1.17	5.85
CCNB3	NM_033671.1	Endogenous	1.5	0.22	1.34	0.72	3.13
CCND1	NM_053056.2	Endogenous	1.69	0.28	1.19	0.58	4.93
CCND2	NM_001759.2	Endogenous	-3.11	0.02	-3.42	0.14	-1.32
CCND3	NM_001760.2	Endogenous	-1.3	0.16	-1.58	0.51	1.15
CCNE1	NM_001238.1	Endogenous	2.26	0.26	1.24	0.45	11.27
CCNE2	NM_057735.1	Endogenous	2.66	0.1	1.87	0.74	9.56
CCNO	NM_021147.3	Endogenous	-1.47	0.25	-1.26	0.32	1.45
CCR7	NM_001838.2	Endogenous	2.66	0.12	1.81	0.67	10.66
CD14	NM_000591.2	Endogenous	-1.61	0.32	-1.08	0.2	1.93
CD19	NM_001770.4	Endogenous	2.08	0.24	1.3	0.52	8.32
CD40	NM_001250.4	Endogenous	-1.47	0.43	-0.85	0.21	2.17
CDC14A	NM_033313.2	Endogenous	-1.94	0.11	-1.82	0.21	1.25
CDC14B	NM_003671.3	Endogenous	-2.11	0	-4.12	0.3	-1.35
CDC25A	NM_001789.2	Endogenous	2.17	0.09	1.96	0.82	5.7
CDC25B	NM_021873.2	Endogenous	1.43	0.04	2.61	1.02	2
CDC25C	NM_001790.2	Endogenous	1.97	0.17	1.59	0.66	5.87
CDC6	NM_001254.3	Endogenous	3.15	0.16	1.6	0.5	19.91
CDC7	NM_003503.2	Endogenous	1.55	0.31	1.14	0.58	4.15
CDH1	NM_004360.2	Endogenous	1.59	0.27	1.2	0.62	4.07
CDK2	NM_001798.2	Endogenous	1.62	0.1	1.96	0.89	2.98
CDK4	NM_000075.2	Endogenous	-1.95	0	-5.38	0.38	-1.44
CDK6	NM_001259.5	Endogenous	-1.07	0.31	-1.11	0.82	1.08
CDKN1A	NM_000389.2	Endogenous	1.31	0.49	0.74	0.52	3.29
CDKN1B	NM_004064.2	Endogenous	1.75	0.04	2.78	1.04	2.95
CDKN1C	NM_000076.2	Endogenous	-4.57	0	-6.75	0.12	-2.56
CDKN2A	NM_000077.3	Endogenous	1.89	0.05	2.34	0.97	3.68
CDKN2B	NM_004936.3	Endogenous	1.45	0.17	1.61	0.8	2.6
CDKN2C	NM_001262.2	Endogenous	-2.22	0.03	-3.31	0.23	-1.14
CDKN2D	NM_001800.3	Endogenous	3.28	0.01	3.97	1.52	7.09
CEBPA	NM_004364.2	Endogenous	-1.88	0.16	-1.62	0.2	1.45
CEBPE	NM_001805.2	Endogenous	2.45	0.02	2.87	1.14	5.24
CHAD	NM_001267.2	Endogenous	-3.33	0.03	-2.79	0.1	-1.1
CHEK1	NM_001114121.1	Endogenous	1.29	0.57	0.59	0.43	3.9
CHEK2	NM_007194.3	Endogenous	2.44	0.05	2.37	0.97	6.11
CHUK	NM_001278.3	Endogenous	1.29	0.07	2.12	0.96	1.72
CIC	NM_015125.3	Endogenous	1.64	0.02	3.3	1.12	2.42
CLCF1	NM_013246.2	Endogenous	-1.98	0.09	-1.95	0.21	1.19
CNTFR	NM_147164.1	Endogenous	-3.94	0.04	-2.79	0.07	-1.11
COL11A1	NM_001854.3	Endogenous	11.34	0.013	3.35	1.93	66.72
COL11A2	NM_001163771.1	Endogenous	1.5	0.19	1.46	0.76	2.97
COL1A1	NM_000088.3	Endogenous	6.21	0.14	2.07	0.14	278.49
COL1A2	NM_000089.3	Endogenous	2.54	0.21	1.51	0.36	18.19
COL24A1	NM_152890.5	Endogenous	2.97	0	6.07	1.87	4.7
COL27A1	NM_032888.2	Endogenous	1.65	0.13	1.76	0.79	3.43
COL2A1	NM_001844.4	Endogenous	-5.37	0.01	-4.18	0.07	-1.91
COL3A1	NM_000090.3	Endogenous	-1.21	0.8	-0.27	0.09	7.7
COL4A3	NM_000091.3	Endogenous	-1.59	0.26	-1.22	0.25	1.6
COL4A4	NM_000092.4	Endogenous	-1.18	0.67	-0.45	0.35	2.08
COL4A5	NM_033381.1	Endogenous	-1.2	0.67	-0.44	0.31	2.26
COL4A6	NM_001847.2	Endogenous	-2.49	0.09	-2.01	0.13	1.22
COL5A1	NM_000093.3	Endogenous	1.48	0.54	0.67	0.23	9.36
COL5A2	NM_000393.3	Endogenous	1.37	0.57	0.64	0.28	6.64
COL6A6	NM_001102608.1	Endogenous	-7.53	0.014	-4.23	0.03	-1.65
COMP	NM_000095.2	Endogenous	16.44	0.02	3.19	1.72	157.29
CREB3L1	NM_052854.1	Endogenous	2.61	0.08	2.06	0.83	8.16
CREB3L3	NM_001271995.1	Endogenous	1.44	0.43	0.85	0.48	4.32
CREB3L4	NM_130898.2	Endogenous	2.51	0.11	1.85	0.74	8.49
CREB5	NM_182898.2	Endogenous	-1.81	0.22	-1.42	0.17	1.76
CREBBP	NM_004380.2	Endogenous	1.02	0.94	0.08	0.63	1.64
CRLF2	NM_001012288.1	Endogenous	1.16	0.8	0.26	0.29	4.62
CSF1R	NM_005211.2	Endogenous	-1.06	0.83	-0.22	0.48	1.84
CSF2	NM_000758.2	Endogenous	1.63	0.33	1.04	0.52	5.13
CSF3	NM_000759.3	Endogenous	2.06	0.14	1.73	0.7	6.02
CSF3R	NM_156038.2	Endogenous	1.13	0.73	0.37	0.51	2.51
CTNNB1	NM_001904.3	Endogenous	-2.25	0	-5.87	0.31	-1.58
CUL1	NM_003592.2	Endogenous	-1.59	0.17	-1.58	0.29	1.34
CXXC4	NM_025212.1	Endogenous	1.43	0.41	0.89	0.53	3.84
CYLD	NM_015247.1	Endogenous	1.45	0.03	2.76	1.04	2.02
DAXX	NM_001350.3	Endogenous	-1.08	0.32	-1.09	0.78	1.11
DDB2	NM_000107.1	Endogenous	-1.26	0.31	-1.1	0.47	1.35
DDIT3	NM_004083.4	Endogenous	-1.4	0.13	-1.78	0.44	1.16
DDIT4	NM_019058.2	Endogenous	-5.79	0.04	-3.43	0.03	-1.14
DKK1	NM_012242.2	Endogenous	-1.91	0.28	-1.2	0.13	2.08
DKK2	NM_014421.2	Endogenous	1.2	0.65	0.5	0.37	3.89
DKK4	NM_014420.2	Endogenous	1.4	0.53	0.66	0.4	4.9
DLL1	NM_005618.3	Endogenous	1.09	0.85	0.19	0.36	3.33
DLL3	NM_203486.2	Endogenous	1.14	0.69	0.42	0.53	2.44
DLL4	NM_019074.2	Endogenous	-1.43	0.37	-0.96	0.28	1.74
DNMT1	NM_001379.2	Endogenous	1.57	0.09	2	0.9	2.75
DNMT3A	NM_022552.3	Endogenous	1.2	0.31	1.1	0.8	1.8
DTX1	NM_004416.2	Endogenous	-2.31	0.02	-3.05	0.22	-1.18
DTX3	NM_178502.2	Endogenous	-1.01	0.96	-0.05	0.59	1.67
DTX4	NM_015177.1	Endogenous	-1.62	0.2	-1.55	0.26	1.47
DUSP10	NM_144728.2	Endogenous	1.93	0.17	1.65	0.64	5.79
DUSP2	NM_004418.3	Endogenous	-1.21	0.64	-0.48	0.32	2.17
DUSP4	NM_057158.2	Endogenous	2.6	0.16	1.63	0.57	11.77
DUSP5	NM_004419.3	Endogenous	1.33	0.28	1.2	0.72	2.43
DUSP6	NM_001946.2	Endogenous	-2.27	0.07	-2.24	0.17	1.13
DUSP8	NM_004420.2	Endogenous	-1.03	0.86	-0.18	0.62	1.52
E2F1	NM_005225.1	Endogenous	3.62	0.01	3.71	1.55	8.43
E2F5	NM_001951.3	Endogenous	-1.08	0.79	-0.28	0.46	1.85
EFNA1	NM_004428.2	Endogenous	1.53	0.16	1.57	0.79	2.95
EFNA2	NM_001405.3	Endogenous	3.31	0.07	2.33	0.88	12.39
EFNA3	NM_004952.4	Endogenous	1.64	0.11	1.81	0.84	3.2
EFNA5	NM_001962.2	Endogenous	-1.51	0.15	-1.74	0.34	1.28
EGF	NM_001963.3	Endogenous	-6.76	0.04	-3.27	0.02	-1.05
EGFR	NM_201282.1	Endogenous	-3.93	0	-4.66	0.12	-1.92
EIF4EBP1	NM_004095.3	Endogenous	-1.06	0.83	-0.23	0.51	1.75
ENDOG	NM_004435.2	Endogenous	1.17	0.44	0.88	0.66	2.09
EP300	NM_001429.2	Endogenous	1.15	0.1	1.95	0.96	1.38
EPHA2	NM_004431.2	Endogenous	-1.74	0.2	-1.47	0.22	1.51
EPO	NM_000799.2	Endogenous	1.67	0.34	1.03	0.49	5.72
EPOR	NM_000121.2	Endogenous	1.85	0.08	2.21	0.91	3.79
ERBB2	NM_004448.2	Endogenous	3	0.17	1.59	0.51	17.67
ERCC2	NM_000400.2	Endogenous	1.2	0.5	0.72	0.63	2.3
ERCC6	NM_000124.2	Endogenous	-1.31	0.15	-1.61	0.51	1.15
ETS2	NM_005239.4	Endogenous	-1.38	0.29	-1.13	0.36	1.45
ETV1	NM_004956.4	Endogenous	-3.56	0	-5.44	0.16	-2.01
ETV4	NM_001079675.1	Endogenous	1.81	0.09	1.98	0.87	3.78
ETV7	NM_016135.2	Endogenous	1.5	0.42	0.88	0.46	4.86
EYA1	NM_172059.2	Endogenous	1.34	0.51	0.7	0.48	3.74
EZH2	NM_004456.3	Endogenous	2.25	0.07	2.23	0.88	5.73
FANCA	NM_000135.2	Endogenous	1.6	0.25	1.28	0.65	3.95
FANCB	NM_152633.2	Endogenous	1.86	0.02	3.14	1.12	3.08
FANCC	NM_000136.2	Endogenous	1.69	0.03	2.89	1.08	2.63
FANCE	NM_021922.2	Endogenous	1.32	0.07	2.18	0.97	1.8
FANCF	NM_022725.2	Endogenous	1.22	0.56	0.61	0.55	2.68
FANCG	NM_004629.1	Endogenous	1.9	0.04	3.17	1	3.64
FANCL	NM_001114636.1	Endogenous	-2.13	0.011	-3.88	0.28	-1.29
FAS	NM_152876.1	Endogenous	-1.84	0.29	-1.19	0.14	2.04
FASLG	NM_000639.1	Endogenous	2.75	0.02	3.06	1.17	6.44
FBXW7	NM_018315.4	Endogenous	-1.22	0.3	-1.13	0.53	1.27
FEN1	NM_004111.4	Endogenous	-1.26	0.57	-0.6	0.31	2.05
FGF1	NM_033137.1	Endogenous	-4.06	0	-5.18	0.13	-2.09
FGF10	NM_004465.1	Endogenous	-2.29	0.26	-1.27	0.08	2.33
FGF11	NM_004112.2	Endogenous	1.28	0.49	0.73	0.56	2.96
FGF12	NM_004113.4	Endogenous	-1.2	0.74	-0.35	0.24	2.95
FGF13	NM_033642.1	Endogenous	-1.3	0.6	-0.55	0.24	2.46
FGF14	NM_004115.3	Endogenous	1.92	0.19	1.46	0.65	5.69
FGF16	NM_003868.1	Endogenous	1.47	0.56	0.64	0.27	8.04
FGF17	NM_003867.2	Endogenous	-1.16	0.78	-0.29	0.25	2.96
FGF18	NM_003862.1	Endogenous	2.2	0.14	1.69	0.7	6.87
FGF19	NM_005117.2	Endogenous	1.46	0.48	0.77	0.37	5.77
FGF2	NM_002006.4	Endogenous	-6.12	0.01	-4.04	0.05	-2.04
FGF20	NM_019851.1	Endogenous	1.17	0.75	0.33	0.36	3.82
FGF21	NM_019113.2	Endogenous	2.34	0.13	1.74	0.71	7.7
FGF22	NM_020637.1	Endogenous	1.47	0.29	1.14	0.64	3.35
FGF23	NM_020638.2	Endogenous	2.35	0.06	2.27	0.93	5.93
FGF3	NM_005247.2	Endogenous	1.58	0.29	1.15	0.6	4.19
FGF4	NM_002007.2	Endogenous	1.52	0.51	0.69	0.35	6.67
FGF5	NM_004464.3	Endogenous	1.74	0.14	1.66	0.77	3.95
FGF6	NM_020996.1	Endogenous	1.73	0.36	0.98	0.44	6.85
FGF7	NM_002009.3	Endogenous	-4	0	-4.67	0.12	-1.87
FGF8	NM_033163.3	Endogenous	1.47	0.44	0.81	0.46	4.69
FGF9	NM_002010.2	Endogenous	-1.07	0.88	-0.15	0.3	2.91
FGFR1	NM_015850.2	Endogenous	-2.35	0.02	-3.06	0.22	-1.19
FGFR2	NM_000141.4	Endogenous	-3.27	0.02	-2.97	0.11	-1.23
FGFR3	NM_022965.2	Endogenous	4.34	0.05	2.31	0.91	20.57
FGFR4	NM_002011.3	Endogenous	3.35	0.16	1.59	0.52	21.6
FIGF	NM_004469.2	Endogenous	-25.85	0	-5.66	0.01	-5.91
FLNA	NM_001456.3	Endogenous	-1.93	0.15	-1.68	0.19	1.42
FLNC	NM_001127487.1	Endogenous	-1.87	0.3	-1.14	0.13	2.19
FLT1	NM_002019.4	Endogenous	-3.16	0	-4.57	0.17	-1.65
FLT3	NM_004119.1	Endogenous	-1.49	0.33	-1.06	0.26	1.76
FN1	NM_212482.1	Endogenous	2.19	0.28	1.28	0.31	15.47
FOS	NM_005252.2	Endogenous	-4.4	0.06	-2.23	0.04	1.16
FOSL1	NM_005438.2	Endogenous	2.01	0.4	1	0.1	40.44
FOXL2	NM_023067.2	Endogenous	1.65	0.34	1.03	0.5	5.41
FOXO4	NM_005938.2	Endogenous	-1.55	0.15	-1.7	0.32	1.32
FST	NM_006350.2	Endogenous	-2.15	0.12	-1.76	0.16	1.35
FUBP1	NM_003902.3	Endogenous	1.56	0	4.78	1.24	1.96
FUT8	NM_004480.4	Endogenous	1.41	0.47	0.78	0.45	4.39
FZD10	NM_007197.2	Endogenous	-1.88	0.17	-1.64	0.18	1.54
FZD2	NM_001466.2	Endogenous	-1.26	0.36	-1.01	0.42	1.5
FZD3	NM_017412.2	Endogenous	-1.14	0.51	-0.69	0.56	1.38
FZD7	NM_003507.1	Endogenous	-3.66	0.012	-3.71	0.11	-1.49
FZD8	NM_031866.1	Endogenous	1.17	0.52	0.68	0.67	2.05
FZD9	NM_003508.2	Endogenous	2.28	0.23	1.46	0.38	13.84
GADD45A	NM_001924.2	Endogenous	-1.04	0.92	-0.11	0.22	4.25
GADD45B	NM_015675.2	Endogenous	1.35	0.42	0.86	0.58	3.15
GADD45G	NM_006705.3	Endogenous	4.94	0	4.47	2.06	11.82
GAS1	NM_002048.2	Endogenous	-3.28	0.09	-2.05	0.07	1.35
GATA1	NM_002049.2	Endogenous	1.87	0.27	1.21	0.53	6.61
GATA2	NM_032638.3	Endogenous	1.93	0.13	1.74	0.73	5.12
GATA3	NM_001002295.1	Endogenous	2.73	0.06	2.27	0.93	8.07
GDF6	NM_001001557.2	Endogenous	-1.23	0.68	-0.43	0.25	2.68
GHR	NM_000163.2	Endogenous	-4.81	0	-4.91	0.1	-2.2
GLI1	NM_005269.1	Endogenous	1.01	0.99	0.02	0.36	2.78
GLI3	NM_000168.5	Endogenous	-1.93	0.13	-1.71	0.2	1.33
GNA11	NM_002067.1	Endogenous	1.3	0.13	1.72	0.9	1.88
GNAQ	NM_002072.2	Endogenous	1.04	0.75	0.34	0.75	1.45
GNAS	NM_080425.1	Endogenous	1.44	0.02	2.98	1.07	1.95
GNG12	NM_018841.3	Endogenous	-1.85	0.03	-2.77	0.3	-1.04
GNG4	NM_004485.2	Endogenous	1	0.99	0.02	0.51	2
GNG7	NM_052847.1	Endogenous	-3.45	0	-4.6	0.15	-1.79
GNGT1	NM_021955.3	Endogenous	1.08	0.88	0.16	0.29	3.96
GPC4	NM_001448.2	Endogenous	1.86	0.04	2.73	1.04	3.33
GRB2	NM_002086.4	Endogenous	1.34	0.06	2.29	0.98	1.83
GRIA3	NM_000828.4	Endogenous	-2.97	0.02	-3.35	0.15	-1.29
GRIN1	NM_000832.5	Endogenous	-1.24	0.58	-0.58	0.33	2
GRIN2A	NM_000833.3	Endogenous	1.17	0.66	0.47	0.5	2.71
GRIN2B	NM_000834.3	Endogenous	1.74	0.29	1.15	0.53	5.69
GSK3B	NM_002093.2	Endogenous	-1.14	0.38	-0.94	0.62	1.25
GTF2H3	NM_001516.3	Endogenous	-2.06	0.01	-3.8	0.3	-1.29
GZMB	NM_004131.3	Endogenous	1.92	0.28	1.19	0.47	7.84
H2AFX	NM_002105.2	Endogenous	1.25	0.23	1.32	0.82	1.91
H3F3A	NM_002107.3	Endogenous	1.17	0.13	1.73	0.94	1.46
H3F3C	NM_001013699.2	Endogenous	-2.87	0	-6.65	0.24	-1.95
HDAC1	NM_004964.2	Endogenous	1.09	0.48	0.75	0.82	1.44
HDAC10	NM_032019.5	Endogenous	2.34	0.03	3.15	1.1	4.95
HDAC11	NM_024827.3	Endogenous	2.04	0.02	3.08	1.16	3.6
HDAC2	NM_001527.1	Endogenous	-1.19	0.52	-0.68	0.44	1.61
HDAC4	NM_006037.3	Endogenous	-2.01	0	-4.72	0.35	-1.4
HDAC5	NM_005474.4	Endogenous	-1.37	0.03	-2.77	0.55	-1.04
HDAC6	NM_006044.2	Endogenous	-1.28	0.34	-1.05	0.43	1.42
HELLS	NM_018063.3	Endogenous	1.31	0.41	0.89	0.6	2.84
HES1	NM_005524.2	Endogenous	2.08	0.06	2.23	0.93	4.64
HES5	NM_001010926.3	Endogenous	1.76	0.31	1.12	0.48	6.4
HGF	NM_000601.4	Endogenous	-2.56	0.06	-2.33	0.14	1.1
HHEX	NM_002729.4	Endogenous	-1.26	0.5	-0.71	0.36	1.76
HHIP	NM_022475.1	Endogenous	1.59	0.25	1.27	0.65	3.88
HIST1H3B	NM_003537.3	Endogenous	-1.13	0.87	-0.17	0.15	5.23
HIST1H3G	NM_003534.2	Endogenous	-1.78	0.48	-0.74	0.08	3.81
HIST1H3H	NM_003536.2	Endogenous	1.5	0.41	0.89	0.49	4.6
HMGA1	NM_145904.1	Endogenous	2.26	0.06	2.25	0.93	5.48
HMGA2	NM_003484.1	Endogenous	1.81	0.25	1.28	0.55	5.93
HNF1A	NM_000545.4	Endogenous	1.42	0.41	0.87	0.53	3.78
HOXA10	NM_018951.3	Endogenous	1.01	0.98	0.03	0.42	2.43
HOXA11	NM_005523.5	Endogenous	2.23	0.19	1.45	0.58	8.66
HOXA9	NM_152739.3	Endogenous	-1.41	0.41	-0.9	0.27	1.89
HPGD	NM_001145816.2	Endogenous	-1.44	0.36	-0.98	0.28	1.74
HRAS	NM_005343.2	Endogenous	-1.75	0.04	-2.59	0.34	-1.03
HSP90B1	NM_003299.1	Endogenous	1.03	0.88	0.15	0.69	1.53
HSPA1A	NM_005345.5	Endogenous	-1.15	0.78	-0.31	0.21	3.69
HSPA2	NM_021979.3	Endogenous	1.14	0.65	0.47	0.57	2.29
HSPA6	NM_002155.3	Endogenous	1.25	0.6	0.55	0.46	3.38
HSPB1	NM_001540.3	Endogenous	2.51	0.05	2.59	1.01	6.26
IBSP	NM_004967.3	Endogenous	1.26	0.59	0.56	0.46	3.48
ID1	NM_002165.2	Endogenous	-2.03	0.2	-1.47	0.14	1.69
ID2	NM_002166.4	Endogenous	-1.22	0.34	-1.03	0.51	1.31
ID4	NM_001546.2	Endogenous	-5.14	0.012	-3.47	0.06	-1.62
IDH1	NM_005896.2	Endogenous	-1.11	0.73	-0.36	0.43	1.86
IDH2	NM_002168.2	Endogenous	1.39	0.48	0.76	0.45	4.28
IFNA17	NM_021268.2	Endogenous	1.19	0.64	0.5	0.5	2.84
IFNA2	NM_000605.3	Endogenous	1.32	0.57	0.6	0.4	4.41
IFNA7	NM_021057.2	Endogenous	2.54	0.1	1.86	0.75	8.68
IFNG	NM_000619.2	Endogenous	1.55	0.43	0.84	0.44	5.51
IGF1	NM_000618.3	Endogenous	-3.25	0.07	-2.23	0.08	1.2
IGF1R	NM_000875.2	Endogenous	1.03	0.94	0.07	0.39	2.73
IGFBP3	NM_000598.4	Endogenous	-2.02	0.04	-2.74	0.26	-1.05
IKBKB	NM_001556.1	Endogenous	2.18	0.02	3.25	1.18	4.03
IKBKG	NM_003639.2	Endogenous	1.46	0.02	4.22	1.1	1.94
IL10	NM_000572.2	Endogenous	2.62	0.07	2.15	0.88	7.83
IL11	NM_000641.2	Endogenous	2.29	0.05	2.33	0.96	5.49
IL11RA	NM_147162.1	Endogenous	-1.77	0.06	-2.3	0.31	1.04
IL12A	NM_000882.2	Endogenous	-1.03	0.96	-0.06	0.31	3.1
IL12B	NM_002187.2	Endogenous	1.45	0.42	0.88	0.49	4.31
IL12RB2	NM_001559.2	Endogenous	1.06	0.9	0.13	0.33	3.4
IL13	NM_002188.2	Endogenous	1.93	0.28	1.27	0.37	9.96
IL13RA2	NM_000640.2	Endogenous	-1.14	0.8	-0.26	0.26	2.95
IL15	NM_172174.1	Endogenous	1.13	0.74	0.35	0.47	2.7
IL19	NM_013371.3	Endogenous	1.55	0.44	0.82	0.42	5.74
IL1A	NM_000575.3	Endogenous	-1.49	0.32	-1.08	0.27	1.66
IL1B	NM_000576.2	Endogenous	2.57	0.15	1.64	0.59	11.23
IL1R1	NM_000877.2	Endogenous	1	1	0	0.38	2.63
IL1R2	NM_173343.1	Endogenous	1.5	0.54	0.65	0.3	7.39
IL1RAP	NM_002182.2	Endogenous	-1.02	0.93	-0.1	0.57	1.69
IL20RA	NM_014432.2	Endogenous	-3.89	0	-5.46	0.14	-2.11
IL20RB	NM_144717.2	Endogenous	1.32	0.57	0.61	0.4	4.35
IL22RA1	NM_021258.2	Endogenous	-1.15	0.75	-0.33	0.31	2.41
IL22RA2	NM_181309.1	Endogenous	-2.94	0.09	-2.03	0.09	1.25
IL23A	NM_016584.2	Endogenous	1.52	0.2	1.4	0.73	3.14
IL23R	NM_144701.2	Endogenous	1.38	0.34	1.04	0.63	3.04
IL24	NM_181339.1	Endogenous	2.35	0.07	2.29	0.83	6.64
IL2RA	NM_000417.1	Endogenous	-1.09	0.91	-0.12	0.14	6.18
IL2RB	NM_000878.2	Endogenous	3.73	0.02	3.1	1.32	10.55
IL3	NM_000588.3	Endogenous	2.14	0.16	1.71	0.62	7.31
IL3RA	NM_002183.2	Endogenous	1.95	0.07	2.19	0.92	4.1
IL5RA	NM_000564.3	Endogenous	-1.1	0.77	-0.31	0.41	2.02
IL6	NM_000600.1	Endogenous	-1.23	0.63	-0.5	0.3	2.22
IL6R	NM_000565.2	Endogenous	-1.42	0.29	-1.14	0.33	1.5
IL7	NM_000880.2	Endogenous	1.89	0.24	1.3	0.57	6.29
IL7R	NM_002185.2	Endogenous	-1.32	0.68	-0.44	0.16	3.63
IL8	NM_000584.2	Endogenous	1.44	0.67	0.46	0.15	13.53
INHBA	NM_002192.2	Endogenous	10.9	0	5.34	3.65	32.61
INHBB	NM_002193.2	Endogenous	-1.43	0.36	-0.98	0.29	1.71
IRAK2	NM_001570.3	Endogenous	-1.33	0.43	-0.87	0.32	1.76
IRAK3	NM_007199.1	Endogenous	-1.26	0.56	-0.62	0.32	1.99
IRS1	NM_005544.2	Endogenous	-3.53	0	-6.03	0.17	-2.06
ITGA2	NM_002203.2	Endogenous	-2.74	0.02	-4.34	0.17	-1.31
ITGA3	NM_005501.2	Endogenous	-1.97	0.05	-2.39	0.25	1.02
ITGA6	NM_000210.1	Endogenous	-3.17	0	-5.1	0.18	-1.82
ITGA7	NM_002206.1	Endogenous	-1.38	0.49	-0.73	0.25	2.14
ITGA8	NM_003638.1	Endogenous	-1.25	0.65	-0.48	0.24	2.62
ITGA9	NM_002207.2	Endogenous	-2.15	0.08	-2.04	0.18	1.17
ITGB3	NM_000212.2	Endogenous	-1.41	0.57	-0.66	0.08	6.68
ITGB4	NM_001005731.1	Endogenous	-1.35	0.24	-1.33	0.41	1.32
ITGB6	NM_001282353.1	Endogenous	-1.63	0.38	-0.96	0.16	2.27
ITGB7	NM_000889.1	Endogenous	1.16	0.69	0.42	0.49	2.77
ITGB8	NM_002214.2	Endogenous	-3.63	0.05	-2.43	0.08	1.01
JAG1	NM_000214.2	Endogenous	-1.49	0.07	-2.3	0.43	1.05
JAG2	NM_145159.1	Endogenous	-1.63	0.07	-2.26	0.35	1.07
JAK1	NM_002227.1	Endogenous	-1.56	0.01	-4	0.48	-1.17
JAK2	NM_004972.2	Endogenous	1.1	0.72	0.37	0.58	2.09
JAK3	NM_000215.2	Endogenous	1.49	0.34	1.03	0.57	3.87
JUN	NM_002228.3	Endogenous	-4.19	0.01	-4	0.09	-1.67
KAT2B	NM_003884.3	Endogenous	-1.37	0.13	-1.76	0.46	1.16
KDM5C	NM_004187.2	Endogenous	1.21	0.16	1.59	0.89	1.63
KDM6A	NM_021140.2	Endogenous	1.07	0.72	0.38	0.69	1.66
KIT	NM_000222.1	Endogenous	-7.24	0	-6.36	0.06	-3.38
KITLG	NM_003994.4	Endogenous	-1.31	0.43	-0.86	0.34	1.72
KLF4	NM_004235.4	Endogenous	-3.64	0.02	-3.19	0.1	-1.35
KMT2C	NM_170606.2	Endogenous	1.37	0.23	1.33	0.77	2.43
KMT2D	NM_003482.3	Endogenous	1.3	0.05	2.48	1	1.69
KRAS	NM_004985.3	Endogenous	2.36	0.02	3.59	1.22	4.6
LAMA1	NM_005559.2	Endogenous	-1.9	0.12	-1.85	0.22	1.29
LAMA3	NM_000227.3	Endogenous	-8.05	0.02	-3.54	0.03	-1.77
LAMA5	NM_005560.3	Endogenous	2.12	0.07	2.24	0.9	5.03
LAMB3	NM_000228.2	Endogenous	-4.95	0.011	-3.66	0.07	-1.61
LAMB4	NM_007356.2	Endogenous	1.66	0.25	1.29	0.63	4.36
LAMC2	NM_005562.2	Endogenous	-5.04	0.01	-3.87	0.07	-1.81
LAMC3	NM_006059.3	Endogenous	-1.1	0.87	-0.17	0.25	3.37
LAT	NM_001014987.1	Endogenous	3.5	0	5.12	1.92	6.37
LEF1	NM_016269.3	Endogenous	1.2	0.38	0.94	0.74	1.95
LEFTY1	NM_020997.2	Endogenous	1.96	0.08	2.17	0.88	4.35
LEFTY2	NM_003240.2	Endogenous	1.2	0.53	0.67	0.6	2.36
LEP	NM_000230.2	Endogenous	-11.06	0.01	-4.51	0.02	-2.82
LEPR	NM_001003679.1	Endogenous	-4	0.04	-2.52	0.07	-1.04
LFNG	NM_001040168.1	Endogenous	2.12	0.2	1.42	0.58	7.74
LIF	NM_002309.3	Endogenous	-1.02	0.97	-0.04	0.27	3.56
LIFR	NM_002310.3	Endogenous	-3.29	0.02	-3.78	0.13	-1.37
LIG4	NM_002312.3	Endogenous	-1.22	0.54	-0.66	0.39	1.75
LRP2	NM_004525.2	Endogenous	-3.15	0.12	-1.78	0.07	1.54
LTBP1	NM_000627.3	Endogenous	-2.28	0.06	-2.23	0.18	1.08
MAD2L2	NM_001127325.1	Endogenous	1.04	0.9	0.14	0.54	1.99
MAML2	NM_032427.1	Endogenous	-3.75	0.014	-3.46	0.1	-1.41
MAP2K1	NM_002755.2	Endogenous	-1.52	0.22	-1.38	0.3	1.44
MAP2K2	NM_030662.2	Endogenous	1.25	0.04	2.48	1	1.55
MAP2K4	NM_003010.2	Endogenous	1.08	0.57	0.61	0.77	1.52
MAP2K6	NM_002758.3	Endogenous	-4.34	0	-4.26	0.1	-1.87
MAP3K1	NM_005921.1	Endogenous	-1.45	0.32	-1.07	0.3	1.61
MAP3K12	NM_006301.2	Endogenous	-1.65	0.05	-2.43	0.35	1.03
MAP3K13	NM_004721.3	Endogenous	1.81	0.21	1.38	0.63	5.2
MAP3K14	NM_003954.1	Endogenous	1.51	0.05	2.58	1	2.28
MAP3K5	NM_005923.3	Endogenous	-1.14	0.6	-0.56	0.48	1.61
MAP3K8	NM_005204.2	Endogenous	-1.31	0.51	-0.74	0.24	2.42
MAPK1	NM_138957.2	Endogenous	-2.1	0.02	-2.99	0.26	-1.14
MAPK10	NM_002753.2	Endogenous	-2.29	0.12	-1.8	0.13	1.42
MAPK12	NM_002969.3	Endogenous	-1.23	0.62	-0.51	0.3	2.17
MAPK3	NM_001040056.1	Endogenous	-1.45	0	-4.18	0.56	-1.17
MAPK8	NM_002750.2	Endogenous	-1.67	0.01	-3.96	0.44	-1.22
MAPK8IP1	NM_005456.2	Endogenous	1.26	0.15	1.63	0.89	1.79
MAPK8IP2	NM_012324.2	Endogenous	2.94	0.07	2.33	0.89	9.65
MAPK9	NM_139068.2	Endogenous	-1.05	0.81	-0.25	0.56	1.61
MAPT	NM_016834.3	Endogenous	-1.55	0.62	-0.51	0.08	5.26
MCM2	NM_004526.2	Endogenous	1.32	0.42	0.86	0.6	2.94
MCM4	NM_182746.1	Endogenous	1.85	0.15	1.62	0.73	4.66
MCM5	NM_006739.3	Endogenous	1.12	0.56	0.62	0.71	1.76
MCM7	NM_182776.1	Endogenous	1.51	0.08	2.18	0.93	2.44
MDC1	NM_014641.2	Endogenous	1.15	0.26	1.25	0.87	1.51
MDM2	NM_006878.2	Endogenous	-1.36	0.08	-2.04	0.51	1.06
MECOM	NM_005241.2	Endogenous	-1.2	0.51	-0.71	0.42	1.63
MED12	NM_005120.2	Endogenous	-1.88	0.01	-4.06	0.36	-1.26
MEN1	NM_130802.2	Endogenous	1.75	0.02	2.85	1.08	2.82
MET	NM_000245.2	Endogenous	-3.24	0.02	-2.99	0.12	-1.24
MFNG	NM_002405.2	Endogenous	1.44	0.42	0.87	0.49	4.2
MGMT	NM_002412.3	Endogenous	-2.05	0.01	-3.91	0.31	-1.31
MLF1	NM_022443.3	Endogenous	-1.81	0.07	-2.13	0.28	1.09
MLH1	NM_000249.2	Endogenous	-1.01	0.97	-0.04	0.5	1.96
MLLT3	NM_004529.2	Endogenous	1.66	0.06	2.24	0.95	2.88
MLLT4	NM_005936.2	Endogenous	1.14	0.75	0.33	0.42	3.05
MMP3	NM_002422.3	Endogenous	1.31	0.67	0.47	0.21	8.03
MMP7	NM_002423.3	Endogenous	-2.8	0.18	-1.51	0.07	1.9
MMP9	NM_004994.2	Endogenous	7.78	0.06	2.35	0.92	66
MNAT1	NM_002431.2	Endogenous	-1.25	0.33	-1.06	0.48	1.34
MPL	NM_005373.2	Endogenous	1.02	0.98	0.03	0.23	4.53
MPO	NM_000250.1	Endogenous	2.61	0.11	1.85	0.73	9.28
MSH2	NM_000251.1	Endogenous	-1.2	0.14	-1.68	0.64	1.08
MSH6	NM_000179.1	Endogenous	1.11	0.62	0.52	0.69	1.77
MTOR	NM_004958.2	Endogenous	-1.15	0.58	-0.59	0.48	1.59
MUTYH	NM_012222.2	Endogenous	1.38	0.05	2.41	0.99	1.92
MYB	NM_005375.2	Endogenous	1.23	0.71	0.39	0.34	4.44
MYC	NM_002467.3	Endogenous	-3.1	0.07	-2.23	0.09	1.12
MYCN	NM_005378.4	Endogenous	4.45	0.07	2.23	0.8	24.86
MYD88	NM_002468.3	Endogenous	1.66	0.13	1.8	0.8	3.43
NASP	NM_172164.1	Endogenous	-1.56	0.04	-2.74	0.41	1.01
NBN	NM_001024688.1	Endogenous	1.4	0.02	3.17	1.07	1.85
NCOR1	NM_006311.3	Endogenous	-1.1	0.48	-0.75	0.67	1.24
NF1	NM_000267.2	Endogenous	-1.57	0	-5.59	0.52	-1.28
NF2	NM_181828.2	Endogenous	1.07	0.61	0.54	0.78	1.47
NFATC1	NM_172389.1	Endogenous	-1.53	0.16	-1.56	0.34	1.27
NFE2L2	NM_006164.3	Endogenous	-1.63	0.04	-2.74	0.39	-1.03
NFKB1	NM_003998.2	Endogenous	-2.62	0.02	-3.19	0.18	-1.25
NFKBIA	NM_020529.1	Endogenous	-2.08	0.02	-3.15	0.27	-1.18
NFKBIZ	NM_001005474.1	Endogenous	-1.04	0.9	-0.13	0.41	2.23
NGF	NM_002506.2	Endogenous	-1.72	0.34	-1.03	0.16	2.11
NGFR	NM_002507.1	Endogenous	-4.24	0.06	-2.31	0.05	1.17
NKD1	NM_033119.3	Endogenous	1.49	0.25	1.24	0.68	3.29
NODAL	NM_018055.3	Endogenous	1.76	0.21	1.39	0.62	5
NOG	NM_005450.4	Endogenous	-2.06	0.16	-1.58	0.16	1.49
NOS3	NM_000603.4	Endogenous	1.14	0.66	0.46	0.57	2.28
NOTCH1	NM_017617.3	Endogenous	-1.03	0.85	-0.2	0.64	1.46
NOTCH2	NM_024408.3	Endogenous	-1.28	0.07	-2.19	0.59	1.03
NOTCH3	NM_000435.2	Endogenous	1.23	0.31	1.1	0.77	1.97
NPM1	NM_002520.5	Endogenous	1.64	0.11	1.81	0.84	3.18
NPM2	NM_182795.1	Endogenous	1.08	0.78	0.28	0.56	2.06
NR4A1	NM_173157.1	Endogenous	-1.89	0.25	-1.27	0.15	1.81
NR4A3	NM_173198.1	Endogenous	-1.05	0.92	-0.11	0.25	3.57
NRAS	NM_002524.3	Endogenous	-1.05	0.83	-0.22	0.56	1.61
NSD1	NM_022455.4	Endogenous	-1.09	0.68	-0.43	0.56	1.5
NTF3	NM_002527.4	Endogenous	-2.57	0.014	-3.42	0.19	-1.26
NTHL1	NM_002528.5	Endogenous	-1.22	0.49	-0.74	0.41	1.64
NTRK1	NM_001012331.1	Endogenous	-1.54	0.28	-1.16	0.26	1.62
NTRK2	NM_001007097.1	Endogenous	-18.92	0	-5.44	0.01	-4.72
NUMBL	NM_004756.3	Endogenous	-1.04	0.88	-0.16	0.51	1.82
NUPR1	NM_001042483.1	Endogenous	-2.2	0.013	-3.34	0.26	-1.23
OSM	NM_020530.3	Endogenous	3.38	0.07	2.16	0.85	13.37
PAK3	NM_002578.2	Endogenous	-3.2	0.011	-3.72	0.14	-1.43
PAK7	NM_177990.1	Endogenous	-2.19	0.22	-1.51	0.09	2.38
PAX3	NM_013942.3	Endogenous	1.28	0.72	0.39	0.16	10.11
PAX5	NM_016734.1	Endogenous	2.6	0.07	2.24	0.87	7.76
PAX8	NM_013953.3	Endogenous	2.12	0.12	1.81	0.73	6.21
PBRM1	NM_181042.3	Endogenous	-1.46	0.13	-1.78	0.4	1.18
PBX1	NM_002585.2	Endogenous	1.68	0.1	1.99	0.86	3.27
PBX3	NM_006195.5	Endogenous	1.86	0.02	3.22	1.16	2.98
PCK1	NM_002591.2	Endogenous	-1.26	0.68	-0.44	0.21	3.01
PCNA	NM_002592.2	Endogenous	1.88	0.08	2.09	0.9	3.95
PDGFA	NM_002607.5	Endogenous	-1.87	0.14	-1.72	0.21	1.36
PDGFB	NM_033016.2	Endogenous	1.31	0.33	1.06	0.68	2.51
PDGFC	NM_016205.1	Endogenous	-1.08	0.75	-0.33	0.53	1.62
PDGFD	NM_025208.4	Endogenous	-5.53	0	-5.01	0.08	-2.4
PDGFRA	NM_006206.3	Endogenous	-2.8	0.03	-2.78	0.14	-1.13
PDGFRB	NM_002609.3	Endogenous	-3.57	0.014	-3.42	0.11	-1.44
PGF	NM_002632.5	Endogenous	-1.76	0.06	-2.29	0.31	1.04
PHF6	NM_032335.3	Endogenous	-1.41	0.1	-1.88	0.46	1.11
PIK3CA	NM_006218.2	Endogenous	-1.3	0.13	-1.79	0.53	1.12
PIK3CB	NM_006219.1	Endogenous	1.1	0.58	0.58	0.74	1.64
PIK3CD	NM_005026.3	Endogenous	1.13	0.74	0.35	0.46	2.79
PIK3CG	NM_002649.2	Endogenous	1	1	0.01	0.28	3.56
PIK3R1	NM_181504.2	Endogenous	-3.38	0	-5.16	0.17	-1.9
PIK3R2	NM_005027.2	Endogenous	2.32	0	8.92	1.82	2.95
PIK3R3	NM_003629.3	Endogenous	1.2	0.64	0.5	0.47	3.06
PIK3R5	NM_001142633.1	Endogenous	1.71	0.22	1.43	0.6	4.87
PIM1	NM_002648.2	Endogenous	2.26	0.08	2.1	0.88	5.84
PITX2	NM_000325.5	Endogenous	1.13	0.8	0.26	0.35	3.64
PKMYT1	NM_004203.3	Endogenous	4.71	0.05	2.6	1.02	21.8
PLA1A	NM_015900.2	Endogenous	3.66	0.012	3.5	1.48	9.07
PLA2G10	NM_003561.1	Endogenous	3.25	0.03	2.79	1.16	9.13
PLA2G2A	NM_000300.2	Endogenous	1.91	0.49	0.74	0.17	21.2
PLA2G3	NM_015715.3	Endogenous	3.27	0.08	2.08	0.81	13.16
PLA2G4A	NM_024420.2	Endogenous	-2.57	0.05	-2.46	0.15	1.04
PLA2G4C	NM_003706.2	Endogenous	-1.01	0.99	-0.02	0.3	3.28
PLA2G4E	NM_001206670.1	Endogenous	1.37	0.31	1.12	0.67	2.8
PLA2G4F	NM_213600.2	Endogenous	2.07	0.1	2	0.81	5.26
PLA2G5	NM_000929.2	Endogenous	1	1	0	0.22	4.6
PLAT	NM_000931.2	Endogenous	-1.14	0.85	-0.2	0.16	4.66
PLAU	NM_002658.2	Endogenous	1.4	0.4	0.91	0.56	3.5
PLCB1	NM_182734.1	Endogenous	-1.39	0.33	-1.06	0.34	1.54
PLCB4	NM_000933.3	Endogenous	-1.63	0.35	-1.02	0.18	2.1
PLCE1	NM_001165979.1	Endogenous	-1.04	0.91	-0.12	0.44	2.11
PLCG2	NM_002661.2	Endogenous	-1.62	0.35	-1.01	0.18	2.1
PLD1	NM_002662.3	Endogenous	-1.59	0.09	-2.11	0.36	1.11
PML	NM_002675.3	Endogenous	1.57	0.09	2.06	0.89	2.75
POLB	NM_002690.1	Endogenous	-1.45	0.09	-2.01	0.44	1.08
POLD1	NM_002691.2	Endogenous	1.45	0.14	1.66	0.84	2.49
POLD4	NM_021173.2	Endogenous	1.56	0.06	2.33	0.98	2.5
POLE2	NM_002692.2	Endogenous	1.27	0.51	0.72	0.44	3.64
POLR2D	NM_004805.3	Endogenous	-1.33	0.1	-1.93	0.52	1.08
POLR2H	NM_001278698.1	Endogenous	1.32	0.1	2.01	0.93	1.87
POLR2J	NM_006234.4	Endogenous	1.49	0.1	2	0.89	2.49
PPARG	NM_015869.3	Endogenous	-4.15	0	-4.2	0.1	-1.81
PPARGC1A	NM_013261.3	Endogenous	1.21	0.37	0.97	0.75	1.93
PPP2CB	NM_001009552.1	Endogenous	-2	0	-5.6	0.37	-1.45
PPP2R1A	NM_014225.3	Endogenous	-1.04	0.8	-0.27	0.67	1.38
PPP2R2B	NM_181676.2	Endogenous	2.33	0.17	1.61	0.6	9.05
PPP2R2C	NM_181876.2	Endogenous	2.1	0.21	1.44	0.56	7.92
PPP3CA	NM_000944.4	Endogenous	-1.69	0.08	-2.1	0.31	1.12
PPP3CB	NM_001142354.1	Endogenous	1.37	0.24	1.32	0.76	2.48
PPP3CC	NM_005605.3	Endogenous	-1.04	0.81	-0.25	0.62	1.49
PPP3R1	NM_000945.3	Endogenous	-1.2	0.15	-1.62	0.63	1.1
PPP3R2	NM_147180.2	Endogenous	1.12	0.72	0.38	0.51	2.47
PRDM1	NM_182907.1	Endogenous	-1.92	0.09	-2.07	0.23	1.17
PRKAA2	NM_006252.2	Endogenous	-1.14	0.8	-0.27	0.26	2.95
PRKACA	NM_002730.3	Endogenous	-1.49	0.08	-2.54	0.41	1.11
PRKACB	NM_182948.2	Endogenous	-1.69	0.09	-1.97	0.31	1.14
PRKACG	NM_002732.2	Endogenous	1.57	0.49	0.73	0.34	7.21
PRKAR1B	NM_001164759.1	Endogenous	-2.44	0.02	-3.41	0.21	-1.25
PRKAR2A	NM_004157.2	Endogenous	-1.1	0.61	-0.53	0.59	1.4
PRKAR2B	NM_002736.2	Endogenous	-1.91	0.19	-1.54	0.16	1.68
PRKCA	NM_002737.2	Endogenous	-1.5	0.11	-1.83	0.39	1.15
PRKCB	NM_212535.1	Endogenous	1.25	0.64	0.48	0.41	3.8
PRKCG	NM_002739.3	Endogenous	2.34	0.03	2.97	1.12	4.89
PRKDC	NM_006904.6	Endogenous	1.69	0.09	2.12	0.89	3.2
PRKX	NM_005044.1	Endogenous	1.33	0.23	1.33	0.79	2.26
PRL	NM_000948.3	Endogenous	-1.13	0.76	-0.32	0.34	2.3
PRLR	NM_001204318.1	Endogenous	1.73	0.02	2.93	1.09	2.74
PRMT8	NM_019854.3	Endogenous	1.79	0.3	1.17	0.5	6.48
PROM1	NM_006017.1	Endogenous	-4.63	0.04	-2.78	0.05	-1.12
PTCH1	NM_000264.3	Endogenous	-1.82	0.08	-2.08	0.27	1.11
PTCRA	NM_138296.2	Endogenous	1.14	0.74	0.35	0.44	2.97
PTEN	NM_000314.3	Endogenous	-1.52	0	-4.39	0.52	-1.21
PTPN11	NM_002834.3	Endogenous	-1.89	0.01	-4.48	0.37	-1.31
PTPN5	NM_001039970.1	Endogenous	1.89	0.05	2.45	1	3.59
PTPRR	NM_001207015.1	Endogenous	1.78	0.03	2.88	1.06	2.97
PTTG2	NM_006607.2	Endogenous	3.58	0	4.36	1.75	7.32
RAC1	NM_198829.1	Endogenous	-1.68	0.05	-2.43	0.34	1.03
RAC2	NM_002872.3	Endogenous	1.36	0.5	0.72	0.45	4.1
RAC3	NM_005052.2	Endogenous	2.05	0.13	1.77	0.76	5.52
RAD21	NM_006265.2	Endogenous	1.11	0.54	0.64	0.75	1.64
RAD50	NM_005732.2	Endogenous	-1.12	0.41	-0.89	0.64	1.23
RAD51	NM_133487.2	Endogenous	1.72	0.34	1.05	0.41	7.22
RAD52	NM_134424.2	Endogenous	1.67	0.014	3.6	1.16	2.4
RAF1	NM_002880.2	Endogenous	-1.28	0.22	-1.34	0.5	1.23
RASA4	NM_001079877.2	Endogenous	1.04	0.92	0.1	0.45	2.4
RASAL1	NM_004658.1	Endogenous	-1.93	0.23	-1.33	0.15	1.75
RASGRF1	NM_153815.2	Endogenous	-1.13	0.81	-0.26	0.27	2.89
RASGRF2	NM_006909.1	Endogenous	1.23	0.69	0.42	0.37	4.1
RASGRP1	NM_005739.3	Endogenous	1.38	0.45	0.81	0.5	3.82
RASGRP2	NM_001098670.1	Endogenous	1.21	0.72	0.37	0.34	4.26
RB1	NM_000321.1	Endogenous	-1.56	0.05	-2.51	0.41	1.01
RBX1	NM_014248.2	Endogenous	1.24	0.23	1.31	0.83	1.83
RELA	NM_021975.3	Endogenous	-1.11	0.13	-1.75	0.78	1.04
RELN	NM_005045.2	Endogenous	-9.27	0.01	-4.43	0.03	-2.54
RET	NM_020630.4	Endogenous	1.23	0.62	0.52	0.46	3.27
RFC3	NM_002915.3	Endogenous	-1.01	0.94	-0.08	0.62	1.58
RFC4	NM_181573.2	Endogenous	1.38	0.18	1.52	0.82	2.34
RHOA	NM_001664.2	Endogenous	1.24	0.31	1.19	0.7	2.18
RIN1	NM_004292.2	Endogenous	-1.6	0.09	-2.07	0.35	1.12
RNF43	NM_017763.4	Endogenous	1.92	0.18	1.65	0.55	6.75
RPA3	NM_002947.3	Endogenous	1.48	0.35	1.03	0.51	4.29
RPS27A	NM_002954.5	Endogenous	-3.08	0	-4.34	0.17	-1.63
RPS6KA5	NM_004755.2	Endogenous	-2.01	0.012	-3.5	0.31	-1.23
RPS6KA6	NM_014496.1	Endogenous	-1.08	0.83	-0.22	0.37	2.27
RRAS2	NM_001102669.2	Endogenous	-2.2	0.02	-3.43	0.25	-1.22
RUNX1	NM_001754.4	Endogenous	1.27	0.22	1.34	0.82	1.97
RUNX1T1	NM_004349.2	Endogenous	-3.12	0.06	-2.37	0.09	1.1
RXRG	NM_006917.3	Endogenous	-1.06	0.86	-0.19	0.34	2.63
SETBP1	NM_015559.2	Endogenous	-1.03	0.91	-0.11	0.54	1.75
SETD2	NM_014159.6	Endogenous	-1.21	0.12	-2.05	0.62	1.11
SF3B1	NM_001005526.1	Endogenous	-1.84	0.05	-2.6	0.3	-1.01
SFN	NM_006142.3	Endogenous	1.37	0.38	0.96	0.59	3.15
SFRP1	NM_003012.3	Endogenous	-18.95	0.02	-3.06	0	-1.61
SFRP2	NM_003013.2	Endogenous	-2	0.25	-1.24	0.13	1.97
SFRP4	NM_003014.2	Endogenous	-1.74	0.41	-0.91	0.12	2.75
SGK2	NM_170693.1	Endogenous	-1.48	0.48	-0.75	0.19	2.42
SHC1	NM_183001.4	Endogenous	-1.21	0.37	-0.97	0.5	1.34
SHC2	NM_012435.2	Endogenous	1.09	0.88	0.15	0.27	4.37
SHC3	NM_016848.5	Endogenous	-1.57	0.42	-0.86	0.18	2.29
SHC4	NM_203349.2	Endogenous	-1.96	0.3	-1.2	0.09	3.05
SIN3A	NM_015477.1	Endogenous	-1.41	0.02	-2.98	0.53	-1.06
SIRT4	NM_012240.1	Endogenous	-1.07	0.84	-0.22	0.43	2.04
SIX1	NM_005982.3	Endogenous	7	0.01	3.9	2.06	23.76
SKP1	NM_170679.2	Endogenous	-1.19	0.29	-1.18	0.57	1.23
SKP2	NM_005983.2	Endogenous	1.02	0.92	0.11	0.66	1.57
SMAD2	NM_001003652.1	Endogenous	1.19	0.51	0.69	0.65	2.19
SMAD3	NM_005902.3	Endogenous	-1.14	0.48	-0.76	0.55	1.38
SMAD4	NM_005359.3	Endogenous	-1.61	0.05	-2.48	0.38	1.02
SMAD9	NM_005905.2	Endogenous	-2.46	0.09	-1.98	0.13	1.24
SMARCA4	NM_003072.3	Endogenous	1.29	0.21	1.42	0.81	2.06
SMARCB1	NM_003073.3	Endogenous	1.7	0.02	3.12	1.12	2.57
SMC1A	NM_006306.2	Endogenous	1.38	0.1	1.9	0.91	2.11
SMC1B	NM_148674.3	Endogenous	2	0.17	1.57	0.64	6.24
SMC3	NM_005445.3	Endogenous	-1.26	0.04	-2.57	0.63	-1
SMO	NM_005631.3	Endogenous	-1.65	0.05	-2.33	0.36	1.03
SOCS1	NM_003745.1	Endogenous	-1.47	0.21	-1.37	0.34	1.36
SOCS2	NM_003877.3	Endogenous	-1.9	0.17	-1.57	0.18	1.51
SOCS3	NM_003955.3	Endogenous	-1.07	0.92	-0.11	0.18	4.75
SOS1	NM_005633.2	Endogenous	1.38	0.04	2.63	1.02	1.86
SOS2	NM_006939.2	Endogenous	1.38	0.1	1.91	0.91	2.07
SOST	NM_025237.2	Endogenous	2.17	0.01	3.95	1.34	3.5
SOX17	NM_022454.3	Endogenous	-2.8	0.06	-2.37	0.12	1.09
SOX9	NM_000346.2	Endogenous	-1.88	0.21	-1.36	0.17	1.65
SP1	NM_003109.1	Endogenous	-1.03	0.83	-0.22	0.72	1.32
SPOP	NM_001007226.1	Endogenous	-1.21	0.55	-0.63	0.38	1.8
SPP1	NM_000582.2	Endogenous	2.56	0.09	1.96	0.79	8.27
SPRY1	NM_005841.1	Endogenous	-2.78	0.013	-3.71	0.18	-1.37
SPRY2	NM_005842.2	Endogenous	-5.18	0.01	-4.32	0.07	-1.95
SPRY4	NM_030964.3	Endogenous	1.01	0.98	0.03	0.47	2.19
SRSF2	NM_003016.3	Endogenous	2.01	0.014	3.66	1.23	3.28
SSX1	NM_005635.2	Endogenous	1.88	0.17	1.72	0.59	6.04
STAG2	NM_001042749.1	Endogenous	-2.01	0	-7.51	0.4	-1.6
STAT1	NM_007315.2	Endogenous	1.16	0.76	0.32	0.35	3.88
STAT3	NM_139276.2	Endogenous	1.23	0.54	0.65	0.56	2.68
STAT4	NM_003151.2	Endogenous	-1.06	0.86	-0.19	0.46	1.94
STK11	NM_000455.4	Endogenous	1.37	0	4.16	1.14	1.66
STMN1	NM_203401.1	Endogenous	1.13	0.7	0.41	0.53	2.42
SUV39H2	NM_024670.3	Endogenous	1.41	0.25	1.27	0.73	2.72
SYK	NM_003177.3	Endogenous	1.36	0.25	1.25	0.74	2.49
TBL1XR1	NM_024665.4	Endogenous	-1.24	0.09	-1.98	0.62	1.05
TCF3	NM_003200.2	Endogenous	-1.28	0.25	-1.26	0.48	1.26
TCF7L1	NM_031283.1	Endogenous	-2.74	0.04	-2.71	0.14	-1.05
TCL1B	NM_004918.2	Endogenous	1.5	0.35	1.01	0.53	4.24
TET2	NM_001127208.2	Endogenous	-1.39	0.1	-1.93	0.48	1.09
TFDP1	NM_007111.4	Endogenous	-1.52	0.06	-2.33	0.43	1.02
TGFB1	NM_000660.3	Endogenous	1.74	0.04	2.49	1.01	2.99
TGFB2	NM_003238.2	Endogenous	-3.21	0.02	-3.06	0.12	-1.26
TGFB3	NM_003239.2	Endogenous	1.12	0.73	0.36	0.51	2.49
TGFBR2	NM_001024847.1	Endogenous	-3.86	0.03	-2.91	0.08	-1.17
THBS1	NM_003246.2	Endogenous	-1.06	0.85	-0.21	0.31	2.87
THBS4	NM_003248.3	Endogenous	-2.53	0.11	-1.84	0.12	1.36
THEM4	NM_053055.4	Endogenous	-1.39	0.17	-1.58	0.42	1.23
TIAM1	NM_003253.2	Endogenous	1.53	0.24	1.36	0.64	3.66
TLR2	NM_003264.3	Endogenous	1.18	0.7	0.4	0.42	3.32
TLR4	NM_138554.2	Endogenous	-1.19	0.6	-0.56	0.39	1.81
TLX1	NM_005521.3	Endogenous	2.36	0.08	2.56	0.81	6.86
TMPRSS2	NM_005656.2	Endogenous	-3.74	0.02	-3.01	0.09	-1.28
TNC	NM_002160.3	Endogenous	1.17	0.77	0.31	0.31	4.4
TNF	NM_000594.2	Endogenous	4.06	0.05	2.42	0.99	16.68
TNFAIP3	NM_006290.2	Endogenous	1.02	0.95	0.06	0.39	2.69
TNFRSF10A	NM_003844.2	Endogenous	1.29	0.46	0.79	0.56	3.01
TNFRSF10B	NM_003842.3	Endogenous	-1.15	0.62	-0.53	0.44	1.71
TNFRSF10C	NM_003841.2	Endogenous	1.17	0.76	0.32	0.35	3.91
TNFRSF10D	NM_003840.3	Endogenous	-1.41	0.34	-1.02	0.31	1.62
TNFSF10	NM_003810.2	Endogenous	-1.3	0.65	-0.48	0.21	2.85
TNN	NM_022093.1	Endogenous	-4.22	0.014	-3.27	0.08	-1.44
TNR	NM_003285.2	Endogenous	1.79	0.27	1.19	0.54	5.89
TP53	NM_000546.2	Endogenous	-1.72	0.07	-2.32	0.32	1.06
TPO	NM_175722.1	Endogenous	-2.13	0.21	-1.57	0.1	2.17
TRAF7	NM_032271.2	Endogenous	1.81	0.01	3.8	1.21	2.7
TSC1	NM_000368.3	Endogenous	-1.67	0.03	-2.93	0.39	-1.09
TSHR	NM_001018036.2	Endogenous	-1.73	0.25	-1.26	0.2	1.67
TSLP	NM_033035.4	Endogenous	-2.79	0.04	-2.67	0.14	-1.09
TSPAN7	NM_004615.3	Endogenous	-3.2	0.02	-2.94	0.12	-1.21
TTK	NM_003318.3	Endogenous	3.08	0.05	2.38	0.97	9.77
U2AF1	NM_001025203.1	Endogenous	-1.34	0.13	-1.91	0.46	1.21
UBB	NM_018955.2	Endogenous	1.06	0.74	0.35	0.72	1.54
UBE2T	NM_014176.3	Endogenous	3.23	0.11	1.88	0.65	16.05
UTY	NM_007125.3	Endogenous	3.5	0.03	2.81	1.18	10.42
VEGFA	NM_001025366.1	Endogenous	1.27	0.43	0.83	0.63	2.56
VEGFC	NM_005429.2	Endogenous	-1.21	0.53	-0.69	0.34	2.02
VHL	NM_000551.2	Endogenous	1.26	0.07	2.31	0.97	1.64
WEE1	NM_003390.3	Endogenous	-1.98	0.13	-1.7	0.19	1.35
WHSC1	NM_007331.1	Endogenous	1.7	0.01	4	1.23	2.36
WHSC1L1	NM_017778.2	Endogenous	-1.34	0.24	-1.33	0.43	1.31
WIF1	NM_007191.2	Endogenous	-20.26	0.01	-4.51	0.01	-3.18
WNT10A	NM_025216.2	Endogenous	2.18	0.09	1.94	0.81	5.85
WNT10B	NM_003394.2	Endogenous	-1.5	0.3	-1.11	0.27	1.63
WNT11	NM_004626.2	Endogenous	1.03	0.96	0.05	0.2	5.26
WNT16	NM_057168.1	Endogenous	1.95	0.09	2.05	0.85	4.5
WNT2	NM_003391.2	Endogenous	-1.74	0.37	-0.98	0.13	2.47
WNT2B	NM_024494.1	Endogenous	1.36	0.38	0.96	0.6	3.09
WNT3	NM_030753.3	Endogenous	1.05	0.91	0.12	0.41	2.64
WNT4	NM_030761.3	Endogenous	-2.56	0.17	-1.54	0.09	1.73
WNT5A	NM_003392.3	Endogenous	1.11	0.7	0.41	0.58	2.1
WNT5B	NM_032642.2	Endogenous	-2.37	0.03	-3	0.2	-1.13
WNT6	NM_006522.3	Endogenous	2.94	0.03	2.84	1.11	7.81
WNT7A	NM_004625.3	Endogenous	-1.28	0.6	-0.56	0.25	2.42
WNT7B	NM_058238.1	Endogenous	5.6	0.02	3.88	1.36	23.03
WT1	NM_000378.3	Endogenous	4.3	0.04	2.65	1.05	17.64
XPA	NM_000380.3	Endogenous	-1.66	0.13	-1.75	0.28	1.27
XRCC4	NM_003401.3	Endogenous	1.09	0.58	0.58	0.75	1.59
ZAK	NM_016653.2	Endogenous	-2.78	0	-4.61	0.2	-1.57
ZBTB16	NM_006006.4	Endogenous	-23.76	0.03	-4.13	0	1.15
ZBTB32	NM_014383.1	Endogenous	1.59	0.37	0.97	0.49	5.15
ZIC2	NM_007129.2	Endogenous	2.76	0.16	1.58	0.57	13.39
ACAD9	NM_014049.4	Housekeeping	1.14	0.46	0.8	0.75	1.72
AGK	NM_018238.3	Housekeeping	-1.16	0.56	-0.61	0.47	1.58
AMMECR1L	NM_001199140.1	Housekeeping	-1.17	0.12	-2.08	0.67	1.09
C10orf76	NM_024541.2	Housekeeping	1.42	0.08	2.07	0.94	2.15
CC2D1B	NM_032449.2	Housekeeping	1.44	0.52	0.69	0.37	5.61
CNOT10	NM_001256741.1	Housekeeping	-1.67	0.18	-1.54	0.25	1.41
CNOT4	NM_001190848.1	Housekeeping	1.21	0.18	1.51	0.89	1.65
COG7	NM_153603.3	Housekeeping	1.17	0.59	0.56	0.6	2.27
DDX50	NM_024045.1	Housekeeping	-1.35	0	-4.33	0.63	-1.14
DHX16	NM_001164239.1	Housekeeping	1.68	0.02	3.52	1.15	2.46
DNAJC14	NM_032364.5	Housekeeping	1.08	0.66	0.48	0.69	1.71
EDC3	NM_001142443.1	Housekeeping	1.01	0.95	0.07	0.81	1.25
EIF2B4	NM_172195.3	Housekeeping	-1.01	0.94	-0.07	0.6	1.63
ERCC3	NM_000122.1	Housekeeping	1.35	0.01	3.46	1.09	1.68
FCF1	NM_015962.4	Housekeeping	1.55	0.06	2.31	0.97	2.48
FTSJ2	NM_013393.1	Housekeeping	1.03	0.88	0.16	0.7	1.51
GPATCH3	NM_022078.2	Housekeeping	1.59	0.02	2.91	1.08	2.36
HDAC3	NM_003883.2	Housekeeping	-1.2	0.22	-1.35	0.6	1.16
MRPS5	NM_031902.3	Housekeeping	-1.32	0.08	-2.06	0.55	1.05
MTMR14	NM_022485.3	Housekeeping	1.15	0.38	0.94	0.79	1.66
NOL7	NM_016167.3	Housekeeping	-3.04	0	-5.56	0.2	-1.86
NUBP1	NM_001278506.1	Housekeeping	-2.32	0	-4.12	0.26	-1.41
PIAS1	NM_016166.1	Housekeeping	1.08	0.4	0.92	0.87	1.34
PIK3R4	NM_014602.1	Housekeeping	-1.05	0.78	-0.29	0.64	1.42
PRPF38A	NM_032864.3	Housekeeping	-1.61	0.03	-2.77	0.41	-1.06
RBM45	NM_152945.2	Housekeeping	1.51	0.29	1.36	0.41	5.51
SAP130	NM_024545.3	Housekeeping	-1.04	0.78	-0.3	0.72	1.29
SF3A3	NM_006802.2	Housekeeping	1.32	0.11	1.8	0.9	1.93
SLC4A1AP	NM_018158.2	Housekeeping	1.04	0.53	0.66	0.89	1.22
TLK2	NM_006852.2	Housekeeping	1.04	0.78	0.29	0.73	1.47
TMUB2	NM_024107.2	Housekeeping	-1.08	0.71	-0.39	0.57	1.5
TRIM39	NM_021253.3	Housekeeping	-1.25	0.26	-1.26	0.51	1.26
TTC31	NR_027749.1	Housekeeping	1.42	0.05	2.46	1	2.03
USP39	NM_001256725.1	Housekeeping	-1.5	0.02	-3.42	0.49	-1.11
VPS33B	NM_018668.3	Housekeeping	-1.19	0.46	-0.79	0.48	1.47
ZC3H14	NM_001160103.1	Housekeeping	1.06	0.67	0.44	0.75	1.51
ZKSCAN5	NM_014569.3	Housekeeping	1.42	0.28	1.17	0.68	2.94
ZNF143	NM_003442.5	Housekeeping	-1.07	0.62	-0.52	0.67	1.29
ZNF346	NM_012279.2	Housekeeping	1.85	0.05	2.47	0.98	3.5
ZNF384	NM_133476.3	Housekeeping	-1.42	0.04	-2.71	0.51	-1.02

## Sheet: Table S2
Table S2 . Comparison between control and pure ductal carcinoma in situ. Differentially expressed genes are in bold.
Number of differentially expressed genes (DEGs):	123	DEGs downregulated in ductal carcinoma in situ:	71
Gene	Accession	Class	Fold-change	P-value	t-statistic	Lower 95% CI	Up 95% CI
ABL1	NM_005157.3	Endogenous	-1.38	0.06	-2.35	0.52	1.01
ACVR1B	NM_004302.3	Endogenous	-1.35	0.03	-2.68	0.56	-1.03
ACVR1C	NM_145259.2	Endogenous	-3.16	0.08	-2.32	0.08	1.25
ACVR2A	NM_001616.3	Endogenous	-1.59	0.014	-3.67	0.46	-1.15
AKT1	NM_005163.2	Endogenous	1.63	0.01	4.64	1.24	2.13
AKT2	NM_001626.2	Endogenous	-1.17	0.36	-0.99	0.57	1.27
AKT3	NM_181690.1	Endogenous	-2.31	0	-5.06	0.27	-1.46
ALK	NM_004304.3	Endogenous	-1.24	0.37	-0.96	0.46	1.4
ALKBH2	NM_001001655.2	Endogenous	-1.41	0.05	-2.55	0.5	1
ALKBH3	NM_139178.3	Endogenous	-1.96	0	-9.3	0.41	-1.56
AMER1	NM_152424.3	Endogenous	-1.09	0.6	-0.56	0.61	1.38
AMH	NM_000479.3	Endogenous	4.15	0.02	3.12	1.36	12.71
ANGPT1	NM_001146.3	Endogenous	-1.91	0.07	-2.1	0.25	1.11
APC	NM_000038.3	Endogenous	1.25	0.07	2.11	0.97	1.63
APH1B	NM_001145646.1	Endogenous	1	0.98	0.02	0.63	1.59
AR	NM_001011645.1	Endogenous	1.36	0.14	1.75	0.86	2.14
ARID1A	NM_006015.4	Endogenous	1.2	0.14	1.68	0.92	1.56
ARID1B	NM_020732.3	Endogenous	-1.25	0.05	-2.57	0.64	-1
ARID2	NM_152641.2	Endogenous	1.7	0.01	4.78	1.25	2.32
ARNT2	NM_014862.3	Endogenous	2.2	0.01	3.58	1.28	3.78
ASXL1	NM_001164603.1	Endogenous	-1.95	0	-6.38	0.4	-1.51
ATM	NM_138292.3	Endogenous	1.36	0.13	1.77	0.87	2.13
ATR	NM_001184.2	Endogenous	1.02	0.73	0.36	0.9	1.16
ATRX	NM_000489.3	Endogenous	1.04	0.72	0.38	0.82	1.31
AXIN1	NM_181050.1	Endogenous	1.33	0.1	1.88	0.92	1.92
AXIN2	NM_004655.3	Endogenous	1.23	0.54	0.66	0.55	2.73
B2M	NM_004048.2	Endogenous	-1.49	0.05	-2.43	0.45	1
BAD	NM_004322.3	Endogenous	-1.01	0.91	-0.11	0.79	1.25
BAIAP3	NM_003933.4	Endogenous	-1.02	0.96	-0.06	0.39	2.44
BAMBI	NM_012342.2	Endogenous	1.46	0.17	1.52	0.79	2.67
BAP1	NM_004656.2	Endogenous	1.18	0.06	2.32	0.98	1.43
BAX	NM_138761.3	Endogenous	-1.02	0.86	-0.18	0.67	1.42
BCL2	NM_000657.2	Endogenous	-2.88	0.01	-4.08	0.18	-1.53
BCL2A1	NM_004049.2	Endogenous	1.84	0.13	1.71	0.77	4.39
BCL2L1	NM_138578.1	Endogenous	1.98	0	4.5	1.34	2.94
BCOR	NM_001123383.1	Endogenous	1.61	0.01	3.63	1.17	2.23
BDNF	NM_170732.4	Endogenous	1.26	0.35	1.01	0.72	2.2
BID	NM_197966.1	Endogenous	-1.03	0.87	-0.18	0.6	1.55
BIRC3	NM_182962.1	Endogenous	1.28	0.31	1.1	0.74	2.22
BIRC7	NM_022161.2	Endogenous	2.51	0.07	2.14	0.88	7.17
BMP2	NM_001200.2	Endogenous	-1.5	0.19	-1.45	0.33	1.33
BMP4	NM_001202.2	Endogenous	-1.45	0.26	-1.45	0.23	2.07
BMP5	NM_021073.2	Endogenous	-1.65	0.29	-1.23	0.17	2.2
BMP6	NM_001718.2	Endogenous	-2.79	0.01	-5.06	0.2	-1.59
BMP7	NM_001719.1	Endogenous	-2.23	0.03	-2.73	0.22	-1.09
BMP8A	NM_181809.3	Endogenous	1.87	0.02	3.73	1.17	2.99
BMPR1B	NM_001203.1	Endogenous	2.63	0.08	2.07	0.79	8.7
BNIP3	NM_004052.2	Endogenous	-1.58	0.012	-3.42	0.45	-1.14
BRAF	NM_004333.3	Endogenous	-1.36	0.012	-4.11	0.6	-1.1
BRCA1	NM_007305.2	Endogenous	-1.2	0.64	-0.5	0.33	2.11
BRCA2	NM_000059.3	Endogenous	1.52	0.29	1.29	0.38	6.12
BRIP1	NM_032043.1	Endogenous	1.81	0.011	3.61	1.21	2.7
C19orf40	NM_152266.3	Endogenous	1.26	0.23	1.34	0.81	1.94
CACNA1C	NM_199460.2	Endogenous	-1.48	0.08	-2.02	0.42	1.09
CACNA1D	NM_000720.2	Endogenous	1.69	0.11	1.87	0.85	3.35
CACNA1E	NM_000721.2	Endogenous	2.45	0.011	3.66	1.31	4.6
CACNA1G	NM_198397.1	Endogenous	-1.64	0.11	-1.86	0.31	1.21
CACNA1H	NM_021098.2	Endogenous	1.9	0.3	1.12	0.47	7.7
CACNA2D1	NM_000722.2	Endogenous	-1.41	0.23	-1.61	0.29	1.77
CACNA2D2	NM_001005505.1	Endogenous	-1.21	0.5	-0.73	0.42	1.62
CACNA2D3	NM_018398.2	Endogenous	-1.41	0.54	-0.68	0.15	3.47
CACNA2D4	NM_001005737.1	Endogenous	-1.09	0.83	-0.23	0.35	2.38
CACNB2	NM_000724.3	Endogenous	-1.34	0.42	-0.87	0.33	1.71
CACNB3	NM_000725.2	Endogenous	4.53	0	6.9	2.65	7.74
CACNB4	NM_001005747.2	Endogenous	-1.24	0.22	-1.35	0.54	1.19
CACNG1	NM_000727.2	Endogenous	2.61	0.05	2.42	0.99	6.89
CACNG4	NM_014405.2	Endogenous	4.95	0.013	3.48	1.52	16.13
CACNG6	NM_145814.1	Endogenous	1.55	0.43	0.83	0.43	5.6
CALML3	NM_005185.2	Endogenous	1.78	0.23	1.31	0.61	5.22
CALML5	NM_017422.4	Endogenous	2.81	0.16	1.6	0.58	13.75
CALML6	NM_138705.2	Endogenous	2.46	0	10.07	1.97	3.06
CAMK2B	NM_001220.3	Endogenous	1.32	0.53	0.66	0.47	3.67
CAPN2	NM_001748.4	Endogenous	-1.18	0.47	-0.78	0.48	1.48
CARD11	NM_032415.2	Endogenous	3.59	0.014	3.48	1.4	9.25
CASP10	NM_032977.3	Endogenous	1.45	0.38	0.95	0.53	3.94
CASP12	NM_001191016.1	Endogenous	1.32	0.45	0.81	0.57	3.04
CASP3	NM_032991.2	Endogenous	-1.36	0.12	-1.79	0.49	1.12
CASP7	NM_001227.3	Endogenous	-1.42	0.17	-1.54	0.41	1.23
CASP8	NM_001228.4	Endogenous	1.48	0	5.33	1.24	1.77
CASP9	NM_001229.2	Endogenous	-2.36	0	-4.95	0.27	-1.51
CBL	NM_005188.2	Endogenous	1.58	0.09	1.95	0.89	2.8
CBLC	NM_012116.3	Endogenous	2.23	0.012	3.72	1.28	3.89
CCNA1	NM_003914.3	Endogenous	-1.44	0.26	-1.31	0.32	1.5
CCNA2	NM_001237.2	Endogenous	1.45	0.16	1.85	0.76	2.77
CCNB1	NM_031966.2	Endogenous	2.3	0	7.25	1.74	3.05
CCNB3	NM_033671.1	Endogenous	1.28	0.34	1.08	0.62	2.68
CCND1	NM_053056.2	Endogenous	2.05	0.05	2.38	0.98	4.28
CCND2	NM_001759.2	Endogenous	-2.67	0	-6.16	0.25	-1.81
CCND3	NM_001760.2	Endogenous	1.11	0.43	0.84	0.82	1.52
CCNE1	NM_001238.1	Endogenous	1.25	0.71	0.4	0.27	5.84
CCNE2	NM_057735.1	Endogenous	2.1	0.13	1.81	0.73	6.04
CCNO	NM_021147.3	Endogenous	1.14	0.76	0.31	0.4	3.26
CCR7	NM_001838.2	Endogenous	7.72	0	9.62	4.59	12.97
CD14	NM_000591.2	Endogenous	-1.42	0.37	-1.1	0.18	2.78
CD19	NM_001770.4	Endogenous	4.29	0.02	3.12	1.37	13.43
CD40	NM_001250.4	Endogenous	-1.09	0.72	-0.37	0.51	1.64
CDC14A	NM_033313.2	Endogenous	-1.26	0.32	-1.1	0.45	1.42
CDC14B	NM_003671.3	Endogenous	-2.22	0	-4.79	0.3	-1.48
CDC25A	NM_001789.2	Endogenous	1.03	0.94	0.08	0.38	2.79
CDC25B	NM_021873.2	Endogenous	2.19	0	6.65	1.64	2.91
CDC25C	NM_001790.2	Endogenous	1.2	0.38	0.96	0.73	1.96
CDC6	NM_001254.3	Endogenous	2.34	0.13	1.75	0.71	7.68
CDC7	NM_003503.2	Endogenous	1.17	0.67	0.46	0.41	3.34
CDH1	NM_004360.2	Endogenous	2.26	0.01	3.9	1.36	3.78
CDK2	NM_001798.2	Endogenous	1.65	0.014	3.28	1.14	2.4
CDK4	NM_000075.2	Endogenous	-1.69	0.011	-4.25	0.44	-1.25
CDK6	NM_001259.5	Endogenous	-1.11	0.37	-0.98	0.69	1.18
CDKN1A	NM_000389.2	Endogenous	1.27	0.51	0.72	0.51	3.19
CDKN1B	NM_004064.2	Endogenous	2.12	0.01	4.34	1.36	3.3
CDKN1C	NM_000076.2	Endogenous	-3.67	0	-7.35	0.18	-2.38
CDKN2A	NM_000077.3	Endogenous	1.75	0.05	2.44	1	3.07
CDKN2B	NM_004936.3	Endogenous	1.5	0	4.8	1.22	1.85
CDKN2C	NM_001262.2	Endogenous	-2.4	0.03	-2.68	0.19	-1.08
CDKN2D	NM_001800.3	Endogenous	2.66	0	4.85	1.59	4.48
CEBPA	NM_004364.2	Endogenous	-1.71	0.18	-1.68	0.21	1.61
CEBPE	NM_001805.2	Endogenous	2.78	0	4.58	1.61	4.8
CHAD	NM_001267.2	Endogenous	1.97	0.2	1.41	0.61	6.36
CHEK1	NM_001114121.1	Endogenous	1.04	0.91	0.11	0.49	2.2
CHEK2	NM_007194.3	Endogenous	1.76	0.08	2.1	0.88	3.52
CHUK	NM_001278.3	Endogenous	1.21	0.2	1.43	0.87	1.68
CIC	NM_015125.3	Endogenous	1.67	0.02	3.47	1.14	2.45
CLCF1	NM_013246.2	Endogenous	-2.58	0.03	-2.63	0.16	-1.07
CNTFR	NM_147164.1	Endogenous	-2.03	0.07	-2.19	0.21	1.13
COL11A1	NM_001854.3	Endogenous	4.13	0.04	3.04	1.13	15.09
COL11A2	NM_001163771.1	Endogenous	1.52	0.17	1.59	0.77	2.97
COL1A1	NM_000088.3	Endogenous	2.71	0.34	1.18	0.07	100.63
COL1A2	NM_000089.3	Endogenous	1.46	0.55	0.68	0.14	15.75
COL24A1	NM_152890.5	Endogenous	1.94	0.07	2.19	0.92	4.06
COL27A1	NM_032888.2	Endogenous	-1.09	0.64	-0.49	0.6	1.41
COL2A1	NM_001844.4	Endogenous	-2.45	0.27	-1.2	0.07	2.52
COL3A1	NM_000090.3	Endogenous	-1.61	0.53	-0.74	0.04	9.79
COL4A3	NM_000091.3	Endogenous	1.12	0.72	0.37	0.53	2.34
COL4A4	NM_000092.4	Endogenous	1.47	0.32	1.09	0.62	3.53
COL4A5	NM_033381.1	Endogenous	-1.27	0.34	-1.05	0.42	1.48
COL4A6	NM_001847.2	Endogenous	-1.75	0.19	-1.48	0.22	1.51
COL5A1	NM_000093.3	Endogenous	-1.11	0.86	-0.2	0.1	8.29
COL5A2	NM_000393.3	Endogenous	-1.13	0.81	-0.26	0.13	6.15
COL6A6	NM_001102608.1	Endogenous	-4.04	0.05	-2.47	0.06	1.06
COMP	NM_000095.2	Endogenous	18.51	0.05	4.38	1.05	325.23
CREB3L1	NM_052854.1	Endogenous	2.48	0.08	2.27	0.82	7.53
CREB3L3	NM_001271995.1	Endogenous	1.69	0.25	1.28	0.59	4.87
CREB3L4	NM_130898.2	Endogenous	4.01	0.01	3.91	1.68	9.58
CREB5	NM_182898.2	Endogenous	-2.42	0.11	-2.54	0.09	1.84
CREBBP	NM_004380.2	Endogenous	-1.16	0.23	-1.35	0.65	1.13
CRLF2	NM_001012288.1	Endogenous	1.6	0.37	0.96	0.49	5.27
CSF1R	NM_005211.2	Endogenous	-1.23	0.59	-0.56	0.33	2
CSF2	NM_000758.2	Endogenous	1.28	0.51	0.7	0.54	2.99
CSF3	NM_000759.3	Endogenous	2.53	0	4.37	1.5	4.25
CSF3R	NM_156038.2	Endogenous	3.5	0.01	3.45	1.38	8.93
CTNNB1	NM_001904.3	Endogenous	-2.4	0	-12.89	0.35	-2.04
CUL1	NM_003592.2	Endogenous	-1.4	0.01	-3.78	0.58	-1.13
CXXC4	NM_025212.1	Endogenous	-1.28	0.58	-0.59	0.28	2.18
CYLD	NM_015247.1	Endogenous	1.58	0	4.74	1.25	1.99
DAXX	NM_001350.3	Endogenous	1.12	0.31	1.13	0.87	1.45
DDB2	NM_000107.1	Endogenous	-1.72	0	-4.28	0.43	-1.26
DDIT3	NM_004083.4	Endogenous	-1.46	0.01	-3.59	0.53	-1.13
DDIT4	NM_019058.2	Endogenous	-2.39	0.19	-1.77	0.05	3.48
DKK1	NM_012242.2	Endogenous	1.97	0	5.24	1.44	2.7
DKK2	NM_014421.2	Endogenous	1.51	0.32	1.17	0.49	4.7
DKK4	NM_014420.2	Endogenous	1.29	0.54	0.67	0.39	4.3
DLL1	NM_005618.3	Endogenous	1.13	0.65	0.5	0.51	2.5
DLL3	NM_203486.2	Endogenous	-1.12	0.65	-0.47	0.5	1.61
DLL4	NM_019074.2	Endogenous	-1.43	0.26	-1.37	0.3	1.61
DNMT1	NM_001379.2	Endogenous	1.46	0.11	2.53	0.77	2.8
DNMT3A	NM_022552.3	Endogenous	1.1	0.61	0.53	0.7	1.75
DTX1	NM_004416.2	Endogenous	-1.56	0.03	-3.04	0.44	-1.07
DTX3	NM_178502.2	Endogenous	-1.17	0.41	-0.88	0.55	1.33
DTX4	NM_015177.1	Endogenous	-1.08	0.85	-0.19	0.33	2.58
DUSP10	NM_144728.2	Endogenous	2.11	0.13	2.2	0.49	9.05
DUSP2	NM_004418.3	Endogenous	1.12	0.8	0.27	0.39	3.23
DUSP4	NM_057158.2	Endogenous	2.13	0	4.34	1.39	3.27
DUSP5	NM_004419.3	Endogenous	1.93	0.011	3.74	1.23	3.02
DUSP6	NM_001946.2	Endogenous	-1.56	0.09	-2.08	0.37	1.11
DUSP8	NM_004420.2	Endogenous	-1.31	0.34	-1.05	0.4	1.47
E2F1	NM_005225.1	Endogenous	2.2	0.02	3.83	1.24	3.89
E2F5	NM_001951.3	Endogenous	1.07	0.81	0.25	0.57	2
EFNA1	NM_004428.2	Endogenous	2.01	0.02	3.09	1.12	3.59
EFNA2	NM_001405.3	Endogenous	3.16	0.06	2.39	0.92	10.88
EFNA3	NM_004952.4	Endogenous	1.82	0.17	1.53	0.7	4.72
EFNA5	NM_001962.2	Endogenous	1.17	0.55	0.63	0.58	2.36
EGF	NM_001963.3	Endogenous	-4.1	0.09	-2.54	0.02	2.66
EGFR	NM_201282.1	Endogenous	-5.3	0	-8.47	0.11	-3.07
EIF4EBP1	NM_004095.3	Endogenous	1.22	0.11	1.87	0.94	1.58
ENDOG	NM_004435.2	Endogenous	1.26	0.28	1.36	0.6	2.63
EP300	NM_001429.2	Endogenous	1.09	0.4	0.92	0.86	1.38
EPHA2	NM_004431.2	Endogenous	-1.23	0.23	-1.33	0.56	1.19
EPO	NM_000799.2	Endogenous	2.29	0.12	1.81	0.75	7
EPOR	NM_000121.2	Endogenous	1.8	0.16	1.63	0.71	4.55
ERBB2	NM_004448.2	Endogenous	13.23	0.01	4.08	2.6	67.27
ERCC2	NM_000400.2	Endogenous	1.38	0.23	1.45	0.68	2.79
ERCC6	NM_000124.2	Endogenous	-1.58	0.03	-2.73	0.42	-1.05
ETS2	NM_005239.4	Endogenous	1.15	0.5	0.71	0.69	1.93
ETV1	NM_004956.4	Endogenous	-3.8	0	-6.65	0.16	-2.32
ETV4	NM_001079675.1	Endogenous	1.21	0.65	0.49	0.45	3.27
ETV7	NM_016135.2	Endogenous	2.09	0.09	2.05	0.83	5.23
EYA1	NM_172059.2	Endogenous	-1.05	0.89	-0.14	0.43	2.13
EZH2	NM_004456.3	Endogenous	2.01	0.02	5.66	1.18	3.42
FANCA	NM_000135.2	Endogenous	1.21	0.48	0.74	0.64	2.28
FANCB	NM_152633.2	Endogenous	1.51	0.22	1.36	0.72	3.15
FANCC	NM_000136.2	Endogenous	1.14	0.5	0.72	0.72	1.81
FANCE	NM_021922.2	Endogenous	-1.18	0.43	-0.85	0.51	1.4
FANCF	NM_022725.2	Endogenous	1.71	0.05	2.48	0.98	2.98
FANCG	NM_004629.1	Endogenous	1.26	0.34	1.07	0.69	2.27
FANCL	NM_001114636.1	Endogenous	-3.48	0	-5.51	0.16	-1.94
FAS	NM_152876.1	Endogenous	-1.52	0.02	-3.08	0.47	-1.09
FASLG	NM_000639.1	Endogenous	2.03	0.08	2.09	0.89	4.66
FBXW7	NM_018315.4	Endogenous	-1.41	0.19	-1.45	0.4	1.27
FEN1	NM_004111.4	Endogenous	-1.62	0.18	-1.66	0.25	1.56
FGF1	NM_033137.1	Endogenous	-3.41	0	-5.21	0.16	-1.86
FGF10	NM_004465.1	Endogenous	-1.5	0.27	-1.23	0.28	1.56
FGF11	NM_004112.2	Endogenous	1.41	0.36	0.99	0.6	3.28
FGF12	NM_004113.4	Endogenous	-1.28	0.5	-0.77	0.28	2.17
FGF13	NM_033642.1	Endogenous	-1.01	0.96	-0.06	0.43	2.27
FGF14	NM_004115.3	Endogenous	1.17	0.59	0.56	0.59	2.3
FGF16	NM_003868.1	Endogenous	-1.23	0.75	-0.34	0.14	4.55
FGF17	NM_003867.2	Endogenous	-1.24	0.56	-0.64	0.28	2.36
FGF18	NM_003862.1	Endogenous	1.92	0.07	2.12	0.91	4.09
FGF19	NM_005117.2	Endogenous	1.48	0.44	0.83	0.4	5.44
FGF2	NM_002006.4	Endogenous	-3.77	0.02	-6.14	0.1	-1.49
FGF20	NM_019851.1	Endogenous	1.01	0.97	0.03	0.4	2.53
FGF21	NM_019113.2	Endogenous	3.09	0.03	3.11	1.13	8.45
FGF22	NM_020637.1	Endogenous	1.78	0.2	1.43	0.66	4.77
FGF23	NM_020638.2	Endogenous	1.83	0.06	2.31	0.96	3.49
FGF3	NM_005247.2	Endogenous	1.79	0.18	1.49	0.69	4.68
FGF4	NM_002007.2	Endogenous	2.25	0.17	1.74	0.51	9.89
FGF5	NM_004464.3	Endogenous	1.66	0.09	1.94	0.88	3.14
FGF6	NM_020996.1	Endogenous	1.13	0.79	0.27	0.36	3.6
FGF7	NM_002009.3	Endogenous	-2.61	0	-6.13	0.26	-1.78
FGF8	NM_033163.3	Endogenous	1.37	0.47	0.77	0.51	3.67
FGF9	NM_002010.2	Endogenous	1.32	0.53	0.67	0.48	3.65
FGFR1	NM_015850.2	Endogenous	-1.98	0.02	-3.23	0.29	-1.15
FGFR2	NM_000141.4	Endogenous	-3.63	0.02	-4.05	0.1	-1.32
FGFR3	NM_022965.2	Endogenous	3	0.09	1.98	0.77	11.72
FGFR4	NM_002011.3	Endogenous	8.22	0.014	3.32	1.74	38.81
FIGF	NM_004469.2	Endogenous	-12.44	0	-5.35	0.03	-3.93
FLNA	NM_001456.3	Endogenous	-1.76	0.17	-2	0.17	1.92
FLNC	NM_001127487.1	Endogenous	-2.33	0.15	-1.9	0.06	2.91
FLT1	NM_002019.4	Endogenous	-3.97	0	-8.85	0.17	-2.71
FLT3	NM_004119.1	Endogenous	2.29	0.015	3.3	1.24	4.24
FN1	NM_212482.1	Endogenous	-1.05	0.94	-0.08	0.09	10.43
FOS	NM_005252.2	Endogenous	-1.89	0.14	-1.71	0.2	1.38
FOSL1	NM_005438.2	Endogenous	2.6	0.27	1.45	0.15	43.73
FOXL2	NM_023067.2	Endogenous	1.11	0.78	0.29	0.47	2.64
FOXO4	NM_005938.2	Endogenous	-1.52	0.17	-1.58	0.34	1.29
FST	NM_006350.2	Endogenous	-1.55	0.11	-2.08	0.33	1.26
FUBP1	NM_003902.3	Endogenous	1.54	0.01	3.9	1.17	2.01
FUT8	NM_004480.4	Endogenous	1	1	0	0.75	1.33
FZD10	NM_007197.2	Endogenous	-1.29	0.52	-0.72	0.25	2.42
FZD2	NM_001466.2	Endogenous	-1.24	0.46	-0.79	0.41	1.58
FZD3	NM_017412.2	Endogenous	-1.1	0.61	-0.54	0.59	1.4
FZD7	NM_003507.1	Endogenous	-2.72	0	-10.68	0.29	-2.14
FZD8	NM_031866.1	Endogenous	-1.19	0.7	-0.41	0.28	2.49
FZD9	NM_003508.2	Endogenous	1.06	0.92	0.1	0.2	5.56
GADD45A	NM_001924.2	Endogenous	-1.06	0.88	-0.16	0.28	3.18
GADD45B	NM_015675.2	Endogenous	2.39	0.01	3.97	1.4	4.09
GADD45G	NM_006705.3	Endogenous	3.8	0.011	4.71	1.54	9.37
GAS1	NM_002048.2	Endogenous	-1.88	0.011	-3.56	0.34	-1.22
GATA1	NM_002049.2	Endogenous	1.33	0.49	0.76	0.47	3.71
GATA2	NM_032638.3	Endogenous	2.06	0.05	2.39	0.98	4.33
GATA3	NM_001002295.1	Endogenous	2.79	0.03	3.28	1.17	6.66
GDF6	NM_001001557.2	Endogenous	-1.63	0.27	-1.26	0.21	1.8
GHR	NM_000163.2	Endogenous	-4.08	0	-5.98	0.14	-2.29
GLI1	NM_005269.1	Endogenous	1.37	0.35	1	0.63	2.99
GLI3	NM_000168.5	Endogenous	-1.37	0.27	-1.41	0.28	1.92
GNA11	NM_002067.1	Endogenous	1.29	0.04	2.49	1	1.66
GNAQ	NM_002072.2	Endogenous	-1.03	0.81	-0.25	0.69	1.35
GNAS	NM_080425.1	Endogenous	1.88	0.02	3.32	1.15	3.06
GNG12	NM_018841.3	Endogenous	-2.18	0	-6.19	0.34	-1.6
GNG4	NM_004485.2	Endogenous	-1.26	0.22	-1.39	0.51	1.22
GNG7	NM_052847.1	Endogenous	-2.63	0.01	-4.12	0.21	-1.48
GNGT1	NM_021955.3	Endogenous	2.3	0.13	1.94	0.59	8.98
GPC4	NM_001448.2	Endogenous	1.76	0.02	2.98	1.11	2.81
GRB2	NM_002086.4	Endogenous	1.46	0.12	1.84	0.86	2.47
GRIA3	NM_000828.4	Endogenous	-1.65	0.19	-1.52	0.26	1.42
GRIN1	NM_000832.5	Endogenous	-1.13	0.71	-0.38	0.4	1.95
GRIN2A	NM_000833.3	Endogenous	-1.03	0.95	-0.07	0.31	3
GRIN2B	NM_000834.3	Endogenous	2.09	0.07	2.19	0.92	4.75
GSK3B	NM_002093.2	Endogenous	-1.03	0.78	-0.29	0.79	1.21
GTF2H3	NM_001516.3	Endogenous	-1.78	0.03	-2.83	0.34	-1.08
GZMB	NM_004131.3	Endogenous	2.54	0.02	3.05	1.2	5.38
H2AFX	NM_002105.2	Endogenous	1.51	0.02	2.95	1.07	2.13
H3F3A	NM_002107.3	Endogenous	1.42	0.014	3.42	1.1	1.82
H3F3C	NM_001013699.2	Endogenous	-2.13	0	-5.41	0.33	-1.51
HDAC1	NM_004964.2	Endogenous	1.25	0.09	2.01	0.94	1.66
HDAC10	NM_032019.5	Endogenous	1.79	0.09	2.57	0.68	4.73
HDAC11	NM_024827.3	Endogenous	1.75	0.06	2.31	0.97	3.15
HDAC2	NM_001527.1	Endogenous	-1.33	0.1	-1.92	0.52	1.08
HDAC4	NM_006037.3	Endogenous	-2.94	0	-7.61	0.24	-2.08
HDAC5	NM_005474.4	Endogenous	-1.31	0.011	-3.55	0.63	-1.09
HDAC6	NM_006044.2	Endogenous	-1.11	0.13	-1.89	0.75	1.07
HELLS	NM_018063.3	Endogenous	-1.06	0.83	-0.23	0.42	2.12
HES1	NM_005524.2	Endogenous	3.11	0	6.45	1.78	5.44
HES5	NM_001010926.3	Endogenous	1.47	0.47	0.77	0.4	5.41
HGF	NM_000601.4	Endogenous	-1.86	0.16	-1.71	0.2	1.47
HHEX	NM_002729.4	Endogenous	1.02	0.95	0.07	0.49	2.13
HHIP	NM_022475.1	Endogenous	1.99	0.04	2.53	1.02	3.87
HIST1H3B	NM_003537.3	Endogenous	1.05	0.93	0.1	0.14	8.08
HIST1H3G	NM_003534.2	Endogenous	1.25	0.63	0.53	0.33	4.76
HIST1H3H	NM_003536.2	Endogenous	1.28	0.28	1.19	0.75	2.16
HMGA1	NM_145904.1	Endogenous	2.89	0.02	3.78	1.32	6.3
HMGA2	NM_003484.1	Endogenous	1.11	0.67	0.45	0.63	1.97
HNF1A	NM_000545.4	Endogenous	1.26	0.56	0.62	0.51	3.11
HOXA10	NM_018951.3	Endogenous	1.15	0.61	0.54	0.62	2.13
HOXA11	NM_005523.5	Endogenous	2	0.26	1.24	0.51	7.9
HOXA9	NM_152739.3	Endogenous	-1.97	0.11	-2.26	0.14	1.85
HPGD	NM_001145816.2	Endogenous	1.14	0.73	0.37	0.47	2.77
HRAS	NM_005343.2	Endogenous	-1.29	0.11	-1.84	0.55	1.09
HSP90B1	NM_003299.1	Endogenous	1.3	0.1	2.38	0.91	1.86
HSPA1A	NM_005345.5	Endogenous	-1.69	0.33	-1.16	0.14	2.49
HSPA2	NM_021979.3	Endogenous	1.66	0.17	1.54	0.74	3.71
HSPA6	NM_002155.3	Endogenous	1.44	0.22	1.56	0.53	3.89
HSPB1	NM_001540.3	Endogenous	2.79	0.03	2.95	1.14	6.82
IBSP	NM_004967.3	Endogenous	1.4	0.47	0.76	0.47	4.13
ID1	NM_002165.2	Endogenous	1.01	0.91	0.12	0.78	1.31
ID2	NM_002166.4	Endogenous	1.03	0.86	0.18	0.68	1.55
ID4	NM_001546.2	Endogenous	-5.2	0	-7.89	0.1	-2.68
IDH1	NM_005896.2	Endogenous	1.1	0.76	0.32	0.52	2.32
IDH2	NM_002168.2	Endogenous	2.34	0	4.61	1.49	3.68
IFNA17	NM_021268.2	Endogenous	1.09	0.79	0.28	0.47	2.52
IFNA2	NM_000605.3	Endogenous	1.22	0.53	0.66	0.58	2.56
IFNA7	NM_021057.2	Endogenous	1.69	0.22	1.34	0.65	4.41
IFNG	NM_000619.2	Endogenous	1.54	0.34	1.03	0.55	4.31
IGF1	NM_000618.3	Endogenous	-1.25	0.28	-1.17	0.5	1.28
IGF1R	NM_000875.2	Endogenous	1.12	0.86	0.19	0.22	5.62
IGFBP3	NM_000598.4	Endogenous	-1.29	0.14	-1.69	0.54	1.12
IKBKB	NM_001556.1	Endogenous	1.58	0.03	2.93	1.06	2.36
IKBKG	NM_003639.2	Endogenous	1.37	0.04	2.7	1.03	1.83
IL10	NM_000572.2	Endogenous	1.79	0.14	1.69	0.74	4.35
IL11	NM_000641.2	Endogenous	2.52	0.01	3.6	1.34	4.74
IL11RA	NM_147162.1	Endogenous	-1.8	0.04	-2.59	0.32	-1.03
IL12A	NM_000882.2	Endogenous	1.11	0.8	0.28	0.35	3.45
IL12B	NM_002187.2	Endogenous	-1.1	0.83	-0.22	0.3	2.75
IL12RB2	NM_001559.2	Endogenous	1.02	0.97	0.04	0.32	3.22
IL13	NM_002188.2	Endogenous	1.68	0.38	0.98	0.38	7.4
IL13RA2	NM_000640.2	Endogenous	1.22	0.62	0.52	0.47	3.19
IL15	NM_172174.1	Endogenous	1.4	0.19	1.53	0.76	2.58
IL19	NM_013371.3	Endogenous	1.28	0.57	0.6	0.44	3.74
IL1A	NM_000575.3	Endogenous	1.12	0.75	0.34	0.5	2.51
IL1B	NM_000576.2	Endogenous	3.85	0	5.42	2.03	7.3
IL1R1	NM_000877.2	Endogenous	1.63	0.09	2.15	0.87	3.06
IL1R2	NM_173343.1	Endogenous	2.44	0.17	1.84	0.3	19.76
IL1RAP	NM_002182.2	Endogenous	1.17	0.47	0.78	0.67	2.02
IL20RA	NM_014432.2	Endogenous	-1.83	0.19	-1.5	0.19	1.54
IL20RB	NM_144717.2	Endogenous	1.06	0.65	0.48	0.78	1.45
IL22RA1	NM_021258.2	Endogenous	-1.53	0.29	-1.16	0.27	1.6
IL22RA2	NM_181309.1	Endogenous	-3.54	0.04	-2.74	0.09	-1.08
IL23A	NM_016584.2	Endogenous	1.98	0.17	1.54	0.67	5.89
IL23R	NM_144701.2	Endogenous	1.3	0.31	1.1	0.73	2.31
IL24	NM_181339.1	Endogenous	2.01	0.09	2.13	0.81	4.98
IL2RA	NM_000417.1	Endogenous	1.28	0.69	0.46	0.13	12.95
IL2RB	NM_000878.2	Endogenous	5.18	0	5.58	2.52	10.66
IL3	NM_000588.3	Endogenous	2.34	0.11	2.06	0.74	7.35
IL3RA	NM_002183.2	Endogenous	1.57	0.14	1.97	0.76	3.23
IL5RA	NM_000564.3	Endogenous	-1.11	0.85	-0.2	0.26	3.15
IL6	NM_000600.1	Endogenous	1.4	0.47	0.77	0.48	4.07
IL6R	NM_000565.2	Endogenous	-1.2	0.46	-0.82	0.41	1.7
IL7	NM_000880.2	Endogenous	1.45	0.52	0.68	0.38	5.51
IL7R	NM_002185.2	Endogenous	2.61	0.05	2.95	0.93	7.38
IL8	NM_000584.2	Endogenous	2.31	0.34	1.13	0.22	24.83
INHBA	NM_002192.2	Endogenous	6.83	0	7.07	3.21	14.52
INHBB	NM_002193.2	Endogenous	1.23	0.44	0.83	0.65	2.31
IRAK2	NM_001570.3	Endogenous	-1.19	0.48	-0.77	0.47	1.5
IRAK3	NM_007199.1	Endogenous	1.35	0.34	1.06	0.62	2.93
IRS1	NM_005544.2	Endogenous	-2.39	0.01	-4.49	0.25	-1.45
ITGA2	NM_002203.2	Endogenous	-1.32	0.31	-1.16	0.35	1.62
ITGA3	NM_005501.2	Endogenous	1.28	0.52	0.68	0.53	3.11
ITGA6	NM_000210.1	Endogenous	-4.39	0	-8.23	0.15	-2.83
ITGA7	NM_002206.1	Endogenous	1.11	0.74	0.36	0.42	2.92
ITGA8	NM_003638.1	Endogenous	-2.19	0.06	-2.35	0.19	1.07
ITGA9	NM_002207.2	Endogenous	-1.81	0.03	-2.95	0.32	-1.04
ITGB3	NM_000212.2	Endogenous	1.32	0.65	0.51	0.12	14.15
ITGB4	NM_001005731.1	Endogenous	-1.17	0.49	-0.74	0.5	1.46
ITGB6	NM_001282353.1	Endogenous	-1.03	0.93	-0.09	0.41	2.3
ITGB7	NM_000889.1	Endogenous	1.27	0.49	0.73	0.57	2.82
ITGB8	NM_002214.2	Endogenous	-2.81	0.01	-4.81	0.2	-1.55
JAG1	NM_000214.2	Endogenous	-1.35	0.12	-2.02	0.46	1.19
JAG2	NM_145159.1	Endogenous	-1.62	0	-6.12	0.51	-1.33
JAK1	NM_002227.1	Endogenous	-1.15	0.013	-3.54	0.79	-1.04
JAK2	NM_004972.2	Endogenous	1.27	0.24	1.3	0.81	1.99
JAK3	NM_000215.2	Endogenous	3.13	0.01	3.79	1.5	6.53
JUN	NM_002228.3	Endogenous	-3.78	0	-7.68	0.17	-2.42
KAT2B	NM_003884.3	Endogenous	-1.39	0.25	-1.3	0.38	1.38
KDM5C	NM_004187.2	Endogenous	1.23	0.11	2.26	0.92	1.65
KDM6A	NM_021140.2	Endogenous	1.22	0.03	2.86	1.02	1.45
KIT	NM_000222.1	Endogenous	-6.54	0	-7.82	0.07	-3.05
KITLG	NM_003994.4	Endogenous	1.18	0.46	0.79	0.71	1.95
KLF4	NM_004235.4	Endogenous	-1.88	0.08	-2.24	0.24	1.16
KMT2C	NM_170606.2	Endogenous	1.29	0.12	1.83	0.92	1.81
KMT2D	NM_003482.3	Endogenous	1.12	0.2	1.42	0.92	1.37
KRAS	NM_004985.3	Endogenous	1.93	0.06	2.31	0.93	4.02
LAMA1	NM_005559.2	Endogenous	-1.35	0.1	-1.91	0.51	1.09
LAMA3	NM_000227.3	Endogenous	-3.61	0	-7.8	0.18	-2.36
LAMA5	NM_005560.3	Endogenous	3.77	0.01	4.28	1.7	8.37
LAMB3	NM_000228.2	Endogenous	-3.75	0	-6.42	0.16	-2.26
LAMB4	NM_007356.2	Endogenous	1.69	0.23	1.33	0.64	4.45
LAMC2	NM_005562.2	Endogenous	-2.76	0.02	-3.7	0.17	-1.29
LAMC3	NM_006059.3	Endogenous	1.04	0.92	0.11	0.22	5
LAT	NM_001014987.1	Endogenous	4.64	0	5.58	2.37	9.09
LEF1	NM_016269.3	Endogenous	-1.32	0.24	-1.28	0.44	1.29
LEFTY1	NM_020997.2	Endogenous	2.22	0.1	2	0.79	6.22
LEFTY2	NM_003240.2	Endogenous	1.43	0.28	1.18	0.68	3.01
LEP	NM_000230.2	Endogenous	-4.69	0.03	-2.95	0.06	-1.22
LEPR	NM_001003679.1	Endogenous	-1.51	0.37	-1	0.21	2.08
LFNG	NM_001040168.1	Endogenous	1.97	0.05	3.18	1	3.89
LIF	NM_002309.3	Endogenous	2.02	0.18	1.54	0.62	6.55
LIFR	NM_002310.3	Endogenous	-2.17	0.07	-2.4	0.19	1.13
LIG4	NM_002312.3	Endogenous	1.03	0.91	0.12	0.45	2.35
LRP2	NM_004525.2	Endogenous	-1.97	0.09	-2.28	0.2	1.31
LTBP1	NM_000627.3	Endogenous	-1.85	0.09	-2.54	0.19	1.53
MAD2L2	NM_001127325.1	Endogenous	1.38	0.13	1.81	0.84	2.27
MAML2	NM_032427.1	Endogenous	-2.95	0	-7.57	0.23	-1.99
MAP2K1	NM_002755.2	Endogenous	-1.16	0.3	-1.11	0.63	1.19
MAP2K2	NM_030662.2	Endogenous	1.16	0.22	1.35	0.89	1.5
MAP2K4	NM_003010.2	Endogenous	1.05	0.58	0.59	0.86	1.27
MAP2K6	NM_002758.3	Endogenous	-4.25	0	-7.65	0.14	-2.61
MAP3K1	NM_005921.1	Endogenous	-1.19	0.5	-0.71	0.46	1.53
MAP3K12	NM_006301.2	Endogenous	-1.12	0.46	-0.79	0.62	1.28
MAP3K13	NM_004721.3	Endogenous	1.35	0.38	1.08	0.41	4.43
MAP3K14	NM_003954.1	Endogenous	1.92	0.01	4.35	1.31	2.83
MAP3K5	NM_005923.3	Endogenous	1.06	0.72	0.38	0.74	1.51
MAP3K8	NM_005204.2	Endogenous	1.24	0.57	0.65	0.3	5.19
MAPK1	NM_138957.2	Endogenous	-2.05	0.02	-4.15	0.28	-1.18
MAPK10	NM_002753.2	Endogenous	1.49	0.11	1.82	0.87	2.55
MAPK12	NM_002969.3	Endogenous	1.19	0.52	0.69	0.6	2.37
MAPK3	NM_001040056.1	Endogenous	-1.14	0.23	-1.32	0.69	1.12
MAPK8	NM_002750.2	Endogenous	-1.56	0	-4.93	0.52	-1.25
MAPK8IP1	NM_005456.2	Endogenous	1.01	0.99	0.02	0.44	2.28
MAPK8IP2	NM_012324.2	Endogenous	2.9	0.02	3.21	1.24	6.81
MAPK9	NM_139068.2	Endogenous	-1.15	0.31	-1.1	0.63	1.19
MAPT	NM_016834.3	Endogenous	-1.23	0.77	-0.3	0.16	4.19
MCM2	NM_004526.2	Endogenous	1.22	0.38	0.94	0.73	2.02
MCM4	NM_182746.1	Endogenous	1.9	0.02	3.68	1.17	3.07
MCM5	NM_006739.3	Endogenous	-1.4	0.34	-1.06	0.32	1.61
MCM7	NM_182776.1	Endogenous	1.25	0.07	2.19	0.97	1.61
MDC1	NM_014641.2	Endogenous	1.16	0.24	1.32	0.88	1.53
MDM2	NM_006878.2	Endogenous	-1.53	0.02	-3.06	0.46	-1.07
MECOM	NM_005241.2	Endogenous	-1.37	0.08	-2.05	0.5	1.06
MED12	NM_005120.2	Endogenous	-1.94	0	-6.48	0.4	-1.51
MEN1	NM_130802.2	Endogenous	1.69	0.013	3.39	1.16	2.46
MET	NM_000245.2	Endogenous	-1.55	0.16	-2.02	0.25	1.65
MFNG	NM_002405.2	Endogenous	2.14	0	4.3	1.39	3.3
MGMT	NM_002412.3	Endogenous	-1.73	0.014	-4.61	0.4	-1.18
MLF1	NM_022443.3	Endogenous	-2.11	0.05	-2.42	0.22	1.01
MLH1	NM_000249.2	Endogenous	1.26	0.37	1.03	0.62	2.53
MLLT3	NM_004529.2	Endogenous	1.28	0.36	0.98	0.69	2.34
MLLT4	NM_005936.2	Endogenous	1.11	0.53	0.68	0.73	1.67
MMP3	NM_002422.3	Endogenous	-1.16	0.81	-0.26	0.14	5.23
MMP7	NM_002423.3	Endogenous	-2.67	0.09	-2.62	0.07	1.88
MMP9	NM_004994.2	Endogenous	8.17	0.06	3.4	0.57	116.93
MNAT1	NM_002431.2	Endogenous	-1.58	0.2	-1.44	0.28	1.43
MPL	NM_005373.2	Endogenous	1.42	0.53	0.68	0.34	5.89
MPO	NM_000250.1	Endogenous	3.29	0.02	3.36	1.23	8.82
MSH2	NM_000251.1	Endogenous	-1.45	0	-5.62	0.59	-1.23
MSH6	NM_000179.1	Endogenous	-1.11	0.44	-0.85	0.61	1.33
MTOR	NM_004958.2	Endogenous	-1.08	0.74	-0.35	0.53	1.63
MUTYH	NM_012222.2	Endogenous	-1.06	0.75	-0.33	0.6	1.48
MYB	NM_005375.2	Endogenous	1.47	0.4	0.94	0.4	5.44
MYC	NM_002467.3	Endogenous	-1.83	0.05	-2.41	0.3	1.01
MYCN	NM_005378.4	Endogenous	2.18	0.05	2.4	0.99	4.84
MYD88	NM_002468.3	Endogenous	2.09	0	4.82	1.44	3.04
NASP	NM_172164.1	Endogenous	-2.04	0.01	-4.67	0.3	-1.26
NBN	NM_001024688.1	Endogenous	1.22	0.2	1.48	0.86	1.73
NCOR1	NM_006311.3	Endogenous	-1.22	0.06	-2.3	0.66	1.01
NF1	NM_000267.2	Endogenous	-1.59	0	-4.59	0.49	-1.23
NF2	NM_181828.2	Endogenous	-1.11	0.35	-1.01	0.69	1.17
NFATC1	NM_172389.1	Endogenous	-1.55	0.16	-1.59	0.33	1.27
NFE2L2	NM_006164.3	Endogenous	-1.77	0	-13.41	0.51	-1.6
NFKB1	NM_003998.2	Endogenous	-1.54	0.06	-2.6	0.41	1.03
NFKBIA	NM_020529.1	Endogenous	-1.5	0.05	-2.82	0.45	-1.01
NFKBIZ	NM_001005474.1	Endogenous	1.35	0.29	1.16	0.72	2.55
NGF	NM_002506.2	Endogenous	-2.25	0.12	-1.92	0.14	1.43
NGFR	NM_002507.1	Endogenous	-1.03	0.87	-0.18	0.58	1.62
NKD1	NM_033119.3	Endogenous	1.58	0.11	1.95	0.82	3.03
NODAL	NM_018055.3	Endogenous	1.6	0.31	1.11	0.54	4.79
NOG	NM_005450.4	Endogenous	-2.19	0.03	-2.68	0.22	-1.07
NOS3	NM_000603.4	Endogenous	1.54	0.11	1.86	0.87	2.72
NOTCH1	NM_017617.3	Endogenous	1.19	0.38	0.94	0.76	1.85
NOTCH2	NM_024408.3	Endogenous	-1.44	0.02	-3.14	0.53	-1.08
NOTCH3	NM_000435.2	Endogenous	1.13	0.45	0.82	0.74	1.73
NPM1	NM_002520.5	Endogenous	1.29	0.3	1.13	0.74	2.23
NPM2	NM_182795.1	Endogenous	-1.16	0.53	-0.66	0.51	1.48
NR4A1	NM_173157.1	Endogenous	-1.04	0.93	-0.1	0.35	2.61
NR4A3	NM_173198.1	Endogenous	1.4	0.56	0.63	0.35	5.58
NRAS	NM_002524.3	Endogenous	-1.08	0.44	-0.81	0.74	1.17
NSD1	NM_022455.4	Endogenous	-1.07	0.67	-0.44	0.65	1.35
NTF3	NM_002527.4	Endogenous	-2.95	0.014	-3.25	0.15	-1.31
NTHL1	NM_002528.5	Endogenous	-1.03	0.83	-0.23	0.67	1.41
NTRK1	NM_001012331.1	Endogenous	1.11	0.68	0.43	0.58	2.12
NTRK2	NM_001007097.1	Endogenous	-7.18	0	-9.36	0.08	-4.29
NUMBL	NM_004756.3	Endogenous	-1.01	0.98	-0.03	0.54	1.84
NUPR1	NM_001042483.1	Endogenous	-1.42	0.12	-1.99	0.4	1.23
OSM	NM_020530.3	Endogenous	1.81	0.1	2.07	0.82	4.04
PAK3	NM_002578.2	Endogenous	-3.09	0	-4.78	0.18	-1.73
PAK7	NM_177990.1	Endogenous	-1.69	0.39	-1	0.11	3.14
PAX3	NM_013942.3	Endogenous	1.07	0.91	0.12	0.09	13.07
PAX5	NM_016734.1	Endogenous	4.79	0.02	3.16	1.34	17.14
PAX8	NM_013953.3	Endogenous	2.58	0	5.91	1.65	4.03
PBRM1	NM_181042.3	Endogenous	-1.38	0.08	-2.1	0.5	1.05
PBX1	NM_002585.2	Endogenous	1.42	0.012	3.79	1.12	1.81
PBX3	NM_006195.5	Endogenous	1.7	0.012	3.37	1.16	2.51
PCK1	NM_002591.2	Endogenous	-1.45	0.5	-0.73	0.17	2.82
PCNA	NM_002592.2	Endogenous	1.55	0.13	2	0.77	3.09
PDGFA	NM_002607.5	Endogenous	-1.77	0.15	-1.95	0.16	2
PDGFB	NM_033016.2	Endogenous	-1.08	0.82	-0.24	0.4	2.13
PDGFC	NM_016205.1	Endogenous	-1.41	0.04	-2.66	0.52	-1.03
PDGFD	NM_025208.4	Endogenous	-4.35	0	-4.99	0.11	-2.04
PDGFRA	NM_006206.3	Endogenous	-1.97	0.04	-3.35	0.27	-1.04
PDGFRB	NM_002609.3	Endogenous	-3.93	0.011	-4.27	0.1	-1.62
PGF	NM_002632.5	Endogenous	-1.63	0.07	-2.65	0.34	1.1
PHF6	NM_032335.3	Endogenous	-1.93	0	-4.41	0.36	-1.34
PIK3CA	NM_006218.2	Endogenous	-1.36	0.08	-2.61	0.44	1.22
PIK3CB	NM_006219.1	Endogenous	1.43	0.02	3.54	1.08	1.89
PIK3CD	NM_005026.3	Endogenous	1.59	0.011	3.63	1.16	2.17
PIK3CG	NM_002649.2	Endogenous	1.47	0.35	1.04	0.53	4.06
PIK3R1	NM_181504.2	Endogenous	-1.56	0.02	-3.23	0.44	-1.06
PIK3R2	NM_005027.2	Endogenous	2.4	0	6.35	1.68	3.42
PIK3R3	NM_003629.3	Endogenous	1.42	0.08	2.05	0.93	2.14
PIK3R5	NM_001142633.1	Endogenous	1.77	0.18	1.61	0.57	5.51
PIM1	NM_002648.2	Endogenous	3.22	0	4.36	1.67	6.22
PITX2	NM_000325.5	Endogenous	1.27	0.61	0.53	0.42	3.89
PKMYT1	NM_004203.3	Endogenous	3.56	0.013	3.65	1.45	8.71
PLA1A	NM_015900.2	Endogenous	3.57	0.01	3.56	1.49	8.58
PLA2G10	NM_003561.1	Endogenous	2.6	0	4.71	1.58	4.27
PLA2G2A	NM_000300.2	Endogenous	4.17	0.21	1.4	0.34	50.67
PLA2G3	NM_015715.3	Endogenous	-1.13	0.81	-0.26	0.27	2.88
PLA2G4A	NM_024420.2	Endogenous	-4.08	0	-5.8	0.13	-2.19
PLA2G4C	NM_003706.2	Endogenous	-1.32	0.42	-0.88	0.34	1.71
PLA2G4E	NM_001206670.1	Endogenous	2.11	0.09	2.05	0.83	5.36
PLA2G4F	NM_213600.2	Endogenous	2.48	0.03	2.99	1.14	5.4
PLA2G5	NM_000929.2	Endogenous	-1	0.99	-0.02	0.5	2
PLAT	NM_000931.2	Endogenous	1.07	0.84	0.22	0.49	2.35
PLAU	NM_002658.2	Endogenous	1.04	0.85	0.2	0.61	1.78
PLCB1	NM_182734.1	Endogenous	-1	1	0	0.61	1.63
PLCB4	NM_000933.3	Endogenous	-1.51	0.12	-1.8	0.37	1.19
PLCE1	NM_001165979.1	Endogenous	1.22	0.56	0.62	0.56	2.65
PLCG2	NM_002661.2	Endogenous	1.17	0.53	0.66	0.65	2.13
PLD1	NM_002662.3	Endogenous	-1.5	0	-6.62	0.57	-1.28
PML	NM_002675.3	Endogenous	1.72	0.01	3.67	1.2	2.46
POLB	NM_002690.1	Endogenous	-1.11	0.63	-0.5	0.55	1.49
POLD1	NM_002691.2	Endogenous	-1.11	0.76	-0.33	0.4	2.02
POLD4	NM_021173.2	Endogenous	1.76	0.01	3.87	1.23	2.51
POLE2	NM_002692.2	Endogenous	1.42	0.38	0.97	0.52	3.83
POLR2D	NM_004805.3	Endogenous	-1.13	0.29	-1.15	0.68	1.15
POLR2H	NM_001278698.1	Endogenous	1.2	0.21	1.43	0.86	1.68
POLR2J	NM_006234.4	Endogenous	1.41	0.08	2.1	0.92	2.16
PPARG	NM_015869.3	Endogenous	-3.06	0.01	-4.77	0.17	-1.6
PPARGC1A	NM_013261.3	Endogenous	-1.29	0.43	-0.85	0.37	1.62
PPP2CB	NM_001009552.1	Endogenous	-2.02	0	-6.11	0.37	-1.53
PPP2R1A	NM_014225.3	Endogenous	-1.32	0.1	-2.07	0.53	1.1
PPP2R2B	NM_181676.2	Endogenous	2.48	0.04	2.79	1.07	5.71
PPP2R2C	NM_181876.2	Endogenous	3.74	0.01	4.27	1.69	8.28
PPP3CA	NM_000944.4	Endogenous	-2.04	0	-4.48	0.33	-1.38
PPP3CB	NM_001142354.1	Endogenous	1.1	0.5	0.71	0.79	1.53
PPP3CC	NM_005605.3	Endogenous	1.02	0.88	0.16	0.76	1.37
PPP3R1	NM_000945.3	Endogenous	-1.05	0.52	-0.68	0.78	1.15
PPP3R2	NM_147180.2	Endogenous	1.57	0.27	1.22	0.61	4.04
PRDM1	NM_182907.1	Endogenous	-1.49	0.14	-1.72	0.37	1.22
PRKAA2	NM_006252.2	Endogenous	1.63	0.04	2.73	0.99	2.68
PRKACA	NM_002730.3	Endogenous	-1.34	0.16	-1.76	0.44	1.26
PRKACB	NM_182948.2	Endogenous	-1.5	0.08	-2.17	0.41	1.08
PRKACG	NM_002732.2	Endogenous	1.44	0.56	0.62	0.35	5.97
PRKAR1B	NM_001164759.1	Endogenous	-1.94	0.03	-2.89	0.28	-1.08
PRKAR2A	NM_004157.2	Endogenous	1.15	0.36	0.98	0.81	1.61
PRKAR2B	NM_002736.2	Endogenous	-2.43	0.09	-2.31	0.12	1.4
PRKCA	NM_002737.2	Endogenous	-1.31	0.08	-2.29	0.55	1.06
PRKCB	NM_212535.1	Endogenous	2.97	0.02	3.15	1.28	6.92
PRKCG	NM_002739.3	Endogenous	2.74	0.06	2.49	0.97	7.77
PRKDC	NM_006904.6	Endogenous	1.47	0.04	2.62	1.01	2.16
PRKX	NM_005044.1	Endogenous	1.44	0.13	1.71	0.86	2.42
PRL	NM_000948.3	Endogenous	-1.05	0.92	-0.11	0.3	3.04
PRLR	NM_001204318.1	Endogenous	1.4	0.05	2.39	0.99	1.96
PRMT8	NM_019854.3	Endogenous	1.05	0.86	0.19	0.53	2.06
PROM1	NM_006017.1	Endogenous	-1.85	0.26	-1.24	0.15	1.93
PTCH1	NM_000264.3	Endogenous	-1.62	0.03	-3.57	0.4	-1.05
PTCRA	NM_138296.2	Endogenous	1.38	0.5	0.71	0.46	4.17
PTEN	NM_000314.3	Endogenous	-1.55	0	-4.47	0.51	-1.22
PTPN11	NM_002834.3	Endogenous	-1.35	0.08	-2.54	0.51	1.08
PTPN5	NM_001039970.1	Endogenous	2.11	0.08	2.08	0.88	5.11
PTPRR	NM_001207015.1	Endogenous	1.92	0.05	2.56	1	3.71
PTTG2	NM_006607.2	Endogenous	2.51	0.01	4.12	1.45	4.34
RAC1	NM_198829.1	Endogenous	-1.57	0.01	-3.59	0.47	-1.15
RAC2	NM_002872.3	Endogenous	2.81	0	5.26	1.7	4.65
RAC3	NM_005052.2	Endogenous	2.16	0.011	4.52	1.26	3.72
RAD21	NM_006265.2	Endogenous	1.15	0.41	0.89	0.79	1.66
RAD50	NM_005732.2	Endogenous	1	0.99	0.01	0.74	1.36
RAD51	NM_133487.2	Endogenous	1.98	0.21	1.6	0.31	12.61
RAD52	NM_134424.2	Endogenous	1.45	0.05	3.08	0.99	2.12
RAF1	NM_002880.2	Endogenous	-1.39	0.04	-2.63	0.52	-1.01
RASA4	NM_001079877.2	Endogenous	1.24	0.39	0.91	0.7	2.18
RASAL1	NM_004658.1	Endogenous	-1.42	0.54	-0.64	0.19	2.66
RASGRF1	NM_153815.2	Endogenous	1.29	0.57	0.59	0.45	3.7
RASGRF2	NM_006909.1	Endogenous	-1.01	0.97	-0.04	0.34	2.87
RASGRP1	NM_005739.3	Endogenous	1.55	0.17	1.57	0.78	3.07
RASGRP2	NM_001098670.1	Endogenous	2.92	0.02	3	1.22	6.98
RB1	NM_000321.1	Endogenous	-1.3	0.1	-1.94	0.55	1.07
RBX1	NM_014248.2	Endogenous	-1	0.99	-0.01	0.7	1.42
RELA	NM_021975.3	Endogenous	-1.23	0.011	-4.62	0.7	-1.07
RELN	NM_005045.2	Endogenous	-5.19	0	-5.44	0.09	-2.38
RET	NM_020630.4	Endogenous	1.71	0.35	1.02	0.47	6.25
RFC3	NM_002915.3	Endogenous	-1.18	0.5	-0.72	0.47	1.5
RFC4	NM_181573.2	Endogenous	-1.4	0.13	-1.75	0.45	1.14
RHOA	NM_001664.2	Endogenous	1.2	0.35	1.1	0.7	2.06
RIN1	NM_004292.2	Endogenous	1.14	0.42	0.87	0.79	1.66
RNF43	NM_017763.4	Endogenous	2.44	0.1	2.07	0.74	8.08
RPA3	NM_002947.3	Endogenous	1.53	0.28	1.33	0.39	6.02
RPS27A	NM_002954.5	Endogenous	-2.68	0	-6.87	0.24	-1.7
RPS6KA5	NM_004755.2	Endogenous	-1.72	0.01	-3.53	0.4	-1.18
RPS6KA6	NM_014496.1	Endogenous	-1.18	0.61	-0.55	0.4	1.82
RRAS2	NM_001102669.2	Endogenous	-2.24	0	-8.1	0.35	-1.73
RUNX1	NM_001754.4	Endogenous	1.31	0.13	1.77	0.9	1.91
RUNX1T1	NM_004349.2	Endogenous	-1.83	0.09	-2.08	0.26	1.15
RXRG	NM_006917.3	Endogenous	-2.72	0.05	-2.53	0.13	1.02
SETBP1	NM_015559.2	Endogenous	-1.25	0.33	-1.06	0.48	1.34
SETD2	NM_014159.6	Endogenous	-1.02	0.84	-0.22	0.69	1.41
SF3B1	NM_001005526.1	Endogenous	-2.08	0	-8.3	0.39	-1.68
SFN	NM_006142.3	Endogenous	2.13	0.07	2.26	0.9	5.05
SFRP1	NM_003012.3	Endogenous	-4.82	0.02	-4.94	0.05	-1.22
SFRP2	NM_003013.2	Endogenous	-1.24	0.59	-0.6	0.26	2.52
SFRP4	NM_003014.2	Endogenous	-1.07	0.9	-0.13	0.11	7.77
SGK2	NM_170693.1	Endogenous	1.53	0.22	1.33	0.7	3.31
SHC1	NM_183001.4	Endogenous	-1.14	0.3	-1.15	0.65	1.18
SHC2	NM_012435.2	Endogenous	-1.18	0.34	-1.03	0.57	1.26
SHC3	NM_016848.5	Endogenous	-1.76	0.13	-1.7	0.25	1.28
SHC4	NM_203349.2	Endogenous	-1.44	0.54	-0.68	0.13	3.84
SIN3A	NM_015477.1	Endogenous	-1.09	0.23	-1.39	0.78	1.09
SIRT4	NM_012240.1	Endogenous	-1.49	0.3	-1.14	0.28	1.59
SIX1	NM_005982.3	Endogenous	5.19	0.02	4.72	1.16	23.35
SKP1	NM_170679.2	Endogenous	-1.25	0	-4.83	0.72	-1.12
SKP2	NM_005983.2	Endogenous	1	0.99	0.01	0.64	1.56
SMAD2	NM_001003652.1	Endogenous	1.14	0.5	0.71	0.72	1.8
SMAD3	NM_005902.3	Endogenous	1.09	0.51	0.7	0.79	1.51
SMAD4	NM_005359.3	Endogenous	-1.36	0.01	-3.92	0.6	-1.12
SMAD9	NM_005905.2	Endogenous	-1.96	0.03	-3.15	0.28	-1.08
SMARCA4	NM_003072.3	Endogenous	1.07	0.37	0.96	0.9	1.28
SMARCB1	NM_003073.3	Endogenous	1.87	0.02	3.06	1.13	3.1
SMC1A	NM_006306.2	Endogenous	1.57	0.02	3.41	1.09	2.28
SMC1B	NM_148674.3	Endogenous	1.92	0.2	1.45	0.64	5.75
SMC3	NM_005445.3	Endogenous	-1.45	0	-9.97	0.63	-1.32
SMO	NM_005631.3	Endogenous	-1.92	0.01	-3.59	0.33	-1.23
SOCS1	NM_003745.1	Endogenous	-1.49	0.14	-1.7	0.38	1.19
SOCS2	NM_003877.3	Endogenous	-1.68	0.17	-1.55	0.26	1.35
SOCS3	NM_003955.3	Endogenous	2.63	0.12	2.02	0.57	12.07
SOS1	NM_005633.2	Endogenous	1.43	0.012	3.48	1.11	1.84
SOS2	NM_006939.2	Endogenous	1.35	0.09	2.05	0.93	1.98
SOST	NM_025237.2	Endogenous	1.13	0.71	0.39	0.5	2.54
SOX17	NM_022454.3	Endogenous	-1.33	0.16	-1.58	0.48	1.17
SOX9	NM_000346.2	Endogenous	-1.15	0.71	-0.39	0.35	2.18
SP1	NM_003109.1	Endogenous	1.08	0.58	0.58	0.79	1.48
SPOP	NM_001007226.1	Endogenous	1.02	0.96	0.06	0.51	2.04
SPP1	NM_000582.2	Endogenous	5.14	0.01	3.93	1.86	14.24
SPRY1	NM_005841.1	Endogenous	-1.54	0.1	-1.98	0.37	1.14
SPRY2	NM_005842.2	Endogenous	-2.66	0	-7.36	0.25	-1.74
SPRY4	NM_030964.3	Endogenous	1.36	0.21	1.47	0.76	2.44
SRSF2	NM_003016.3	Endogenous	1.7	0.04	3.15	0.99	2.9
SSX1	NM_005635.2	Endogenous	1.87	0.23	1.33	0.59	5.91
STAG2	NM_001042749.1	Endogenous	-2.52	0	-6.59	0.28	-1.76
STAT1	NM_007315.2	Endogenous	1.22	0.16	1.58	0.9	1.66
STAT3	NM_139276.2	Endogenous	1.23	0.33	1.09	0.73	2.06
STAT4	NM_003151.2	Endogenous	1.37	0.1	1.99	0.91	2.07
STK11	NM_000455.4	Endogenous	1.43	0	4.36	1.17	1.74
STMN1	NM_203401.1	Endogenous	1.13	0.56	0.64	0.63	2.02
SUV39H2	NM_024670.3	Endogenous	1.36	0.1	2.07	0.9	2.07
SYK	NM_003177.3	Endogenous	1.42	0.11	1.89	0.88	2.28
TBL1XR1	NM_024665.4	Endogenous	-1.34	0.02	-3	0.59	-1.06
TCF3	NM_003200.2	Endogenous	-1.17	0.36	-0.99	0.59	1.25
TCF7L1	NM_031283.1	Endogenous	-2.4	0	-7.36	0.3	-1.73
TCL1B	NM_004918.2	Endogenous	1.59	0.35	1	0.51	4.93
TET2	NM_001127208.2	Endogenous	-1.31	0.13	-2.32	0.46	1.26
TFDP1	NM_007111.4	Endogenous	-1.54	0.02	-2.96	0.45	-1.08
TGFB1	NM_000660.3	Endogenous	1.76	0.03	3.49	1.05	2.96
TGFB2	NM_003238.2	Endogenous	-2.75	0.01	-4.5	0.2	-1.47
TGFB3	NM_003239.2	Endogenous	1.22	0.24	1.32	0.83	1.8
TGFBR2	NM_001024847.1	Endogenous	-2.1	0.015	-5.08	0.25	-1.12
THBS1	NM_003246.2	Endogenous	1.18	0.59	0.59	0.47	2.97
THBS4	NM_003248.3	Endogenous	1.54	0.34	1.09	0.51	4.61
THEM4	NM_053055.4	Endogenous	-1.04	0.72	-0.37	0.75	1.24
TIAM1	NM_003253.2	Endogenous	1.79	0.14	2.14	0.56	5.78
TLR2	NM_003264.3	Endogenous	1.27	0.48	0.82	0.36	4.41
TLR4	NM_138554.2	Endogenous	-1.43	0.23	-1.37	0.34	1.44
TLX1	NM_005521.3	Endogenous	2.55	0.04	2.84	1.02	6.39
TMPRSS2	NM_005656.2	Endogenous	-3.6	0.03	-4.1	0.07	1.06
TNC	NM_002160.3	Endogenous	1.81	0.26	1.34	0.44	7.45
TNF	NM_000594.2	Endogenous	2.17	0.14	1.8	0.66	7.12
TNFAIP3	NM_006290.2	Endogenous	1.52	0.02	2.85	1.06	2.17
TNFRSF10A	NM_003844.2	Endogenous	1.4	0.28	1.32	0.47	4.15
TNFRSF10B	NM_003842.3	Endogenous	1.07	0.69	0.41	0.73	1.57
TNFRSF10C	NM_003841.2	Endogenous	1.04	0.93	0.1	0.42	2.53
TNFRSF10D	NM_003840.3	Endogenous	-1.64	0.21	-1.38	0.25	1.47
TNFSF10	NM_003810.2	Endogenous	-1.2	0.57	-0.59	0.39	1.78
TNN	NM_022093.1	Endogenous	-1.79	0.14	-1.7	0.23	1.35
TNR	NM_003285.2	Endogenous	1.87	0.23	1.33	0.59	5.92
TP53	NM_000546.2	Endogenous	-1.56	0	-4.5	0.5	-1.21
TPO	NM_175722.1	Endogenous	-2.12	0.23	-1.38	0.1	2.14
TRAF7	NM_032271.2	Endogenous	1.9	0	5.73	1.44	2.5
TSC1	NM_000368.3	Endogenous	-1.41	0.01	-4.34	0.58	-1.15
TSHR	NM_001018036.2	Endogenous	-1.48	0.39	-0.92	0.23	2.01
TSLP	NM_033035.4	Endogenous	-2.69	0.04	-3.12	0.14	1.02
TSPAN7	NM_004615.3	Endogenous	-1.63	0.1	-1.94	0.33	1.14
TTK	NM_003318.3	Endogenous	2.26	0.03	3.09	1.15	4.45
U2AF1	NM_001025203.1	Endogenous	-1.28	0.17	-1.83	0.43	1.4
UBB	NM_018955.2	Endogenous	1.25	0.08	2.2	0.94	1.65
UBE2T	NM_014176.3	Endogenous	3.45	0	7.82	2.22	5.35
UTY	NM_007125.3	Endogenous	1.57	0.15	1.66	0.78	3.15
VEGFA	NM_001025366.1	Endogenous	1.28	0.23	1.36	0.77	2.12
VEGFC	NM_005429.2	Endogenous	-1.77	0.12	-2.18	0.24	1.3
VHL	NM_000551.2	Endogenous	1.28	0.09	2.05	0.94	1.76
WEE1	NM_003390.3	Endogenous	-2.3	0.05	-2.62	0.18	1.05
WHSC1	NM_007331.1	Endogenous	1.52	0.012	3.46	1.13	2.04
WHSC1L1	NM_017778.2	Endogenous	-1.09	0.49	-0.74	0.68	1.24
WIF1	NM_007191.2	Endogenous	-7.07	0.04	-3.16	0.02	1.02
WNT10A	NM_025216.2	Endogenous	2.68	0.014	3.32	1.3	5.55
WNT10B	NM_003394.2	Endogenous	-1.01	0.97	-0.05	0.49	2
WNT11	NM_004626.2	Endogenous	-1.32	0.26	-1.23	0.43	1.32
WNT16	NM_057168.1	Endogenous	1.9	0.04	2.82	1.06	3.42
WNT2	NM_003391.2	Endogenous	-2.32	0.15	-1.9	0.1	1.77
WNT2B	NM_024494.1	Endogenous	1.32	0.16	1.59	0.86	2.01
WNT3	NM_030753.3	Endogenous	-1.95	0.21	-1.38	0.16	1.67
WNT4	NM_030761.3	Endogenous	1.18	0.67	0.44	0.45	3.11
WNT5A	NM_003392.3	Endogenous	1.43	0.31	1.11	0.65	3.12
WNT5B	NM_032642.2	Endogenous	-2.93	0	-4.84	0.2	-1.7
WNT6	NM_006522.3	Endogenous	1.96	0.13	1.76	0.73	5.24
WNT7A	NM_004625.3	Endogenous	1.09	0.78	0.3	0.52	2.29
WNT7B	NM_058238.1	Endogenous	7.85	0.01	4.6	2.26	27.21
WT1	NM_000378.3	Endogenous	1.62	0.38	0.95	0.44	6.02
XPA	NM_000380.3	Endogenous	-1.59	0.01	-4.69	0.48	-1.21
XRCC4	NM_003401.3	Endogenous	-1.1	0.67	-0.45	0.54	1.53
ZAK	NM_016653.2	Endogenous	-1.65	0.08	-2.11	0.33	1.12
ZBTB16	NM_006006.4	Endogenous	-6.24	0.1	-2.07	0.01	1.87
ZBTB32	NM_014383.1	Endogenous	1.03	0.91	0.13	0.46	2.33
ZIC2	NM_007129.2	Endogenous	1.35	0.68	0.44	0.25	7.43
ACAD9	NM_014049.4	Housekeeping	1.19	0.45	0.8	0.71	1.99
AGK	NM_018238.3	Housekeeping	-1.35	0.33	-1.06	0.37	1.48
AMMECR1L	NM_001199140.1	Housekeeping	-1.15	0.25	-1.27	0.67	1.14
C10orf76	NM_024541.2	Housekeeping	1.35	0.06	2.66	0.94	1.93
CC2D1B	NM_032449.2	Housekeeping	1.47	0.07	2.25	0.95	2.3
CNOT10	NM_001256741.1	Housekeeping	-1.36	0.04	-2.54	0.54	-1.01
CNOT4	NM_001190848.1	Housekeeping	-1	0.99	-0.01	0.79	1.26
COG7	NM_153603.3	Housekeeping	1.07	0.71	0.4	0.68	1.66
DDX50	NM_024045.1	Housekeeping	-1.71	0	-5.6	0.46	-1.35
DHX16	NM_001164239.1	Housekeeping	1.66	0.03	2.83	1.07	2.58
DNAJC14	NM_032364.5	Housekeeping	1.33	0.15	1.95	0.71	2.48
EDC3	NM_001142443.1	Housekeeping	1.04	0.55	0.63	0.88	1.24
EIF2B4	NM_172195.3	Housekeeping	-1.01	0.86	-0.18	0.8	1.21
ERCC3	NM_000122.1	Housekeeping	1.47	0.08	2.16	0.93	2.33
FCF1	NM_015962.4	Housekeeping	1.33	0.05	2.43	1	1.77
FTSJ2	NM_013393.1	Housekeeping	1.22	0.23	1.33	0.83	1.8
GPATCH3	NM_022078.2	Housekeeping	1.34	0.23	1.34	0.78	2.3
HDAC3	NM_003883.2	Housekeeping	-1.27	0.07	-2.24	0.6	1.04
MRPS5	NM_031902.3	Housekeeping	-1.55	0.01	-3.82	0.49	-1.17
MTMR14	NM_022485.3	Housekeeping	1.17	0.25	1.44	0.73	1.86
NOL7	NM_016167.3	Housekeeping	-3.01	0	-5.53	0.2	-1.85
NUBP1	NM_001278506.1	Housekeeping	-1.48	0.05	-2.81	0.43	1.05
PIAS1	NM_016166.1	Housekeeping	1.05	0.72	0.37	0.75	1.48
PIK3R4	NM_014602.1	Housekeeping	-1.29	0.09	-2.06	0.57	1.06
PRPF38A	NM_032864.3	Housekeeping	-1.83	0.01	-3.74	0.37	-1.23
RBM45	NM_152945.2	Housekeeping	1.24	0.53	0.73	0.34	4.52
SAP130	NM_024545.3	Housekeeping	1.14	0.36	0.97	0.82	1.59
SF3A3	NM_006802.2	Housekeeping	1.42	0.06	2.31	0.98	2.05
SLC4A1AP	NM_018158.2	Housekeeping	1.02	0.85	0.19	0.78	1.33
TLK2	NM_006852.2	Housekeeping	1.4	0.17	1.55	0.82	2.37
TMUB2	NM_024107.2	Housekeeping	-1.09	0.78	-0.29	0.45	1.87
TRIM39	NM_021253.3	Housekeeping	-1.19	0.19	-1.51	0.63	1.13
TTC31	NR_027749.1	Housekeeping	1.25	0.08	2.06	0.96	1.62
USP39	NM_001256725.1	Housekeeping	-1.44	0.02	-3.1	0.51	-1.06
VPS33B	NM_018668.3	Housekeeping	1.37	0.28	1.18	0.72	2.62
ZC3H14	NM_001160103.1	Housekeeping	1.15	0.34	1.05	0.82	1.61
ZKSCAN5	NM_014569.3	Housekeeping	-1.05	0.86	-0.18	0.5	1.83
ZNF143	NM_003442.5	Housekeeping	-1.08	0.64	-0.49	0.64	1.35
ZNF346	NM_012279.2	Housekeeping	1.87	0	4.92	1.37	2.56
ZNF384	NM_133476.3	Housekeeping	-1.5	0.03	-2.93	0.46	-1.05

## Sheet: Table S3
Table S3 . Comparison between pure carcinoma ductal in situ and pure invasive ductal carcinoma. Differentially expressed genes are in bold.
Number of differentially expressed genes (DEGs):	2	DEGs downregulated in invasive ductal carcinoma:	2
Gene	Accession	Class	Fold-change	P-value	t-statistic	Lower 95% CI	Up 95% CI
ABL1	NM_005157.3	Endogenous	-1.11	0.62	-0.52	0.55	1.46
ACVR1B	NM_004302.3	Endogenous	1.09	0.41	0.86	0.86	1.39
ACVR1C	NM_145259.2	Endogenous	-1.01	0.99	-0.01	0.34	2.9
ACVR2A	NM_001616.3	Endogenous	-1.21	0.28	-1.15	0.57	1.2
AKT1	NM_005163.2	Endogenous	-1.23	0.38	-0.96	0.48	1.39
AKT2	NM_001626.2	Endogenous	1.21	0.31	1.07	0.81	1.81
AKT3	NM_181690.1	Endogenous	1.22	0.48	0.75	0.63	2.38
ALK	NM_004304.3	Endogenous	1.48	0.48	0.75	0.41	5.34
ALKBH2	NM_001001655.2	Endogenous	-1.03	0.89	-0.15	0.59	1.59
ALKBH3	NM_139178.3	Endogenous	1.02	0.94	0.08	0.54	1.91
AMER1	NM_152424.3	Endogenous	1.4	0.19	1.4	0.81	2.41
AMH	NM_000479.3	Endogenous	1.11	0.9	0.13	0.17	7.17
ANGPT1	NM_001146.3	Endogenous	-1.07	0.86	-0.18	0.4	2.16
APC	NM_000038.3	Endogenous	1.09	0.56	0.6	0.79	1.5
APH1B	NM_001145646.1	Endogenous	-1.18	0.49	-0.72	0.51	1.42
AR	NM_001011645.1	Endogenous	-1.94	0.15	-1.61	0.19	1.37
ARID1A	NM_006015.4	Endogenous	-1.3	0.14	-1.61	0.53	1.12
ARID1B	NM_020732.3	Endogenous	-1.09	0.58	-0.57	0.65	1.3
ARID2	NM_152641.2	Endogenous	1.22	0.1	1.79	0.95	1.57
ARNT2	NM_014862.3	Endogenous	1.02	0.97	0.04	0.46	2.26
ASXL1	NM_001164603.1	Endogenous	1.38	0.05	2.29	1	1.91
ATM	NM_138292.3	Endogenous	-1.38	0.23	-1.31	0.41	1.28
ATR	NM_001184.2	Endogenous	1.21	0.04	2.45	1.01	1.44
ATRX	NM_000489.3	Endogenous	1.17	0.28	1.16	0.86	1.6
AXIN1	NM_181050.1	Endogenous	1.04	0.79	0.28	0.73	1.48
AXIN2	NM_004655.3	Endogenous	-1.86	0.19	-1.42	0.2	1.45
B2M	NM_004048.2	Endogenous	-1.35	0.45	-0.8	0.3	1.85
BAD	NM_004322.3	Endogenous	1.08	0.54	0.64	0.81	1.44
BAIAP3	NM_003933.4	Endogenous	-1.73	0.28	-1.15	0.2	1.7
BAMBI	NM_012342.2	Endogenous	-1.52	0.46	-0.78	0.18	2.44
BAP1	NM_004656.2	Endogenous	-1	0.98	-0.02	0.7	1.41
BAX	NM_138761.3	Endogenous	1.21	0.18	1.43	0.89	1.64
BCL2	NM_000657.2	Endogenous	1.18	0.75	0.33	0.35	4.01
BCL2A1	NM_004049.2	Endogenous	1.02	0.98	0.03	0.28	3.7
BCL2L1	NM_138578.1	Endogenous	1.25	0.4	0.9	0.7	2.23
BCOR	NM_001123383.1	Endogenous	-1.02	0.91	-0.12	0.71	1.36
BDNF	NM_170732.4	Endogenous	-1.02	0.95	-0.06	0.49	1.95
BID	NM_197966.1	Endogenous	-1.41	0.14	-1.62	0.43	1.16
BIRC3	NM_182962.1	Endogenous	-1.54	0.39	-0.92	0.2	2.06
BIRC7	NM_022161.2	Endogenous	-1.67	0.18	-1.44	0.27	1.35
BMP2	NM_001200.2	Endogenous	-1.31	0.58	-0.57	0.25	2.28
BMP4	NM_001202.2	Endogenous	-2.2	0.15	-1.69	0.14	1.5
BMP5	NM_021073.2	Endogenous	1.83	0.5	0.72	0.21	16.07
BMP6	NM_001718.2	Endogenous	1	0.99	0.01	0.4	2.51
BMP7	NM_001719.1	Endogenous	1.04	0.94	0.08	0.35	3.05
BMP8A	NM_181809.3	Endogenous	1.41	0.39	0.93	0.55	3.64
BMPR1B	NM_001203.1	Endogenous	1.66	0.56	0.6	0.21	12.89
BNIP3	NM_004052.2	Endogenous	-1.42	0.36	-0.99	0.3	1.68
BRAF	NM_004333.3	Endogenous	1.06	0.6	0.55	0.83	1.34
BRCA1	NM_007305.2	Endogenous	1.96	0.14	1.61	0.75	5.13
BRCA2	NM_000059.3	Endogenous	-1.41	0.13	-1.67	0.44	1.13
BRIP1	NM_032043.1	Endogenous	1.04	0.93	0.09	0.34	3.19
C19orf40	NM_152266.3	Endogenous	1.41	0.16	1.5	0.84	2.36
CACNA1C	NM_199460.2	Endogenous	1.17	0.48	0.73	0.71	1.93
CACNA1D	NM_000720.2	Endogenous	-1.45	0.44	-0.81	0.23	2.06
CACNA1E	NM_000721.2	Endogenous	-1	1	-0.01	0.3	3.36
CACNA1G	NM_198397.1	Endogenous	-1.35	0.55	-0.63	0.23	2.37
CACNA1H	NM_021098.2	Endogenous	1.91	0.47	0.75	0.27	13.74
CACNA2D1	NM_000722.2	Endogenous	1.02	0.94	0.08	0.53	1.98
CACNA2D2	NM_001005505.1	Endogenous	-1.17	0.73	-0.36	0.32	2.31
CACNA2D3	NM_018398.2	Endogenous	1.41	0.31	1.08	0.69	2.89
CACNA2D4	NM_001005737.1	Endogenous	-1.01	0.99	-0.02	0.37	2.64
CACNB2	NM_000724.3	Endogenous	1.02	0.95	0.06	0.51	2.03
CACNB3	NM_000725.2	Endogenous	1.02	0.94	0.08	0.51	2.06
CACNB4	NM_001005747.2	Endogenous	-1.64	0.04	-2.37	0.38	-1.02
CACNG1	NM_000727.2	Endogenous	1.09	0.87	0.16	0.34	3.54
CACNG4	NM_014405.2	Endogenous	-2.04	0.36	-0.96	0.09	2.61
CACNG6	NM_145814.1	Endogenous	1.56	0.44	0.81	0.44	5.54
CALML3	NM_005185.2	Endogenous	-1.34	0.56	-0.61	0.25	2.22
CALML5	NM_017422.4	Endogenous	-2.5	0.42	-0.85	0.03	5.17
CALML6	NM_138705.2	Endogenous	-1.56	0.19	-1.5	0.3	1.37
CAMK2B	NM_001220.3	Endogenous	1.13	0.83	0.22	0.32	3.91
CAPN2	NM_001748.4	Endogenous	-1.65	0.22	-1.36	0.26	1.44
CARD11	NM_032415.2	Endogenous	-1.32	0.51	-0.68	0.3	1.91
CASP10	NM_032977.3	Endogenous	-1.56	0.38	-0.92	0.22	1.9
CASP12	NM_001191016.1	Endogenous	-1.01	0.98	-0.03	0.4	2.43
CASP3	NM_032991.2	Endogenous	-1.02	0.93	-0.09	0.56	1.71
CASP7	NM_001227.3	Endogenous	-1.03	0.9	-0.13	0.59	1.61
CASP8	NM_001228.4	Endogenous	1.01	0.91	0.11	0.77	1.34
CASP9	NM_001229.2	Endogenous	-1.06	0.84	-0.2	0.49	1.82
CBL	NM_005188.2	Endogenous	-1.22	0.43	-0.82	0.47	1.43
CBLC	NM_012116.3	Endogenous	2.67	0.013	3.03	1.28	5.54
CCNA1	NM_003914.3	Endogenous	1.43	0.52	0.68	0.4	5.11
CCNA2	NM_001237.2	Endogenous	1.06	0.87	0.17	0.46	2.4
CCNB1	NM_031966.2	Endogenous	1.13	0.71	0.39	0.5	2.59
CCNB3	NM_033671.1	Endogenous	1.19	0.51	0.68	0.66	2.13
CCND1	NM_053056.2	Endogenous	-1.21	0.7	-0.4	0.27	2.52
CCND2	NM_001759.2	Endogenous	-1.17	0.68	-0.43	0.36	2.04
CCND3	NM_001760.2	Endogenous	-1.45	0.06	-2.18	0.47	1.02
CCNE1	NM_001238.1	Endogenous	1.81	0.34	1	0.46	7.09
CCNE2	NM_057735.1	Endogenous	1.26	0.65	0.46	0.4	4.03
CCNO	NM_021147.3	Endogenous	-1.62	0.29	-1.11	0.23	1.67
CCR7	NM_001838.2	Endogenous	-2.9	0.1	-1.9	0.09	1.35
CD14	NM_000591.2	Endogenous	-1.13	0.72	-0.38	0.37	2.09
CD19	NM_001770.4	Endogenous	-2.06	0.29	-1.11	0.11	2.11
CD40	NM_001250.4	Endogenous	-1.35	0.55	-0.62	0.24	2.3
CDC14A	NM_033313.2	Endogenous	-1.54	0.26	-1.23	0.27	1.53
CDC14B	NM_003671.3	Endogenous	1.05	0.8	0.26	0.66	1.67
CDC25A	NM_001789.2	Endogenous	2.1	0.15	1.56	0.72	6.16
CDC25B	NM_021873.2	Endogenous	-1.53	0.02	-2.7	0.46	-1.07
CDC25C	NM_001790.2	Endogenous	1.67	0.29	1.13	0.57	4.86
CDC6	NM_001254.3	Endogenous	1.35	0.72	0.37	0.21	8.64
CDC7	NM_003503.2	Endogenous	1.33	0.38	0.93	0.66	2.68
CDH1	NM_004360.2	Endogenous	-1.43	0.39	-0.91	0.27	1.82
CDK2	NM_001798.2	Endogenous	-1.02	0.95	-0.06	0.53	1.82
CDK4	NM_000075.2	Endogenous	-1.15	0.37	-0.95	0.62	1.22
CDK6	NM_001259.5	Endogenous	1.04	0.75	0.33	0.79	1.36
CDKN1A	NM_000389.2	Endogenous	1.03	0.93	0.09	0.5	2.11
CDKN1B	NM_004064.2	Endogenous	-1.21	0.49	-0.72	0.46	1.49
CDKN1C	NM_000076.2	Endogenous	-1.25	0.43	-0.82	0.44	1.47
CDKN2A	NM_000077.3	Endogenous	1.08	0.82	0.24	0.52	2.24
CDKN2B	NM_004936.3	Endogenous	-1.04	0.88	-0.16	0.53	1.74
CDKN2C	NM_001262.2	Endogenous	1.08	0.79	0.27	0.54	2.18
CDKN2D	NM_001800.3	Endogenous	1.23	0.57	0.59	0.55	2.77
CEBPA	NM_004364.2	Endogenous	-1.1	0.77	-0.31	0.43	1.9
CEBPE	NM_001805.2	Endogenous	-1.15	0.67	-0.44	0.42	1.8
CHAD	NM_001267.2	Endogenous	-6.4	0	-3.88	0.05	-2.17
CHEK1	NM_001114121.1	Endogenous	1.25	0.67	0.45	0.4	3.89
CHEK2	NM_007194.3	Endogenous	1.39	0.41	0.87	0.58	3.29
CHUK	NM_001278.3	Endogenous	1.06	0.69	0.41	0.77	1.47
CIC	NM_015125.3	Endogenous	-1.02	0.9	-0.13	0.71	1.35
CLCF1	NM_013246.2	Endogenous	1.22	0.6	0.54	0.53	2.79
CNTFR	NM_147164.1	Endogenous	-1.94	0.28	-1.15	0.14	1.94
COL11A1	NM_001854.3	Endogenous	2.75	0.18	1.49	0.52	14.38
COL11A2	NM_001163771.1	Endogenous	-1.01	0.97	-0.04	0.53	1.84
COL1A1	NM_000088.3	Endogenous	2.3	0.07	2.04	0.9	5.88
COL1A2	NM_000089.3	Endogenous	1.74	0.17	1.51	0.73	4.17
COL24A1	NM_152890.5	Endogenous	1.53	0.2	1.42	0.74	3.18
COL27A1	NM_032888.2	Endogenous	1.8	0.1	1.83	0.86	3.76
COL2A1	NM_001844.4	Endogenous	-2.19	0.32	-1.07	0.08	2.75
COL3A1	NM_000090.3	Endogenous	1.33	0.46	0.78	0.56	3.16
COL4A3	NM_000091.3	Endogenous	-1.74	0.21	-1.35	0.23	1.46
COL4A4	NM_000092.4	Endogenous	-1.73	0.19	-1.4	0.24	1.4
COL4A5	NM_033381.1	Endogenous	1.06	0.89	0.15	0.4	2.79
COL4A6	NM_001847.2	Endogenous	-1.42	0.46	-0.78	0.25	1.96
COL5A1	NM_000093.3	Endogenous	1.64	0.16	1.59	0.76	3.53
COL5A2	NM_000393.3	Endogenous	1.54	0.15	1.6	0.81	2.93
COL6A6	NM_001102608.1	Endogenous	-1.86	0.23	-1.28	0.17	1.65
COMP	NM_000095.2	Endogenous	-1.13	0.85	-0.2	0.2	3.98
CREB3L1	NM_052854.1	Endogenous	1.05	0.91	0.12	0.4	2.76
CREB3L3	NM_001271995.1	Endogenous	-1.1	0.85	-0.19	0.29	2.84
CREB3L4	NM_130898.2	Endogenous	-1.6	0.4	-0.88	0.18	2.15
CREB5	NM_182898.2	Endogenous	1.33	0.32	1.08	0.7	2.56
CREBBP	NM_004380.2	Endogenous	1.18	0.45	0.79	0.73	1.93
CRLF2	NM_001012288.1	Endogenous	-1.41	0.6	-0.55	0.17	2.93
CSF1R	NM_005211.2	Endogenous	1.16	0.74	0.35	0.44	3.06
CSF2	NM_000758.2	Endogenous	1.25	0.6	0.54	0.47	3.33
CSF3	NM_000759.3	Endogenous	-1.1	0.82	-0.24	0.34	2.39
CSF3R	NM_156038.2	Endogenous	-3.11	0.03	-2.44	0.11	-1.09
CTNNB1	NM_001904.3	Endogenous	1.07	0.66	0.46	0.75	1.52
CUL1	NM_003592.2	Endogenous	-1.14	0.68	-0.44	0.41	1.88
CXXC4	NM_025212.1	Endogenous	1.83	0.27	1.16	0.56	5.93
CYLD	NM_015247.1	Endogenous	-1.08	0.61	-0.53	0.65	1.31
DAXX	NM_001350.3	Endogenous	-1.21	0.15	-1.58	0.63	1.09
DDB2	NM_000107.1	Endogenous	1.37	0.2	1.39	0.8	2.34
DDIT3	NM_004083.4	Endogenous	1.04	0.84	0.21	0.65	1.68
DDIT4	NM_019058.2	Endogenous	-2.42	0.013	-3.02	0.21	-1.25
DKK1	NM_012242.2	Endogenous	-3.39	0.05	-2.46	0.08	1.05
DKK2	NM_014421.2	Endogenous	-1.26	0.39	-0.9	0.45	1.42
DKK4	NM_014420.2	Endogenous	1.09	0.86	0.19	0.37	3.22
DLL1	NM_005618.3	Endogenous	-1.04	0.93	-0.09	0.34	2.72
DLL3	NM_203486.2	Endogenous	1.28	0.51	0.68	0.57	2.88
DLL4	NM_019074.2	Endogenous	-1	1	0	0.46	2.16
DNMT1	NM_001379.2	Endogenous	1.08	0.7	0.4	0.68	1.71
DNMT3A	NM_022552.3	Endogenous	1.09	0.69	0.41	0.69	1.71
DTX1	NM_004416.2	Endogenous	-1.49	0.19	-1.46	0.35	1.31
DTX3	NM_178502.2	Endogenous	1.16	0.57	0.58	0.65	2.08
DTX4	NM_015177.1	Endogenous	-1.49	0.33	-1.05	0.27	1.65
DUSP10	NM_144728.2	Endogenous	-1.09	0.75	-0.33	0.48	1.74
DUSP2	NM_004418.3	Endogenous	-1.36	0.57	-0.59	0.23	2.38
DUSP4	NM_057158.2	Endogenous	1.22	0.75	0.33	0.26	5.81
DUSP5	NM_004419.3	Endogenous	-1.45	0.22	-1.31	0.36	1.32
DUSP6	NM_001946.2	Endogenous	-1.45	0.4	-0.89	0.26	1.85
DUSP8	NM_004420.2	Endogenous	1.27	0.45	0.79	0.63	2.54
E2F1	NM_005225.1	Endogenous	1.64	0.17	1.53	0.74	3.65
E2F5	NM_001951.3	Endogenous	-1.15	0.7	-0.4	0.38	1.96
EFNA1	NM_004428.2	Endogenous	-1.31	0.33	-1.02	0.42	1.39
EFNA2	NM_001405.3	Endogenous	1.01	0.98	0.02	0.34	2.97
EFNA3	NM_004952.4	Endogenous	-1.11	0.81	-0.24	0.34	2.38
EFNA5	NM_001962.2	Endogenous	-1.77	0.02	-2.66	0.35	-1.09
EGF	NM_001963.3	Endogenous	-1.65	0.19	-1.43	0.27	1.34
EGFR	NM_201282.1	Endogenous	1.35	0.31	1.09	0.71	2.57
EIF4EBP1	NM_004095.3	Endogenous	-1.29	0.34	-1.03	0.43	1.41
ENDOG	NM_004435.2	Endogenous	-1.08	0.53	-0.66	0.73	1.19
EP300	NM_001429.2	Endogenous	1.06	0.65	0.47	0.81	1.37
EPHA2	NM_004431.2	Endogenous	-1.42	0.41	-0.88	0.27	1.85
EPO	NM_000799.2	Endogenous	-1.34	0.65	-0.47	0.19	3.02
EPOR	NM_000121.2	Endogenous	1.03	0.95	0.06	0.37	2.87
ERBB2	NM_004448.2	Endogenous	-4.41	0.14	-1.6	0.03	1.85
ERCC2	NM_000400.2	Endogenous	-1.15	0.52	-0.67	0.54	1.4
ERCC6	NM_000124.2	Endogenous	1.21	0.38	0.92	0.76	1.92
ETS2	NM_005239.4	Endogenous	-1.59	0.14	-1.66	0.32	1.22
ETV1	NM_004956.4	Endogenous	1.07	0.82	0.23	0.57	2
ETV4	NM_001079675.1	Endogenous	1.5	0.41	0.87	0.52	4.32
ETV7	NM_016135.2	Endogenous	-1.39	0.57	-0.58	0.2	2.61
EYA1	NM_172059.2	Endogenous	1.35	0.53	0.66	0.47	3.85
EZH2	NM_004456.3	Endogenous	1.12	0.76	0.32	0.46	2.74
FANCA	NM_000135.2	Endogenous	1.32	0.5	0.7	0.52	3.33
FANCB	NM_152633.2	Endogenous	1.23	0.52	0.68	0.6	2.54
FANCC	NM_000136.2	Endogenous	1.47	0.08	1.92	0.93	2.33
FANCE	NM_021922.2	Endogenous	1.56	0.08	2.01	0.94	2.58
FANCF	NM_022725.2	Endogenous	-1.41	0.32	-1.06	0.33	1.52
FANCG	NM_004629.1	Endogenous	1.52	0.03	2.52	1.04	2.2
FANCL	NM_001114636.1	Endogenous	1.63	0.13	1.67	0.84	3.18
FAS	NM_152876.1	Endogenous	-1.21	0.72	-0.38	0.22	3.1
FASLG	NM_000639.1	Endogenous	1.35	0.4	0.87	0.62	2.97
FBXW7	NM_018315.4	Endogenous	1.15	0.61	0.54	0.62	2.14
FEN1	NM_004111.4	Endogenous	1.28	0.48	0.74	0.58	2.83
FGF1	NM_033137.1	Endogenous	-1.19	0.52	-0.67	0.46	1.52
FGF10	NM_004465.1	Endogenous	-1.52	0.58	-0.58	0.12	3.68
FGF11	NM_004112.2	Endogenous	-1.1	0.84	-0.2	0.33	2.54
FGF12	NM_004113.4	Endogenous	1.07	0.89	0.15	0.36	3.22
FGF13	NM_033642.1	Endogenous	-1.29	0.59	-0.57	0.25	2.44
FGF14	NM_004115.3	Endogenous	1.64	0.33	1.04	0.53	5.08
FGF16	NM_003868.1	Endogenous	1.82	0.29	1.13	0.55	6.02
FGF17	NM_003867.2	Endogenous	1.12	0.81	0.25	0.39	3.18
FGF18	NM_003862.1	Endogenous	1.14	0.8	0.27	0.36	3.58
FGF19	NM_005117.2	Endogenous	-1	0.99	-0.01	0.46	2.16
FGF2	NM_002006.4	Endogenous	-1.63	0.28	-1.22	0.22	1.71
FGF20	NM_019851.1	Endogenous	1.18	0.77	0.31	0.35	4.04
FGF21	NM_019113.2	Endogenous	-1.32	0.56	-0.61	0.26	2.22
FGF22	NM_020637.1	Endogenous	-1.21	0.68	-0.43	0.3	2.29
FGF23	NM_020638.2	Endogenous	1.28	0.57	0.58	0.48	3.44
FGF3	NM_005247.2	Endogenous	-1.1	0.81	-0.24	0.36	2.27
FGF4	NM_002007.2	Endogenous	-1.44	0.47	-0.76	0.22	2.17
FGF5	NM_004464.3	Endogenous	1.02	0.96	0.06	0.51	2.02
FGF6	NM_020996.1	Endogenous	1.47	0.44	0.81	0.49	4.43
FGF7	NM_002009.3	Endogenous	-1.53	0.22	-1.33	0.3	1.39
FGF8	NM_033163.3	Endogenous	-1.01	0.99	-0.01	0.32	3.11
FGF9	NM_002010.2	Endogenous	-1.42	0.51	-0.69	0.23	2.21
FGFR1	NM_015850.2	Endogenous	-1.18	0.56	-0.61	0.45	1.59
FGFR2	NM_000141.4	Endogenous	1.11	0.77	0.3	0.5	2.46
FGFR3	NM_022965.2	Endogenous	1.44	0.61	0.52	0.3	7.04
FGFR4	NM_002011.3	Endogenous	-2.5	0.27	-1.17	0.07	2.34
FIGF	NM_004469.2	Endogenous	-1.91	0.35	-0.97	0.12	2.35
FLNA	NM_001456.3	Endogenous	-1.09	0.77	-0.31	0.44	1.91
FLNC	NM_001127487.1	Endogenous	1.25	0.62	0.52	0.46	3.38
FLT1	NM_002019.4	Endogenous	1.26	0.43	0.83	0.65	2.42
FLT3	NM_004119.1	Endogenous	-3.41	0.02	-2.87	0.11	-1.27
FN1	NM_212482.1	Endogenous	2.29	0.04	2.43	1.02	5.13
FOS	NM_005252.2	Endogenous	-2.33	0.25	-1.26	0.08	2.21
FOSL1	NM_005438.2	Endogenous	-1.29	0.42	-0.87	0.38	1.56
FOXL2	NM_023067.2	Endogenous	1.42	0.49	0.73	0.46	4.41
FOXO4	NM_005938.2	Endogenous	-1.02	0.93	-0.09	0.57	1.69
FST	NM_006350.2	Endogenous	-1.39	0.46	-0.8	0.25	2.08
FUBP1	NM_003902.3	Endogenous	1.01	0.92	0.1	0.75	1.37
FUT8	NM_004480.4	Endogenous	1.41	0.47	0.78	0.45	4.41
FZD10	NM_007197.2	Endogenous	-1.43	0.26	-1.18	0.35	1.38
FZD2	NM_001466.2	Endogenous	-1.02	0.95	-0.06	0.55	1.76
FZD3	NM_017412.2	Endogenous	-1.03	0.89	-0.14	0.6	1.58
FZD7	NM_003507.1	Endogenous	-1.35	0.43	-0.85	0.3	1.82
FZD8	NM_031866.1	Endogenous	1.39	0.5	0.72	0.47	4.13
FZD9	NM_003508.2	Endogenous	2.14	0.12	1.71	0.78	5.86
GADD45A	NM_001924.2	Endogenous	1.02	0.93	0.09	0.6	1.75
GADD45B	NM_015675.2	Endogenous	-1.78	0.15	-1.61	0.24	1.31
GADD45G	NM_006705.3	Endogenous	1.3	0.42	0.85	0.63	2.68
GAS1	NM_002048.2	Endogenous	-1.74	0.38	-0.95	0.13	2.57
GATA1	NM_002049.2	Endogenous	1.44	0.46	0.78	0.48	4.3
GATA2	NM_032638.3	Endogenous	-1.07	0.89	-0.14	0.33	2.65
GATA3	NM_001002295.1	Endogenous	-1.02	0.96	-0.05	0.37	2.59
GDF6	NM_001001557.2	Endogenous	1.32	0.54	0.63	0.48	3.68
GHR	NM_000163.2	Endogenous	-1.18	0.64	-0.48	0.38	1.88
GLI1	NM_005269.1	Endogenous	-1.36	0.53	-0.66	0.25	2.13
GLI3	NM_000168.5	Endogenous	-1.41	0.34	-1.04	0.31	1.65
GNA11	NM_002067.1	Endogenous	1.01	0.97	0.03	0.7	1.45
GNAQ	NM_002072.2	Endogenous	1.08	0.58	0.58	0.8	1.45
GNAS	NM_080425.1	Endogenous	-1.3	0.25	-1.24	0.47	1.25
GNG12	NM_018841.3	Endogenous	1.18	0.52	0.68	0.67	2.07
GNG4	NM_004485.2	Endogenous	1.27	0.41	0.87	0.65	2.49
GNG7	NM_052847.1	Endogenous	-1.31	0.38	-0.93	0.4	1.47
GNGT1	NM_021955.3	Endogenous	-1.95	0.07	-2.06	0.25	1.07
GPC4	NM_001448.2	Endogenous	1.05	0.85	0.19	0.56	2
GRB2	NM_002086.4	Endogenous	-1.09	0.72	-0.38	0.54	1.56
GRIA3	NM_000828.4	Endogenous	-1.8	0.23	-1.27	0.19	1.58
GRIN1	NM_000832.5	Endogenous	-1.04	0.9	-0.13	0.46	1.98
GRIN2A	NM_000833.3	Endogenous	1.21	0.69	0.41	0.41	3.56
GRIN2B	NM_000834.3	Endogenous	-1.05	0.92	-0.11	0.33	2.77
GSK3B	NM_002093.2	Endogenous	-1.11	0.52	-0.67	0.63	1.29
GTF2H3	NM_001516.3	Endogenous	-1.15	0.57	-0.59	0.5	1.5
GZMB	NM_004131.3	Endogenous	-1.33	0.64	-0.49	0.19	2.97
H2AFX	NM_002105.2	Endogenous	-1.2	0.36	-0.97	0.54	1.28
H3F3A	NM_002107.3	Endogenous	-1.21	0.16	-1.53	0.62	1.1
H3F3C	NM_001013699.2	Endogenous	-1.34	0.16	-1.5	0.48	1.16
HDAC1	NM_004964.2	Endogenous	-1.15	0.38	-0.92	0.62	1.23
HDAC10	NM_032019.5	Endogenous	1.31	0.22	1.35	0.82	2.09
HDAC11	NM_024827.3	Endogenous	1.17	0.55	0.62	0.66	2.07
HDAC2	NM_001527.1	Endogenous	1.12	0.69	0.41	0.58	2.17
HDAC4	NM_006037.3	Endogenous	1.46	0.06	2.16	0.98	2.17
HDAC5	NM_005474.4	Endogenous	-1.05	0.72	-0.37	0.72	1.26
HDAC6	NM_006044.2	Endogenous	-1.15	0.57	-0.61	0.48	1.57
HELLS	NM_018063.3	Endogenous	1.39	0.23	1.28	0.77	2.5
HES1	NM_005524.2	Endogenous	-1.5	0.24	-1.31	0.31	1.42
HES5	NM_001010926.3	Endogenous	1.19	0.73	0.35	0.39	3.67
HGF	NM_000601.4	Endogenous	-1.38	0.4	-0.88	0.32	1.65
HHEX	NM_002729.4	Endogenous	-1.28	0.53	-0.65	0.33	1.85
HHIP	NM_022475.1	Endogenous	-1.17	0.66	-0.45	0.39	1.89
HIST1H3B	NM_003537.3	Endogenous	-1.18	0.78	-0.29	0.19	3.76
HIST1H3G	NM_003534.2	Endogenous	-2.18	0.32	-1.09	0.08	2.63
HIST1H3H	NM_003536.2	Endogenous	1.18	0.73	0.36	0.39	3.57
HMGA1	NM_145904.1	Endogenous	-1.28	0.47	-0.75	0.37	1.66
HMGA2	NM_003484.1	Endogenous	1.66	0.33	1.05	0.53	5.19
HNF1A	NM_000545.4	Endogenous	1.06	0.9	0.13	0.42	2.66
HOXA10	NM_018951.3	Endogenous	-1.13	0.76	-0.32	0.35	2.21
HOXA11	NM_005523.5	Endogenous	1.07	0.92	0.11	0.25	4.68
HOXA9	NM_152739.3	Endogenous	1.4	0.29	1.14	0.7	2.8
HPGD	NM_001145816.2	Endogenous	-1.71	0.25	-1.23	0.22	1.56
HRAS	NM_005343.2	Endogenous	-1.36	0.22	-1.35	0.43	1.26
HSP90B1	NM_003299.1	Endogenous	-1.27	0.13	-1.73	0.56	1.11
HSPA1A	NM_005345.5	Endogenous	1.47	0.21	1.32	0.76	2.85
HSPA2	NM_021979.3	Endogenous	-1.45	0.34	-1.01	0.3	1.58
HSPA6	NM_002155.3	Endogenous	-1.15	0.71	-0.39	0.34	2.2
HSPB1	NM_001540.3	Endogenous	-1.11	0.76	-0.32	0.42	1.91
IBSP	NM_004967.3	Endogenous	-1.1	0.81	-0.24	0.36	2.27
ID1	NM_002165.2	Endogenous	-2.05	0.2	-1.47	0.14	1.71
ID2	NM_002166.4	Endogenous	-1.25	0.24	-1.28	0.53	1.2
ID4	NM_001546.2	Endogenous	1.01	0.98	0.03	0.32	3.18
IDH1	NM_005896.2	Endogenous	-1.23	0.57	-0.59	0.37	1.79
IDH2	NM_002168.2	Endogenous	-1.68	0.3	-1.13	0.19	1.83
IFNA17	NM_021268.2	Endogenous	1.06	0.87	0.17	0.46	2.44
IFNA2	NM_000605.3	Endogenous	1.13	0.81	0.25	0.37	3.43
IFNA7	NM_021057.2	Endogenous	1.34	0.55	0.62	0.45	4
IFNG	NM_000619.2	Endogenous	-1.01	0.99	-0.02	0.32	3.11
IGF1	NM_000618.3	Endogenous	-2.59	0.13	-1.77	0.1	1.54
IGF1R	NM_000875.2	Endogenous	-1.09	0.91	-0.12	0.17	4.82
IGFBP3	NM_000598.4	Endogenous	-1.57	0.15	-1.59	0.33	1.25
IKBKB	NM_001556.1	Endogenous	1.38	0.29	1.13	0.71	2.67
IKBKG	NM_003639.2	Endogenous	1.06	0.53	0.66	0.85	1.33
IL10	NM_000572.2	Endogenous	1.45	0.32	1.06	0.66	3.19
IL11	NM_000641.2	Endogenous	-1.1	0.81	-0.25	0.38	2.19
IL11RA	NM_147162.1	Endogenous	1.02	0.95	0.07	0.5	2.07
IL12A	NM_000882.2	Endogenous	-1.04	0.89	-0.14	0.48	1.9
IL12B	NM_002187.2	Endogenous	1.51	0.36	0.96	0.57	3.99
IL12RB2	NM_001559.2	Endogenous	1.06	0.89	0.15	0.41	2.74
IL13	NM_002188.2	Endogenous	1.14	0.76	0.32	0.44	2.98
IL13RA2	NM_000640.2	Endogenous	-1.22	0.67	-0.44	0.29	2.31
IL15	NM_172174.1	Endogenous	-1.24	0.55	-0.63	0.35	1.85
IL19	NM_013371.3	Endogenous	1.26	0.62	0.52	0.45	3.56
IL1A	NM_000575.3	Endogenous	-1.6	0.3	-1.1	0.24	1.64
IL1B	NM_000576.2	Endogenous	-1.38	0.55	-0.63	0.21	2.53
IL1R1	NM_000877.2	Endogenous	-1.63	0.25	-1.27	0.24	1.57
IL1R2	NM_173343.1	Endogenous	-1.63	0.34	-1.01	0.2	1.92
IL1RAP	NM_002182.2	Endogenous	-1.19	0.39	-0.91	0.54	1.3
IL20RA	NM_014432.2	Endogenous	-2.12	0.13	-1.67	0.17	1.33
IL20RB	NM_144717.2	Endogenous	1.25	0.66	0.46	0.37	4.21
IL22RA1	NM_021258.2	Endogenous	1.33	0.54	0.64	0.48	3.72
IL22RA2	NM_181309.1	Endogenous	1.16	0.76	0.31	0.39	3.44
IL23A	NM_016584.2	Endogenous	-1.31	0.6	-0.55	0.25	2.36
IL23R	NM_144701.2	Endogenous	1.06	0.87	0.17	0.46	2.44
IL24	NM_181339.1	Endogenous	1.05	0.87	0.17	0.55	1.99
IL2RA	NM_000417.1	Endogenous	-1.36	0.57	-0.6	0.2	2.76
IL2RB	NM_000878.2	Endogenous	-1.39	0.5	-0.7	0.24	2.12
IL3	NM_000588.3	Endogenous	-1.11	0.77	-0.3	0.42	1.94
IL3RA	NM_002183.2	Endogenous	1.24	0.41	0.87	0.69	2.25
IL5RA	NM_000564.3	Endogenous	-1.12	0.8	-0.26	0.31	2.56
IL6	NM_000600.1	Endogenous	-1.58	0.4	-0.89	0.2	2.03
IL6R	NM_000565.2	Endogenous	-1.19	0.55	-0.63	0.44	1.61
IL7	NM_000880.2	Endogenous	1.18	0.75	0.33	0.38	3.68
IL7R	NM_002185.2	Endogenous	-3.46	0.09	-2.07	0.06	1.35
IL8	NM_000584.2	Endogenous	-1.6	0.43	-0.82	0.17	2.3
INHBA	NM_002192.2	Endogenous	1.6	0.31	1.1	0.56	4.53
INHBB	NM_002193.2	Endogenous	-1.75	0.16	-1.55	0.24	1.34
IRAK2	NM_001570.3	Endogenous	-1.12	0.78	-0.28	0.36	2.24
IRAK3	NM_007199.1	Endogenous	-1.7	0.18	-1.47	0.26	1.35
IRS1	NM_005544.2	Endogenous	-1.48	0.19	-1.4	0.36	1.27
ITGA2	NM_002203.2	Endogenous	-2.08	0	-4.13	0.32	-1.39
ITGA3	NM_005501.2	Endogenous	-2.52	0.06	-2.19	0.15	1.03
ITGA6	NM_000210.1	Endogenous	1.39	0.23	1.28	0.78	2.46
ITGA7	NM_002206.1	Endogenous	-1.53	0.3	-1.12	0.26	1.66
ITGA8	NM_003638.1	Endogenous	1.75	0.33	1.02	0.49	6.22
ITGA9	NM_002207.2	Endogenous	-1.19	0.65	-0.48	0.34	2.05
ITGB3	NM_000212.2	Endogenous	-1.86	0.04	-2.38	0.29	-1.02
ITGB4	NM_001005731.1	Endogenous	-1.16	0.63	-0.5	0.44	1.68
ITGB6	NM_001282353.1	Endogenous	-1.59	0.47	-0.76	0.16	2.55
ITGB7	NM_000889.1	Endogenous	-1.1	0.83	-0.23	0.36	2.28
ITGB8	NM_002214.2	Endogenous	-1.29	0.64	-0.5	0.2	2.93
JAG1	NM_000214.2	Endogenous	-1.1	0.5	-0.7	0.65	1.25
JAG2	NM_145159.1	Endogenous	-1.01	0.98	-0.03	0.57	1.74
JAK1	NM_002227.1	Endogenous	-1.36	0.04	-2.63	0.55	-1.02
JAK2	NM_004972.2	Endogenous	-1.15	0.62	-0.51	0.46	1.64
JAK3	NM_000215.2	Endogenous	-2.1	0.13	-1.67	0.18	1.3
JUN	NM_002228.3	Endogenous	-1.11	0.8	-0.26	0.35	2.3
KAT2B	NM_003884.3	Endogenous	1.01	0.98	0.03	0.51	2.01
KDM5C	NM_004187.2	Endogenous	-1.02	0.83	-0.23	0.78	1.22
KDM6A	NM_021140.2	Endogenous	-1.14	0.51	-0.7	0.56	1.38
KIT	NM_000222.1	Endogenous	-1.11	0.72	-0.37	0.47	1.73
KITLG	NM_003994.4	Endogenous	-1.55	0.27	-1.19	0.28	1.5
KLF4	NM_004235.4	Endogenous	-1.93	0.12	-1.74	0.21	1.26
KMT2C	NM_170606.2	Endogenous	1.06	0.81	0.25	0.6	1.87
KMT2D	NM_003482.3	Endogenous	1.16	0.25	1.23	0.88	1.53
KRAS	NM_004985.3	Endogenous	1.22	0.44	0.81	0.69	2.17
LAMA1	NM_005559.2	Endogenous	-1.41	0.39	-0.93	0.29	1.75
LAMA3	NM_000227.3	Endogenous	-2.18	0.24	-1.31	0.1	2.1
LAMA5	NM_005560.3	Endogenous	-1.78	0.22	-1.31	0.21	1.52
LAMB3	NM_000228.2	Endogenous	-1.32	0.56	-0.62	0.25	2.28
LAMB4	NM_007356.2	Endogenous	-1.08	0.84	-0.21	0.42	2.04
LAMC2	NM_005562.2	Endogenous	-1.82	0.16	-1.56	0.21	1.41
LAMC3	NM_006059.3	Endogenous	-1.14	0.76	-0.31	0.29	2.61
LAT	NM_001014987.1	Endogenous	-1.33	0.43	-0.83	0.35	1.63
LEF1	NM_016269.3	Endogenous	1.59	0.08	1.93	0.92	2.74
LEFTY1	NM_020997.2	Endogenous	-1.13	0.8	-0.25	0.29	2.69
LEFTY2	NM_003240.2	Endogenous	-1.2	0.55	-0.62	0.43	1.61
LEP	NM_000230.2	Endogenous	-2.17	0.13	-1.65	0.16	1.33
LEPR	NM_001003679.1	Endogenous	-2.65	0.09	-1.96	0.12	1.22
LFNG	NM_001040168.1	Endogenous	1.07	0.89	0.14	0.3	3.91
LIF	NM_002309.3	Endogenous	-2.07	0.19	-1.43	0.15	1.53
LIFR	NM_002310.3	Endogenous	-1.52	0.15	-1.55	0.36	1.21
LIG4	NM_002312.3	Endogenous	-1.25	0.38	-0.93	0.46	1.39
LRP2	NM_004525.2	Endogenous	-1.59	0.48	-0.76	0.13	3.02
LTBP1	NM_000627.3	Endogenous	-1.24	0.52	-0.68	0.38	1.73
MAD2L2	NM_001127325.1	Endogenous	-1.33	0.29	-1.13	0.41	1.37
MAML2	NM_032427.1	Endogenous	-1.27	0.55	-0.64	0.3	2.05
MAP2K1	NM_002755.2	Endogenous	-1.31	0.41	-0.87	0.36	1.63
MAP2K2	NM_030662.2	Endogenous	1.08	0.52	0.67	0.83	1.4
MAP2K4	NM_003010.2	Endogenous	1.03	0.82	0.23	0.73	1.46
MAP2K6	NM_002758.3	Endogenous	-1.02	0.95	-0.06	0.43	2.25
MAP3K1	NM_005921.1	Endogenous	-1.22	0.61	-0.53	0.35	1.93
MAP3K12	NM_006301.2	Endogenous	-1.47	0.14	-1.62	0.39	1.18
MAP3K13	NM_004721.3	Endogenous	1.34	0.43	0.86	0.55	3.26
MAP3K14	NM_003954.1	Endogenous	-1.27	0.29	-1.13	0.48	1.27
MAP3K5	NM_005923.3	Endogenous	-1.2	0.51	-0.68	0.44	1.56
MAP3K8	NM_005204.2	Endogenous	-1.62	0.04	-2.42	0.38	-1.01
MAPK1	NM_138957.2	Endogenous	-1.02	0.92	-0.11	0.58	1.66
MAPK10	NM_002753.2	Endogenous	-3.41	0.04	-2.62	0.09	-1.09
MAPK12	NM_002969.3	Endogenous	-1.46	0.35	-1	0.27	1.73
MAPK3	NM_001040056.1	Endogenous	-1.27	0.08	-1.97	0.6	1.04
MAPK8	NM_002750.2	Endogenous	-1.07	0.64	-0.48	0.67	1.3
MAPK8IP1	NM_005456.2	Endogenous	1.26	0.52	0.67	0.55	2.88
MAPK8IP2	NM_012324.2	Endogenous	1.01	0.98	0.02	0.28	3.59
MAPK9	NM_139068.2	Endogenous	1.1	0.69	0.41	0.65	1.85
MAPT	NM_016834.3	Endogenous	-1.27	0.81	-0.25	0.09	6.69
MCM2	NM_004526.2	Endogenous	1.09	0.81	0.25	0.47	2.5
MCM4	NM_182746.1	Endogenous	-1.03	0.94	-0.07	0.38	2.49
MCM5	NM_006739.3	Endogenous	1.56	0.25	1.23	0.67	3.65
MCM7	NM_182776.1	Endogenous	1.2	0.4	0.88	0.74	1.97
MDC1	NM_014641.2	Endogenous	-1.01	0.95	-0.07	0.76	1.29
MDM2	NM_006878.2	Endogenous	1.12	0.46	0.78	0.8	1.58
MECOM	NM_005241.2	Endogenous	1.14	0.68	0.44	0.57	2.26
MED12	NM_005120.2	Endogenous	1.03	0.87	0.16	0.69	1.54
MEN1	NM_130802.2	Endogenous	1.04	0.87	0.17	0.64	1.67
MET	NM_000245.2	Endogenous	-2.09	0.08	-2.15	0.2	1.15
MFNG	NM_002405.2	Endogenous	-1.49	0.39	-0.92	0.23	1.94
MGMT	NM_002412.3	Endogenous	-1.19	0.33	-1.04	0.56	1.26
MLF1	NM_022443.3	Endogenous	1.16	0.66	0.46	0.55	2.46
MLH1	NM_000249.2	Endogenous	-1.27	0.23	-1.3	0.52	1.2
MLLT3	NM_004529.2	Endogenous	1.3	0.41	0.86	0.65	2.6
MLLT4	NM_005936.2	Endogenous	1.03	0.95	0.07	0.39	2.69
MMP3	NM_002422.3	Endogenous	1.52	0.3	1.1	0.64	3.61
MMP7	NM_002423.3	Endogenous	-1.05	0.94	-0.08	0.2	4.45
MMP9	NM_004994.2	Endogenous	-1.05	0.95	-0.07	0.17	5.36
MNAT1	NM_002431.2	Endogenous	1.27	0.53	0.66	0.55	2.92
MPL	NM_005373.2	Endogenous	-1.22	0.67	-0.44	0.28	2.36
MPO	NM_000250.1	Endogenous	-1.26	0.64	-0.48	0.25	2.49
MSH2	NM_000251.1	Endogenous	1.21	0.12	1.74	0.93	1.57
MSH6	NM_000179.1	Endogenous	1.23	0.28	1.17	0.8	1.89
MTOR	NM_004958.2	Endogenous	-1.06	0.85	-0.19	0.46	1.94
MUTYH	NM_012222.2	Endogenous	1.46	0.1	1.8	0.91	2.36
MYB	NM_005375.2	Endogenous	-1.2	0.7	-0.4	0.29	2.43
MYC	NM_002467.3	Endogenous	-1.69	0.34	-1.02	0.17	2.08
MYCN	NM_005378.4	Endogenous	2.04	0.34	1.02	0.37	11.23
MYD88	NM_002468.3	Endogenous	-1.26	0.48	-0.74	0.38	1.66
NASP	NM_172164.1	Endogenous	1.31	0.07	2.03	0.97	1.77
NBN	NM_001024688.1	Endogenous	1.15	0.43	0.83	0.78	1.69
NCOR1	NM_006311.3	Endogenous	1.11	0.46	0.78	0.82	1.51
NF1	NM_000267.2	Endogenous	1.01	0.93	0.09	0.76	1.34
NF2	NM_181828.2	Endogenous	1.19	0.22	1.33	0.88	1.61
NFATC1	NM_172389.1	Endogenous	1.02	0.96	0.05	0.48	2.14
NFE2L2	NM_006164.3	Endogenous	1.09	0.66	0.47	0.69	1.72
NFKB1	NM_003998.2	Endogenous	-1.7	0.11	-1.84	0.29	1.19
NFKBIA	NM_020529.1	Endogenous	-1.39	0.18	-1.51	0.42	1.22
NFKBIZ	NM_001005474.1	Endogenous	-1.41	0.41	-0.86	0.29	1.75
NGF	NM_002506.2	Endogenous	1.31	0.58	0.57	0.44	3.9
NGFR	NM_002507.1	Endogenous	-4.1	0.07	-2.29	0.05	1.19
NKD1	NM_033119.3	Endogenous	-1.06	0.86	-0.18	0.46	1.95
NODAL	NM_018055.3	Endogenous	1.1	0.87	0.16	0.31	3.95
NOG	NM_005450.4	Endogenous	1.08	0.85	0.2	0.4	2.89
NOS3	NM_000603.4	Endogenous	-1.35	0.34	-1	0.38	1.46
NOTCH1	NM_017617.3	Endogenous	-1.23	0.4	-0.88	0.48	1.38
NOTCH2	NM_024408.3	Endogenous	1.12	0.41	0.86	0.83	1.52
NOTCH3	NM_000435.2	Endogenous	1.09	0.65	0.47	0.72	1.66
NPM1	NM_002520.5	Endogenous	1.27	0.44	0.81	0.65	2.49
NPM2	NM_182795.1	Endogenous	1.2	0.52	0.68	0.64	2.23
NR4A1	NM_173157.1	Endogenous	-1.82	0.33	-1.02	0.15	2.08
NR4A3	NM_173198.1	Endogenous	-1.48	0.43	-0.82	0.23	1.99
NRAS	NM_002524.3	Endogenous	1.03	0.89	0.14	0.61	1.75
NSD1	NM_022455.4	Endogenous	-1.02	0.93	-0.09	0.58	1.66
NTF3	NM_002527.4	Endogenous	1.08	0.81	0.24	0.54	2.15
NTHL1	NM_002528.5	Endogenous	-1.18	0.6	-0.54	0.41	1.74
NTRK1	NM_001012331.1	Endogenous	-1.68	0.18	-1.47	0.26	1.37
NTRK2	NM_001007097.1	Endogenous	-2.64	0.13	-1.73	0.1	1.49
NUMBL	NM_004756.3	Endogenous	-1.04	0.88	-0.16	0.57	1.64
NUPR1	NM_001042483.1	Endogenous	-1.55	0.07	-2.11	0.4	1.06
OSM	NM_020530.3	Endogenous	1.86	0.3	1.14	0.49	7.09
PAK3	NM_002578.2	Endogenous	-1.01	0.98	-0.03	0.44	2.22
PAK7	NM_177990.1	Endogenous	-1.27	0.5	-0.71	0.37	1.68
PAX3	NM_013942.3	Endogenous	1.18	0.56	0.6	0.62	2.27
PAX5	NM_016734.1	Endogenous	-1.8	0.38	-0.92	0.13	2.34
PAX8	NM_013953.3	Endogenous	-1.21	0.65	-0.48	0.29	2.36
PBRM1	NM_181042.3	Endogenous	-1.06	0.82	-0.24	0.54	1.66
PBX1	NM_002585.2	Endogenous	1.18	0.57	0.6	0.6	2.31
PBX3	NM_006195.5	Endogenous	1.09	0.69	0.41	0.67	1.76
PCK1	NM_002591.2	Endogenous	1.18	0.68	0.42	0.48	2.93
PCNA	NM_002592.2	Endogenous	1.22	0.47	0.76	0.65	2.3
PDGFA	NM_002607.5	Endogenous	-1.05	0.85	-0.19	0.49	1.83
PDGFB	NM_033016.2	Endogenous	1.41	0.41	0.87	0.58	3.47
PDGFC	NM_016205.1	Endogenous	1.31	0.28	1.17	0.75	2.29
PDGFD	NM_025208.4	Endogenous	-1.27	0.49	-0.71	0.37	1.68
PDGFRA	NM_006206.3	Endogenous	-1.42	0.34	-1.05	0.3	1.67
PDGFRB	NM_002609.3	Endogenous	1.1	0.78	0.29	0.52	2.34
PGF	NM_002632.5	Endogenous	-1.08	0.72	-0.37	0.56	1.52
PHF6	NM_032335.3	Endogenous	1.37	0.14	1.59	0.88	2.15
PIK3CA	NM_006218.2	Endogenous	1.04	0.72	0.37	0.79	1.37
PIK3CB	NM_006219.1	Endogenous	-1.3	0.14	-1.67	0.52	1.13
PIK3CD	NM_005026.3	Endogenous	-1.4	0.39	-0.92	0.29	1.75
PIK3CG	NM_002649.2	Endogenous	-1.46	0.46	-0.78	0.22	2.15
PIK3R1	NM_181504.2	Endogenous	-2.17	0.013	-3.38	0.26	-1.24
PIK3R2	NM_005027.2	Endogenous	-1.04	0.83	-0.22	0.66	1.42
PIK3R3	NM_003629.3	Endogenous	-1.18	0.68	-0.44	0.33	2.14
PIK3R5	NM_001142633.1	Endogenous	-1.03	0.92	-0.11	0.48	1.95
PIM1	NM_002648.2	Endogenous	-1.43	0.41	-0.87	0.27	1.79
PITX2	NM_000325.5	Endogenous	-1.16	0.77	-0.3	0.28	2.64
PKMYT1	NM_004203.3	Endogenous	1.35	0.67	0.45	0.29	6.29
PLA1A	NM_015900.2	Endogenous	-1.01	0.98	-0.03	0.4	2.42
PLA2G10	NM_003561.1	Endogenous	1.34	0.45	0.8	0.57	3.15
PLA2G2A	NM_000300.2	Endogenous	-2.19	0.43	-0.82	0.05	3.95
PLA2G3	NM_015715.3	Endogenous	3.58	0.07	2.06	0.88	14.49
PLA2G4A	NM_024420.2	Endogenous	1.63	0.28	1.14	0.61	4.36
PLA2G4C	NM_003706.2	Endogenous	1.31	0.59	0.56	0.42	4.05
PLA2G4E	NM_001206670.1	Endogenous	-1.56	0.29	-1.11	0.26	1.59
PLA2G4F	NM_213600.2	Endogenous	-1.2	0.7	-0.39	0.3	2.35
PLA2G5	NM_000929.2	Endogenous	1.14	0.81	0.25	0.29	4.44
PLAT	NM_000931.2	Endogenous	-1.22	0.78	-0.29	0.15	4.42
PLAU	NM_002658.2	Endogenous	1.34	0.46	0.78	0.55	3.29
PLCB1	NM_182734.1	Endogenous	-1.39	0.33	-1.05	0.34	1.51
PLCB4	NM_000933.3	Endogenous	-1.08	0.89	-0.14	0.27	3.2
PLCE1	NM_001165979.1	Endogenous	-1.26	0.48	-0.73	0.39	1.63
PLCG2	NM_002661.2	Endogenous	-1.9	0.24	-1.28	0.15	1.8
PLD1	NM_002662.3	Endogenous	-1.06	0.79	-0.27	0.52	1.69
PML	NM_002675.3	Endogenous	-1.1	0.73	-0.36	0.51	1.63
POLB	NM_002690.1	Endogenous	-1.3	0.31	-1.08	0.44	1.34
POLD1	NM_002691.2	Endogenous	1.61	0.22	1.32	0.7	3.69
POLD4	NM_021173.2	Endogenous	-1.12	0.6	-0.54	0.54	1.47
POLE2	NM_002692.2	Endogenous	-1.12	0.71	-0.39	0.47	1.7
POLR2D	NM_004805.3	Endogenous	-1.17	0.36	-0.96	0.58	1.25
POLR2H	NM_001278698.1	Endogenous	1.09	0.64	0.49	0.72	1.66
POLR2J	NM_006234.4	Endogenous	1.06	0.84	0.21	0.6	1.86
PPARG	NM_015869.3	Endogenous	-1.36	0.38	-0.93	0.34	1.59
PPARGC1A	NM_013261.3	Endogenous	1.56	0.21	1.37	0.73	3.33
PPP2CB	NM_001009552.1	Endogenous	1.01	0.94	0.08	0.71	1.45
PPP2R1A	NM_014225.3	Endogenous	1.27	0.1	1.84	0.95	1.69
PPP2R2B	NM_181676.2	Endogenous	-1.04	0.95	-0.07	0.24	3.87
PPP2R2C	NM_181876.2	Endogenous	-1.74	0.36	-0.96	0.15	2.18
PPP3CA	NM_000944.4	Endogenous	1.2	0.53	0.66	0.63	2.29
PPP3CB	NM_001142354.1	Endogenous	1.25	0.41	0.88	0.69	2.27
PPP3CC	NM_005605.3	Endogenous	-1.06	0.77	-0.3	0.59	1.5
PPP3R1	NM_000945.3	Endogenous	-1.14	0.32	-1.06	0.66	1.17
PPP3R2	NM_147180.2	Endogenous	-1.39	0.42	-0.85	0.3	1.73
PRDM1	NM_182907.1	Endogenous	-1.29	0.52	-0.66	0.33	1.85
PRKAA2	NM_006252.2	Endogenous	-1.85	0.24	-1.33	0.16	1.78
PRKACA	NM_002730.3	Endogenous	-1.12	0.35	-0.98	0.7	1.15
PRKACB	NM_182948.2	Endogenous	-1.13	0.66	-0.46	0.48	1.64
PRKACG	NM_002732.2	Endogenous	1.07	0.91	0.12	0.28	4.13
PRKAR1B	NM_001164759.1	Endogenous	-1.25	0.53	-0.66	0.37	1.74
PRKAR2A	NM_004157.2	Endogenous	-1.26	0.26	-1.2	0.51	1.23
PRKAR2B	NM_002736.2	Endogenous	1.27	0.49	0.72	0.6	2.7
PRKCA	NM_002737.2	Endogenous	-1.14	0.55	-0.63	0.52	1.48
PRKCB	NM_212535.1	Endogenous	-2.38	0.12	-1.75	0.13	1.32
PRKCG	NM_002739.3	Endogenous	-1.33	0.52	-0.68	0.28	1.99
PRKDC	NM_006904.6	Endogenous	1.15	0.64	0.49	0.6	2.21
PRKX	NM_005044.1	Endogenous	-1.08	0.79	-0.27	0.49	1.75
PRL	NM_000948.3	Endogenous	-1.12	0.81	-0.25	0.33	2.44
PRLR	NM_001204318.1	Endogenous	1.24	0.3	1.09	0.79	1.96
PRMT8	NM_019854.3	Endogenous	1.64	0.35	1	0.49	5.53
PROM1	NM_006017.1	Endogenous	-2.51	0.23	-1.27	0.08	2.05
PTCH1	NM_000264.3	Endogenous	-1.12	0.69	-0.42	0.44	1.8
PTCRA	NM_138296.2	Endogenous	-1.25	0.62	-0.51	0.29	2.17
PTEN	NM_000314.3	Endogenous	1.02	0.87	0.16	0.8	1.29
PTPN11	NM_002834.3	Endogenous	-1.4	0.02	-3.04	0.55	-1.08
PTPN5	NM_001039970.1	Endogenous	-1.19	0.61	-0.53	0.39	1.79
PTPRR	NM_001207015.1	Endogenous	-1.08	0.81	-0.24	0.44	1.92
PTTG2	NM_006607.2	Endogenous	1.43	0.27	1.18	0.71	2.85
RAC1	NM_198829.1	Endogenous	-1.07	0.78	-0.29	0.53	1.63
RAC2	NM_002872.3	Endogenous	-2.06	0.16	-1.55	0.16	1.52
RAC3	NM_005052.2	Endogenous	-1.06	0.89	-0.14	0.35	2.59
RAD21	NM_006265.2	Endogenous	-1.03	0.88	-0.16	0.6	1.55
RAD50	NM_005732.2	Endogenous	-1.13	0.34	-1	0.67	1.17
RAD51	NM_133487.2	Endogenous	-1.13	0.75	-0.34	0.37	2.11
RAD52	NM_134424.2	Endogenous	1.15	0.24	1.26	0.89	1.49
RAF1	NM_002880.2	Endogenous	1.08	0.67	0.44	0.7	1.68
RASA4	NM_001079877.2	Endogenous	-1.19	0.65	-0.47	0.35	2
RASAL1	NM_004658.1	Endogenous	-1.36	0.6	-0.54	0.2	2.68
RASGRF1	NM_153815.2	Endogenous	-1.34	0.53	-0.64	0.26	2.1
RASGRF2	NM_006909.1	Endogenous	1.25	0.62	0.52	0.44	3.53
RASGRP1	NM_005739.3	Endogenous	-1.13	0.8	-0.26	0.3	2.59
RASGRP2	NM_001098670.1	Endogenous	-2.41	0.15	-1.6	0.12	1.48
RB1	NM_000321.1	Endogenous	-1.19	0.43	-0.83	0.52	1.36
RBX1	NM_014248.2	Endogenous	1.24	0.19	1.44	0.88	1.74
RELA	NM_021975.3	Endogenous	1.11	0.08	2.01	0.98	1.26
RELN	NM_005045.2	Endogenous	-1.64	0.36	-0.96	0.19	1.99
RET	NM_020630.4	Endogenous	-1.39	0.6	-0.54	0.18	2.88
RFC3	NM_002915.3	Endogenous	1.17	0.49	0.72	0.7	1.94
RFC4	NM_181573.2	Endogenous	1.94	0.03	2.46	1.05	3.56
RHOA	NM_001664.2	Endogenous	1.03	0.83	0.22	0.78	1.35
RIN1	NM_004292.2	Endogenous	-1.82	0.05	-2.29	0.3	1
RNF43	NM_017763.4	Endogenous	-1.27	0.49	-0.72	0.37	1.67
RPA3	NM_002947.3	Endogenous	-1.01	0.97	-0.04	0.52	1.88
RPS27A	NM_002954.5	Endogenous	-1.15	0.59	-0.57	0.48	1.58
RPS6KA5	NM_004755.2	Endogenous	-1.17	0.51	-0.68	0.51	1.44
RPS6KA6	NM_014496.1	Endogenous	1.08	0.83	0.23	0.48	2.47
RRAS2	NM_001102669.2	Endogenous	1.02	0.94	0.07	0.56	1.86
RUNX1	NM_001754.4	Endogenous	-1.03	0.87	-0.17	0.64	1.47
RUNX1T1	NM_004349.2	Endogenous	-1.71	0.36	-0.97	0.16	2.09
RXRG	NM_006917.3	Endogenous	2.39	0.014	3.08	1.24	4.6
SETBP1	NM_015559.2	Endogenous	1.21	0.46	0.78	0.69	2.14
SETD2	NM_014159.6	Endogenous	-1.19	0.02	-2.97	0.74	-1.04
SF3B1	NM_001005526.1	Endogenous	1.13	0.64	0.49	0.62	2.05
SFN	NM_006142.3	Endogenous	-1.56	0.19	-1.4	0.31	1.32
SFRP1	NM_003012.3	Endogenous	-3.84	0.19	-1.5	0.03	2.63
SFRP2	NM_003013.2	Endogenous	-1.62	0.37	-0.97	0.18	2.07
SFRP4	NM_003014.2	Endogenous	-1.63	0.3	-1.11	0.21	1.79
SGK2	NM_170693.1	Endogenous	-2.2	0.19	-1.45	0.12	1.65
SHC1	NM_183001.4	Endogenous	-1.07	0.76	-0.32	0.58	1.52
SHC2	NM_012435.2	Endogenous	1.29	0.67	0.45	0.3	5.43
SHC3	NM_016848.5	Endogenous	1.15	0.8	0.26	0.33	4.03
SHC4	NM_203349.2	Endogenous	-1.36	0.47	-0.75	0.29	1.88
SIN3A	NM_015477.1	Endogenous	-1.3	0.06	-2.32	0.58	1.01
SIRT4	NM_012240.1	Endogenous	1.4	0.35	0.99	0.65	3
SIX1	NM_005982.3	Endogenous	1.35	0.49	0.74	0.5	3.62
SKP1	NM_170679.2	Endogenous	1.05	0.77	0.31	0.71	1.54
SKP2	NM_005983.2	Endogenous	1.02	0.92	0.11	0.71	1.47
SMAD2	NM_001003652.1	Endogenous	1.04	0.88	0.15	0.57	1.89
SMAD3	NM_005902.3	Endogenous	-1.25	0.33	-1.03	0.49	1.32
SMAD4	NM_005359.3	Endogenous	-1.18	0.43	-0.84	0.53	1.37
SMAD9	NM_005905.2	Endogenous	-1.26	0.63	-0.51	0.27	2.38
SMARCA4	NM_003072.3	Endogenous	1.21	0.35	1	0.76	1.91
SMARCB1	NM_003073.3	Endogenous	-1.1	0.67	-0.44	0.54	1.51
SMC1A	NM_006306.2	Endogenous	-1.14	0.45	-0.8	0.61	1.27
SMC1B	NM_148674.3	Endogenous	1.07	0.89	0.14	0.39	2.95
SMC3	NM_005445.3	Endogenous	1.15	0.18	1.51	0.92	1.44
SMO	NM_005631.3	Endogenous	1.16	0.56	0.6	0.66	2.03
SOCS1	NM_003745.1	Endogenous	1.01	0.97	0.03	0.51	2.01
SOCS2	NM_003877.3	Endogenous	-1.13	0.81	-0.25	0.28	2.77
SOCS3	NM_003955.3	Endogenous	-2.82	0.12	-1.73	0.09	1.46
SOS1	NM_005633.2	Endogenous	-1.04	0.81	-0.25	0.69	1.35
SOS2	NM_006939.2	Endogenous	1.02	0.92	0.1	0.7	1.47
SOST	NM_025237.2	Endogenous	1.69	0.12	1.7	0.84	3.42
SOX17	NM_022454.3	Endogenous	-2.11	0.15	-1.64	0.16	1.44
SOX9	NM_000346.2	Endogenous	-1.64	0.32	-1.06	0.21	1.79
SP1	NM_003109.1	Endogenous	-1.11	0.45	-0.78	0.67	1.21
SPOP	NM_001007226.1	Endogenous	-1.23	0.61	-0.53	0.33	1.99
SPP1	NM_000582.2	Endogenous	-2.01	0.25	-1.23	0.14	1.79
SPRY1	NM_005841.1	Endogenous	-1.81	0.12	-1.71	0.25	1.21
SPRY2	NM_005842.2	Endogenous	-1.94	0.13	-1.81	0.2	1.32
SPRY4	NM_030964.3	Endogenous	-1.35	0.35	-1.01	0.37	1.5
SRSF2	NM_003016.3	Endogenous	1.18	0.31	1.08	0.83	1.69
SSX1	NM_005635.2	Endogenous	-1.09	0.83	-0.22	0.36	2.32
STAG2	NM_001042749.1	Endogenous	1.25	0.2	1.4	0.86	1.81
STAT1	NM_007315.2	Endogenous	-1.05	0.92	-0.11	0.28	3.22
STAT3	NM_139276.2	Endogenous	1	0.99	0.01	0.48	2.11
STAT4	NM_003151.2	Endogenous	-1.45	0.24	-1.29	0.34	1.4
STK11	NM_000455.4	Endogenous	-1.04	0.72	-0.37	0.77	1.21
STMN1	NM_203401.1	Endogenous	1.01	0.98	0.03	0.5	2.04
SUV39H2	NM_024670.3	Endogenous	1.03	0.91	0.12	0.55	1.95
SYK	NM_003177.3	Endogenous	-1.04	0.87	-0.17	0.54	1.7
TBL1XR1	NM_024665.4	Endogenous	1.09	0.54	0.64	0.81	1.45
TCF3	NM_003200.2	Endogenous	-1.1	0.68	-0.42	0.55	1.51
TCF7L1	NM_031283.1	Endogenous	-1.14	0.73	-0.36	0.34	2.25
TCL1B	NM_004918.2	Endogenous	-1.1	0.82	-0.24	0.38	2.21
TET2	NM_001127208.2	Endogenous	-1.06	0.69	-0.42	0.68	1.32
TFDP1	NM_007111.4	Endogenous	1.02	0.94	0.08	0.63	1.64
TGFB1	NM_000660.3	Endogenous	-1.02	0.94	-0.08	0.62	1.57
TGFB2	NM_003238.2	Endogenous	-1.17	0.69	-0.42	0.35	2.12
TGFB3	NM_003239.2	Endogenous	-1.09	0.81	-0.25	0.42	2.04
TGFBR2	NM_001024847.1	Endogenous	-1.84	0.23	-1.36	0.17	1.72
THBS1	NM_003246.2	Endogenous	-1.25	0.25	-1.26	0.52	1.22
THBS4	NM_003248.3	Endogenous	-3.9	0.02	-3.02	0.09	-1.38
THEM4	NM_053055.4	Endogenous	-1.34	0.23	-1.32	0.44	1.28
TIAM1	NM_003253.2	Endogenous	-1.17	0.46	-0.78	0.53	1.37
TLR2	NM_003264.3	Endogenous	-1.07	0.85	-0.2	0.41	2.14
TLR4	NM_138554.2	Endogenous	1.2	0.55	0.62	0.61	2.33
TLX1	NM_005521.3	Endogenous	-1.12	0.65	-0.47	0.51	1.57
TMPRSS2	NM_005656.2	Endogenous	-1.04	0.91	-0.11	0.41	2.26
TNC	NM_002160.3	Endogenous	-1.54	0.31	-1.08	0.26	1.64
TNF	NM_000594.2	Endogenous	1.87	0.28	1.16	0.52	6.71
TNFAIP3	NM_006290.2	Endogenous	-1.48	0.35	-1.01	0.26	1.75
TNFRSF10A	NM_003844.2	Endogenous	-1.08	0.78	-0.3	0.5	1.73
TNFRSF10B	NM_003842.3	Endogenous	-1.22	0.51	-0.7	0.41	1.62
TNFRSF10C	NM_003841.2	Endogenous	1.13	0.81	0.24	0.35	3.61
TNFRSF10D	NM_003840.3	Endogenous	1.16	0.71	0.38	0.47	2.85
TNFSF10	NM_003810.2	Endogenous	-1.08	0.9	-0.13	0.24	3.54
TNN	NM_022093.1	Endogenous	-2.35	0.08	-1.95	0.15	1.17
TNR	NM_003285.2	Endogenous	-1.11	0.86	-0.18	0.25	3.3
TP53	NM_000546.2	Endogenous	-1.1	0.71	-0.39	0.49	1.67
TPO	NM_175722.1	Endogenous	-1.01	0.99	-0.01	0.39	2.56
TRAF7	NM_032271.2	Endogenous	-1.05	0.79	-0.27	0.63	1.44
TSC1	NM_000368.3	Endogenous	-1.18	0.38	-0.96	0.56	1.29
TSHR	NM_001018036.2	Endogenous	-1.12	0.78	-0.29	0.38	2.11
TSLP	NM_033035.4	Endogenous	-1.04	0.92	-0.11	0.45	2.09
TSPAN7	NM_004615.3	Endogenous	-1.96	0.15	-1.62	0.19	1.36
TTK	NM_003318.3	Endogenous	1.36	0.53	0.66	0.44	4.25
U2AF1	NM_001025203.1	Endogenous	-1.04	0.71	-0.38	0.76	1.22
UBB	NM_018955.2	Endogenous	-1.18	0.29	-1.13	0.59	1.2
UBE2T	NM_014176.3	Endogenous	-1.07	0.92	-0.11	0.19	4.6
UTY	NM_007125.3	Endogenous	2.13	0.12	1.82	0.77	5.89
VEGFA	NM_001025366.1	Endogenous	-1.01	0.97	-0.03	0.52	1.91
VEGFC	NM_005429.2	Endogenous	1.46	0.08	1.98	0.95	2.26
VHL	NM_000551.2	Endogenous	-1.02	0.93	-0.09	0.69	1.41
WEE1	NM_003390.3	Endogenous	1.16	0.7	0.4	0.49	2.72
WHSC1	NM_007331.1	Endogenous	1.12	0.51	0.69	0.77	1.63
WHSC1L1	NM_017778.2	Endogenous	-1.23	0.43	-0.83	0.46	1.46
WIF1	NM_007191.2	Endogenous	-2.87	0.08	-1.92	0.1	1.21
WNT10A	NM_025216.2	Endogenous	-1.2	0.66	-0.45	0.33	2.12
WNT10B	NM_003394.2	Endogenous	-1.45	0.32	-1.04	0.3	1.57
WNT11	NM_004626.2	Endogenous	1.36	0.66	0.47	0.27	6.87
WNT16	NM_057168.1	Endogenous	1.02	0.96	0.06	0.51	2.02
WNT2	NM_003391.2	Endogenous	1.33	0.55	0.63	0.45	3.91
WNT2B	NM_024494.1	Endogenous	1.03	0.93	0.09	0.45	2.38
WNT3	NM_030753.3	Endogenous	2.03	0.23	1.28	0.58	7.13
WNT4	NM_030761.3	Endogenous	-2.72	0.11	-1.82	0.1	1.35
WNT5A	NM_003392.3	Endogenous	-1.29	0.44	-0.82	0.38	1.59
WNT5B	NM_032642.2	Endogenous	1.23	0.56	0.6	0.56	2.72
WNT6	NM_006522.3	Endogenous	1.5	0.3	1.08	0.64	3.5
WNT7A	NM_004625.3	Endogenous	-1.36	0.56	-0.61	0.23	2.35
WNT7B	NM_058238.1	Endogenous	-1.4	0.37	-0.94	0.32	1.61
WT1	NM_000378.3	Endogenous	2.3	0.13	1.68	0.75	7.06
XPA	NM_000380.3	Endogenous	-1.05	0.88	-0.16	0.45	2
XRCC4	NM_003401.3	Endogenous	1.2	0.42	0.85	0.73	1.98
ZAK	NM_016653.2	Endogenous	-1.69	0.12	-1.68	0.29	1.2
ZBTB16	NM_006006.4	Endogenous	-3.81	0.05	-2.29	0.07	1.04
ZBTB32	NM_014383.1	Endogenous	1.61	0.3	1.15	0.55	4.68
ZIC2	NM_007129.2	Endogenous	1.8	0.48	0.73	0.29	11.2
ACAD9	NM_014049.4	Housekeeping	-1.04	0.84	-0.2	0.59	1.55
AGK	NM_018238.3	Housekeeping	1.16	0.66	0.45	0.55	2.43
AMMECR1L	NM_001199140.1	Housekeeping	-1.02	0.83	-0.22	0.78	1.23
C10orf76	NM_024541.2	Housekeeping	1.05	0.74	0.34	0.72	1.54
CC2D1B	NM_032449.2	Housekeeping	1	1	0	0.27	3.71
CNOT10	NM_001256741.1	Housekeeping	-1.22	0.57	-0.6	0.35	1.93
CNOT4	NM_001190848.1	Housekeeping	1.21	0.17	1.51	0.9	1.62
COG7	NM_153603.3	Housekeeping	1.09	0.74	0.34	0.58	2.06
DDX50	NM_024045.1	Housekeeping	1.26	0.05	2.22	0.99	1.61
DHX16	NM_001164239.1	Housekeeping	1.01	0.94	0.07	0.68	1.51
DNAJC14	NM_032364.5	Housekeeping	-1.23	0.12	-1.74	0.62	1.07
EDC3	NM_001142443.1	Housekeeping	-1.04	0.73	-0.35	0.76	1.22
EIF2B4	NM_172195.3	Housekeeping	1	1	0	0.6	1.68
ERCC3	NM_000122.1	Housekeeping	-1.09	0.68	-0.44	0.58	1.47
FCF1	NM_015962.4	Housekeeping	1.17	0.47	0.77	0.72	1.89
FTSJ2	NM_013393.1	Housekeeping	-1.19	0.3	-1.09	0.58	1.21
GPATCH3	NM_022078.2	Housekeeping	1.19	0.51	0.69	0.67	2.11
HDAC3	NM_003883.2	Housekeeping	1.06	0.65	0.47	0.79	1.44
MRPS5	NM_031902.3	Housekeeping	1.18	0.33	1.02	0.82	1.7
MTMR14	NM_022485.3	Housekeeping	-1.02	0.87	-0.17	0.74	1.29
NOL7	NM_016167.3	Housekeeping	-1.01	0.98	-0.03	0.55	1.8
NUBP1	NM_001278506.1	Housekeeping	-1.57	0.04	-2.45	0.4	1
PIAS1	NM_016166.1	Housekeeping	1.03	0.86	0.18	0.74	1.43
PIK3R4	NM_014602.1	Housekeeping	1.23	0.32	1.06	0.79	1.92
PRPF38A	NM_032864.3	Housekeeping	1.14	0.55	0.62	0.71	1.83
RBM45	NM_152945.2	Housekeeping	1.21	0.11	1.76	0.95	1.55
SAP130	NM_024545.3	Housekeeping	-1.18	0.27	-1.18	0.61	1.17
SF3A3	NM_006802.2	Housekeeping	-1.07	0.7	-0.39	0.63	1.39
SLC4A1AP	NM_018158.2	Housekeeping	1.02	0.85	0.2	0.78	1.33
TLK2	NM_006852.2	Housekeeping	-1.34	0.21	-1.36	0.44	1.24
TMUB2	NM_024107.2	Housekeeping	1.01	0.98	0.03	0.49	2.09
TRIM39	NM_021253.3	Housekeeping	-1.05	0.81	-0.25	0.59	1.53
TTC31	NR_027749.1	Housekeeping	1.14	0.44	0.81	0.78	1.67
USP39	NM_001256725.1	Housekeeping	-1.04	0.73	-0.35	0.74	1.25
VPS33B	NM_018668.3	Housekeeping	-1.62	0.09	-1.88	0.34	1.12
ZC3H14	NM_001160103.1	Housekeeping	-1.08	0.6	-0.54	0.67	1.27
ZKSCAN5	NM_014569.3	Housekeeping	1.49	0.22	1.31	0.75	2.94
ZNF143	NM_003442.5	Housekeeping	1.01	0.97	0.03	0.69	1.47
ZNF346	NM_012279.2	Housekeeping	-1.01	0.96	-0.05	0.52	1.86
ZNF384	NM_133476.3	Housekeeping	1.06	0.75	0.32	0.69	1.63

## Sheet: Table S4
Table S4 . Comparison between invasive ductal carcinoma of mixed lesions and pure invasive ductal carcinoma. Differentially expressed genes are in bold.
Number of differentially expressed genes (DEGs):	3	DEGs downregulated in invasive ductal carcinoma:	2
Gene	Accession	Class	Fold-change	P-value	t-statistic	Lower 95% CI	Up 95% CI
ABL1	NM_005157.3	Endogenous	-1.03	0.9	-0.13	0.6	1.58
ACVR1B	NM_004302.3	Endogenous	-1.4	0.14	-1.71	0.43	1.18
ACVR1C	NM_145259.2	Endogenous	1.07	0.89	0.14	0.38	2.99
ACVR2A	NM_001616.3	Endogenous	-1.14	0.59	-0.56	0.52	1.51
AKT1	NM_005163.2	Endogenous	-1.63	0.1	-1.84	0.34	1.12
AKT2	NM_001626.2	Endogenous	1.04	0.81	0.25	0.72	1.52
AKT3	NM_181690.1	Endogenous	1.73	0.1	1.87	0.88	3.4
ALK	NM_004304.3	Endogenous	1.03	0.96	0.06	0.29	3.72
ALKBH2	NM_001001655.2	Endogenous	-1.26	0.47	-0.76	0.4	1.57
ALKBH3	NM_139178.3	Endogenous	-1.28	0.4	-0.9	0.41	1.48
AMER1	NM_152424.3	Endogenous	1.63	0.12	1.71	0.85	3.11
AMH	NM_000479.3	Endogenous	-1.68	0.59	-0.55	0.07	5.02
ANGPT1	NM_001146.3	Endogenous	1.59	0.3	1.09	0.61	4.17
APC	NM_000038.3	Endogenous	-1.03	0.83	-0.23	0.7	1.34
APH1B	NM_001145646.1	Endogenous	1	1	0	0.53	1.88
AR	NM_001011645.1	Endogenous	-1.87	0.3	-1.1	0.15	1.93
ARID1A	NM_006015.4	Endogenous	-1.38	0.1	-1.83	0.49	1.08
ARID1B	NM_020732.3	Endogenous	1.08	0.68	0.42	0.73	1.59
ARID2	NM_152641.2	Endogenous	-1.09	0.59	-0.56	0.66	1.29
ARNT2	NM_014862.3	Endogenous	1.88	0.2	1.38	0.67	5.28
ASXL1	NM_001164603.1	Endogenous	1.54	0.02	2.91	1.1	2.16
ATM	NM_138292.3	Endogenous	-1.19	0.49	-0.73	0.48	1.48
ATR	NM_001184.2	Endogenous	1.19	0.18	1.48	0.91	1.56
ATRX	NM_000489.3	Endogenous	1.35	0.09	1.86	0.94	1.95
AXIN1	NM_181050.1	Endogenous	1.13	0.42	0.85	0.82	1.55
AXIN2	NM_004655.3	Endogenous	1.61	0.26	1.21	0.66	3.92
B2M	NM_004048.2	Endogenous	-1.23	0.65	-0.46	0.3	2.21
BAD	NM_004322.3	Endogenous	-1.23	0.35	-1	0.5	1.33
BAIAP3	NM_003933.4	Endogenous	-1.21	0.73	-0.36	0.25	2.73
BAMBI	NM_012342.2	Endogenous	1.07	0.91	0.12	0.28	4.08
BAP1	NM_004656.2	Endogenous	1.04	0.84	0.2	0.65	1.68
BAX	NM_138761.3	Endogenous	1.28	0.07	2.15	0.97	1.7
BCL2	NM_000657.2	Endogenous	1.92	0.36	0.97	0.42	8.78
BCL2A1	NM_004049.2	Endogenous	-1.17	0.8	-0.26	0.22	3.29
BCL2L1	NM_138578.1	Endogenous	-1.14	0.65	-0.47	0.47	1.65
BCOR	NM_001123383.1	Endogenous	1	0.98	0.03	0.67	1.52
BDNF	NM_170732.4	Endogenous	1.34	0.41	0.85	0.62	2.91
BID	NM_197966.1	Endogenous	-1.48	0.13	-1.72	0.39	1.16
BIRC3	NM_182962.1	Endogenous	-1.06	0.92	-0.11	0.27	3.32
BIRC7	NM_022161.2	Endogenous	-1.28	0.43	-0.82	0.39	1.55
BMP2	NM_001200.2	Endogenous	1.44	0.47	0.75	0.48	4.34
BMP4	NM_001202.2	Endogenous	-2.13	0.19	-1.45	0.14	1.61
BMP5	NM_021073.2	Endogenous	1.39	0.72	0.38	0.17	11.67
BMP6	NM_001718.2	Endogenous	1.25	0.59	0.56	0.49	3.22
BMP7	NM_001719.1	Endogenous	-1.39	0.68	-0.43	0.12	4.47
BMP8A	NM_181809.3	Endogenous	-1.66	0.25	-1.24	0.23	1.58
BMPR1B	NM_001203.1	Endogenous	1.17	0.88	0.15	0.11	12.58
BNIP3	NM_004052.2	Endogenous	-2.41	0.07	-2.01	0.15	1.12
BRAF	NM_004333.3	Endogenous	-1.22	0.54	-0.64	0.37	1.83
BRCA1	NM_007305.2	Endogenous	1.39	0.29	1.11	0.71	2.76
BRCA2	NM_000059.3	Endogenous	-1.43	0.19	-1.42	0.4	1.23
BRIP1	NM_032043.1	Endogenous	1.51	0.49	0.72	0.41	5.49
C19orf40	NM_152266.3	Endogenous	1.05	0.83	0.22	0.66	1.67
CACNA1C	NM_199460.2	Endogenous	1.79	0.02	2.76	1.11	2.9
CACNA1D	NM_000720.2	Endogenous	-1.7	0.28	-1.18	0.2	1.76
CACNA1E	NM_000721.2	Endogenous	-1.21	0.71	-0.39	0.25	2.7
CACNA1G	NM_198397.1	Endogenous	1.03	0.96	0.06	0.3	3.52
CACNA1H	NM_021098.2	Endogenous	1.19	0.86	0.19	0.15	9.61
CACNA2D1	NM_000722.2	Endogenous	1.28	0.46	0.77	0.62	2.66
CACNA2D2	NM_001005505.1	Endogenous	-1.43	0.59	-0.55	0.16	3.12
CACNA2D3	NM_018398.2	Endogenous	1.19	0.63	0.49	0.54	2.59
CACNA2D4	NM_001005737.1	Endogenous	-1.13	0.77	-0.3	0.34	2.3
CACNB2	NM_000724.3	Endogenous	1.17	0.54	0.63	0.66	2.1
CACNB3	NM_000725.2	Endogenous	1.56	0.21	1.35	0.74	3.28
CACNB4	NM_001005747.2	Endogenous	-1.32	0.33	-1.02	0.41	1.4
CACNG1	NM_000727.2	Endogenous	-1.08	0.87	-0.17	0.32	2.66
CACNG4	NM_014405.2	Endogenous	1.27	0.78	0.28	0.18	9.01
CACNG6	NM_145814.1	Endogenous	-1.33	0.53	-0.66	0.28	2.01
CALML3	NM_005185.2	Endogenous	1.13	0.78	0.29	0.44	2.88
CALML5	NM_017422.4	Endogenous	1.01	1	0	0.07	15.02
CALML6	NM_138705.2	Endogenous	1.28	0.53	0.65	0.54	2.99
CAMK2B	NM_001220.3	Endogenous	-1.05	0.93	-0.09	0.26	3.46
CAPN2	NM_001748.4	Endogenous	-1.33	0.52	-0.66	0.29	1.97
CARD11	NM_032415.2	Endogenous	1.16	0.75	0.33	0.42	3.25
CASP10	NM_032977.3	Endogenous	-1.18	0.64	-0.48	0.37	1.94
CASP12	NM_001191016.1	Endogenous	1.69	0.29	1.11	0.58	4.86
CASP3	NM_032991.2	Endogenous	-1.35	0.24	-1.24	0.43	1.28
CASP7	NM_001227.3	Endogenous	1.4	0.25	1.25	0.75	2.61
CASP8	NM_001228.4	Endogenous	1.23	0.27	1.18	0.83	1.82
CASP9	NM_001229.2	Endogenous	-1.4	0.26	-1.22	0.38	1.37
CBL	NM_005188.2	Endogenous	-1.11	0.69	-0.41	0.51	1.6
CBLC	NM_012116.3	Endogenous	2.03	0.21	1.37	0.6	6.9
CCNA1	NM_003914.3	Endogenous	-1.1	0.86	-0.18	0.25	3.37
CCNA2	NM_001237.2	Endogenous	-1.28	0.47	-0.77	0.35	1.72
CCNB1	NM_031966.2	Endogenous	-1.75	0.21	-1.35	0.22	1.46
CCNB3	NM_033671.1	Endogenous	1.01	0.97	0.04	0.48	2.13
CCND1	NM_053056.2	Endogenous	-1.53	0.5	-0.69	0.16	2.63
CCND2	NM_001759.2	Endogenous	1.06	0.87	0.16	0.45	2.51
CCND3	NM_001760.2	Endogenous	-1.33	0.33	-1.03	0.4	1.42
CCNE1	NM_001238.1	Endogenous	-1.31	0.66	-0.45	0.2	2.97
CCNE2	NM_057735.1	Endogenous	1.04	0.95	0.07	0.31	3.53
CCNO	NM_021147.3	Endogenous	-1.65	0.19	-1.4	0.27	1.36
CCR7	NM_001838.2	Endogenous	-1.14	0.86	-0.18	0.17	4.54
CD14	NM_000591.2	Endogenous	1.15	0.72	0.38	0.48	2.72
CD19	NM_001770.4	Endogenous	1.03	0.96	0.05	0.25	4.16
CD40	NM_001250.4	Endogenous	-1.23	0.68	-0.43	0.26	2.58
CDC14A	NM_033313.2	Endogenous	-1.39	0.49	-0.72	0.25	2.03
CDC14B	NM_003671.3	Endogenous	1.58	0.1	1.85	0.9	2.76
CDC25A	NM_001789.2	Endogenous	1.25	0.56	0.61	0.53	2.96
CDC25B	NM_021873.2	Endogenous	-1.1	0.8	-0.27	0.37	2.2
CDC25C	NM_001790.2	Endogenous	-1.22	0.68	-0.44	0.27	2.48
CDC6	NM_001254.3	Endogenous	-1.08	0.92	-0.1	0.15	5.72
CDC7	NM_003503.2	Endogenous	-1.03	0.93	-0.09	0.49	1.93
CDH1	NM_004360.2	Endogenous	-1.91	0.13	-1.75	0.2	1.35
CDK2	NM_001798.2	Endogenous	1.05	0.88	0.15	0.5	2.23
CDK4	NM_000075.2	Endogenous	-1.62	0.01	-3.46	0.45	-1.18
CDK6	NM_001259.5	Endogenous	1.13	0.61	0.54	0.63	2.04
CDKN1A	NM_000389.2	Endogenous	-1.07	0.85	-0.19	0.43	2.03
CDKN1B	NM_004064.2	Endogenous	-1.01	0.98	-0.02	0.56	1.77
CDKN1C	NM_000076.2	Endogenous	1.09	0.73	0.35	0.61	1.96
CDKN2A	NM_000077.3	Endogenous	1.07	0.88	0.15	0.41	2.77
CDKN2B	NM_004936.3	Endogenous	1.2	0.59	0.55	0.57	2.55
CDKN2C	NM_001262.2	Endogenous	1.59	0.06	2.11	0.97	2.61
CDKN2D	NM_001800.3	Endogenous	1.11	0.82	0.24	0.42	2.89
CEBPA	NM_004364.2	Endogenous	-1.52	0.39	-0.9	0.23	1.88
CEBPE	NM_001805.2	Endogenous	1.16	0.67	0.43	0.52	2.59
CHAD	NM_001267.2	Endogenous	-2.03	0.31	-1.09	0.11	2.29
CHEK1	NM_001114121.1	Endogenous	-1.47	0.43	-0.83	0.23	2.04
CHEK2	NM_007194.3	Endogenous	1.55	0.29	1.13	0.63	3.79
CHUK	NM_001278.3	Endogenous	-1.03	0.81	-0.24	0.71	1.32
CIC	NM_015125.3	Endogenous	-1.02	0.92	-0.1	0.65	1.48
CLCF1	NM_013246.2	Endogenous	1.46	0.3	1.11	0.68	3.14
CNTFR	NM_147164.1	Endogenous	1.27	0.65	0.48	0.35	4.62
COL11A1	NM_001854.3	Endogenous	1.65	0.55	0.61	0.26	10.5
COL11A2	NM_001163771.1	Endogenous	1.19	0.56	0.61	0.62	2.28
COL1A1	NM_000088.3	Endogenous	2.19	0.16	1.5	0.67	7.14
COL1A2	NM_000089.3	Endogenous	1.91	0.2	1.37	0.66	5.57
COL24A1	NM_152890.5	Endogenous	1.22	0.62	0.53	0.49	3.06
COL27A1	NM_032888.2	Endogenous	1.88	0.15	1.56	0.75	4.71
COL2A1	NM_001844.4	Endogenous	-8.81	0.05	-2.41	0.01	1.16
COL3A1	NM_000090.3	Endogenous	1.55	0.28	1.15	0.64	3.74
COL4A3	NM_000091.3	Endogenous	-1.87	0.24	-1.25	0.17	1.66
COL4A4	NM_000092.4	Endogenous	1.1	0.79	0.27	0.49	2.5
COL4A5	NM_033381.1	Endogenous	1.41	0.46	0.78	0.51	3.91
COL4A6	NM_001847.2	Endogenous	-1.02	0.97	-0.04	0.3	3.18
COL5A1	NM_000093.3	Endogenous	1.4	0.47	0.76	0.51	3.85
COL5A2	NM_000393.3	Endogenous	1.45	0.34	0.99	0.62	3.36
COL6A6	NM_001102608.1	Endogenous	1.58	0.38	0.92	0.5	4.92
COMP	NM_000095.2	Endogenous	2.09	0.4	0.88	0.32	13.66
CREB3L1	NM_052854.1	Endogenous	1.44	0.49	0.72	0.46	4.55
CREB3L3	NM_001271995.1	Endogenous	1.08	0.87	0.17	0.39	2.94
CREB3L4	NM_130898.2	Endogenous	-1.27	0.64	-0.48	0.24	2.56
CREB5	NM_182898.2	Endogenous	2.15	0.03	2.64	1.1	4.19
CREBBP	NM_004380.2	Endogenous	1.33	0.31	1.06	0.72	2.46
CRLF2	NM_001012288.1	Endogenous	-1.45	0.5	-0.72	0.18	2.62
CSF1R	NM_005211.2	Endogenous	1.65	0.22	1.3	0.69	3.97
CSF2	NM_000758.2	Endogenous	1.04	0.93	0.09	0.37	2.95
CSF3	NM_000759.3	Endogenous	1.28	0.59	0.56	0.47	3.48
CSF3R	NM_156038.2	Endogenous	-1.67	0.29	-1.13	0.21	1.68
CTNNB1	NM_001904.3	Endogenous	-1.03	0.86	-0.19	0.67	1.4
CUL1	NM_003592.2	Endogenous	-1.09	0.8	-0.26	0.42	1.99
CXXC4	NM_025212.1	Endogenous	1.03	0.94	0.08	0.39	2.73
CYLD	NM_015247.1	Endogenous	1.06	0.77	0.3	0.68	1.65
DAXX	NM_001350.3	Endogenous	-1.18	0.14	-1.62	0.67	1.07
DDB2	NM_000107.1	Endogenous	1.44	0.24	1.24	0.74	2.79
DDIT3	NM_004083.4	Endogenous	-1.03	0.92	-0.1	0.53	1.79
DDIT4	NM_019058.2	Endogenous	-2.17	0.04	-2.31	0.22	-1.02
DKK1	NM_012242.2	Endogenous	-1.34	0.62	-0.51	0.19	2.84
DKK2	NM_014421.2	Endogenous	1.11	0.73	0.35	0.57	2.17
DKK4	NM_014420.2	Endogenous	1.39	0.47	0.78	0.49	3.98
DLL1	NM_005618.3	Endogenous	1.23	0.7	0.4	0.38	3.96
DLL3	NM_203486.2	Endogenous	1.09	0.8	0.27	0.51	2.32
DLL4	NM_019074.2	Endogenous	-1.12	0.75	-0.32	0.4	2.01
DNMT1	NM_001379.2	Endogenous	-1.13	0.56	-0.6	0.55	1.43
DNMT3A	NM_022552.3	Endogenous	1.01	0.96	0.05	0.62	1.65
DTX1	NM_004416.2	Endogenous	-1.06	0.88	-0.16	0.43	2.09
DTX3	NM_178502.2	Endogenous	1.08	0.82	0.23	0.51	2.28
DTX4	NM_015177.1	Endogenous	-2.05	0.15	-1.61	0.16	1.45
DUSP10	NM_144728.2	Endogenous	-1.05	0.9	-0.12	0.42	2.16
DUSP2	NM_004418.3	Endogenous	-1.5	0.38	-0.92	0.24	1.82
DUSP4	NM_057158.2	Endogenous	2.04	0.45	0.78	0.26	15.97
DUSP5	NM_004419.3	Endogenous	-1.5	0.33	-1.04	0.28	1.61
DUSP6	NM_001946.2	Endogenous	-1.79	0.19	-1.46	0.22	1.44
DUSP8	NM_004420.2	Endogenous	1.44	0.18	1.43	0.81	2.55
E2F1	NM_005225.1	Endogenous	1.1	0.78	0.29	0.49	2.48
E2F5	NM_001951.3	Endogenous	-1.24	0.56	-0.61	0.36	1.81
EFNA1	NM_004428.2	Endogenous	-1.09	0.8	-0.26	0.44	1.91
EFNA2	NM_001405.3	Endogenous	-1.12	0.8	-0.27	0.35	2.3
EFNA3	NM_004952.4	Endogenous	-1.53	0.35	-0.99	0.24	1.76
EFNA5	NM_001962.2	Endogenous	-1.03	0.92	-0.1	0.52	1.82
EGF	NM_001963.3	Endogenous	-2.34	0.12	-1.7	0.13	1.36
EGFR	NM_201282.1	Endogenous	1.5	0.23	1.29	0.74	3.07
EIF4EBP1	NM_004095.3	Endogenous	-1.25	0.46	-0.78	0.42	1.52
ENDOG	NM_004435.2	Endogenous	-1.22	0.25	-1.23	0.57	1.19
EP300	NM_001429.2	Endogenous	1.13	0.2	1.39	0.93	1.37
EPHA2	NM_004431.2	Endogenous	1.1	0.85	0.2	0.37	3.24
EPO	NM_000799.2	Endogenous	-1.19	0.8	-0.26	0.18	3.82
EPOR	NM_000121.2	Endogenous	1.49	0.32	1.05	0.63	3.53
ERBB2	NM_004448.2	Endogenous	-2.23	0.42	-0.85	0.05	3.84
ERCC2	NM_000400.2	Endogenous	1.16	0.55	0.62	0.68	1.97
ERCC6	NM_000124.2	Endogenous	1.11	0.58	0.57	0.74	1.65
ETS2	NM_005239.4	Endogenous	1.05	0.89	0.15	0.52	2.13
ETV1	NM_004956.4	Endogenous	1.04	0.9	0.13	0.55	1.94
ETV4	NM_001079675.1	Endogenous	1.37	0.69	0.41	0.21	8.78
ETV7	NM_016135.2	Endogenous	-2.1	0.18	-1.49	0.15	1.54
EYA1	NM_172059.2	Endogenous	-1.38	0.56	-0.6	0.21	2.46
EZH2	NM_004456.3	Endogenous	1.11	0.79	0.28	0.44	2.8
FANCA	NM_000135.2	Endogenous	1.09	0.87	0.17	0.35	3.36
FANCB	NM_152633.2	Endogenous	1.18	0.7	0.41	0.45	3.1
FANCC	NM_000136.2	Endogenous	1.51	0.12	1.73	0.88	2.57
FANCE	NM_021922.2	Endogenous	1.93	0.014	3.09	1.18	3.14
FANCF	NM_022725.2	Endogenous	-1.47	0.28	-1.14	0.31	1.48
FANCG	NM_004629.1	Endogenous	1.39	0.25	1.26	0.73	2.65
FANCL	NM_001114636.1	Endogenous	1.57	0.11	1.74	0.88	2.81
FAS	NM_152876.1	Endogenous	1.02	0.97	0.03	0.27	3.83
FASLG	NM_000639.1	Endogenous	-1.01	0.98	-0.02	0.47	2.09
FBXW7	NM_018315.4	Endogenous	-1.09	0.64	-0.49	0.6	1.4
FEN1	NM_004111.4	Endogenous	-1.36	0.42	-0.85	0.32	1.7
FGF1	NM_033137.1	Endogenous	-1.2	0.65	-0.47	0.35	2.01
FGF10	NM_004465.1	Endogenous	2.21	0.31	1.1	0.4	12.06
FGF11	NM_004112.2	Endogenous	-1.14	0.73	-0.36	0.37	2.06
FGF12	NM_004113.4	Endogenous	-1.29	0.71	-0.38	0.17	3.56
FGF13	NM_033642.1	Endogenous	-1.24	0.69	-0.41	0.25	2.67
FGF14	NM_004115.3	Endogenous	1.24	0.68	0.43	0.39	3.88
FGF16	NM_003868.1	Endogenous	1.38	0.44	0.82	0.53	3.59
FGF17	NM_003867.2	Endogenous	-1.35	0.57	-0.58	0.23	2.36
FGF18	NM_003862.1	Endogenous	1.08	0.92	0.11	0.23	5.03
FGF19	NM_005117.2	Endogenous	1.06	0.88	0.16	0.48	2.35
FGF2	NM_002006.4	Endogenous	1.66	0.33	1.03	0.54	5.09
FGF20	NM_019851.1	Endogenous	-1.45	0.47	-0.77	0.21	2.24
FGF21	NM_019113.2	Endogenous	-1.17	0.76	-0.31	0.28	2.64
FGF22	NM_020637.1	Endogenous	-1.64	0.33	-1.02	0.2	1.87
FGF23	NM_020638.2	Endogenous	1.59	0.34	1	0.56	4.52
FGF3	NM_005247.2	Endogenous	1.01	0.97	0.04	0.46	2.26
FGF4	NM_002007.2	Endogenous	1.28	0.67	0.44	0.36	4.62
FGF5	NM_004464.3	Endogenous	-1.11	0.78	-0.29	0.4	2.04
FGF6	NM_020996.1	Endogenous	1.17	0.77	0.3	0.36	3.83
FGF7	NM_002009.3	Endogenous	1.93	0.17	1.5	0.72	5.22
FGF8	NM_033163.3	Endogenous	1.27	0.64	0.48	0.41	3.89
FGF9	NM_002010.2	Endogenous	-1.03	0.95	-0.07	0.34	2.76
FGFR1	NM_015850.2	Endogenous	-1.2	0.66	-0.45	0.33	2.13
FGFR2	NM_000141.4	Endogenous	1.15	0.73	0.35	0.47	2.83
FGFR3	NM_022965.2	Endogenous	-1.86	0.47	-0.75	0.08	3.5
FGFR4	NM_002011.3	Endogenous	-1.99	0.45	-0.79	0.07	3.58
FIGF	NM_004469.2	Endogenous	1.43	0.59	0.56	0.34	6.07
FLNA	NM_001456.3	Endogenous	1.06	0.85	0.2	0.5	2.23
FLNC	NM_001127487.1	Endogenous	1.47	0.43	0.82	0.51	4.28
FLT1	NM_002019.4	Endogenous	1.11	0.75	0.32	0.52	2.37
FLT3	NM_004119.1	Endogenous	-1.45	0.52	-0.67	0.2	2.42
FN1	NM_212482.1	Endogenous	1.35	0.66	0.45	0.28	6.49
FOS	NM_005252.2	Endogenous	1.1	0.9	0.13	0.21	5.79
FOSL1	NM_005438.2	Endogenous	1.08	0.82	0.24	0.52	2.22
FOXL2	NM_023067.2	Endogenous	1.09	0.86	0.19	0.35	3.45
FOXO4	NM_005938.2	Endogenous	1.21	0.43	0.82	0.71	2.07
FST	NM_006350.2	Endogenous	1.3	0.57	0.59	0.45	3.78
FUBP1	NM_003902.3	Endogenous	1.39	0.11	1.82	0.91	2.13
FUT8	NM_004480.4	Endogenous	1.21	0.71	0.38	0.38	3.84
FZD10	NM_007197.2	Endogenous	-1.23	0.56	-0.61	0.37	1.77
FZD2	NM_001466.2	Endogenous	1.51	0.24	1.27	0.7	3.25
FZD3	NM_017412.2	Endogenous	1.56	0.23	1.3	0.69	3.5
FZD7	NM_003507.1	Endogenous	1.13	0.78	0.29	0.44	2.92
FZD8	NM_031866.1	Endogenous	1.8	0.09	1.89	0.89	3.65
FZD9	NM_003508.2	Endogenous	2.97	0.014	3.03	1.32	6.69
GADD45A	NM_001924.2	Endogenous	1.29	0.33	1.04	0.73	2.28
GADD45B	NM_015675.2	Endogenous	-1.62	0.24	-1.28	0.26	1.47
GADD45G	NM_006705.3	Endogenous	1.14	0.69	0.41	0.54	2.39
GAS1	NM_002048.2	Endogenous	1.03	0.97	0.04	0.24	4.41
GATA1	NM_002049.2	Endogenous	1.19	0.74	0.34	0.37	3.81
GATA2	NM_032638.3	Endogenous	-1.56	0.33	-1.04	0.24	1.71
GATA3	NM_001002295.1	Endogenous	-1.17	0.79	-0.28	0.23	3.13
GDF6	NM_001001557.2	Endogenous	-1.02	0.99	-0.02	0.13	7.67
GHR	NM_000163.2	Endogenous	-1.73	0.41	-0.88	0.13	2.53
GLI1	NM_005269.1	Endogenous	1.03	0.95	0.07	0.38	2.82
GLI3	NM_000168.5	Endogenous	1.3	0.53	0.64	0.51	3.3
GNA11	NM_002067.1	Endogenous	-1.13	0.66	-0.45	0.48	1.63
GNAQ	NM_002072.2	Endogenous	1.2	0.48	0.74	0.66	2.16
GNAS	NM_080425.1	Endogenous	-1.44	0.23	-1.32	0.35	1.37
GNG12	NM_018841.3	Endogenous	1.42	0.19	1.44	0.8	2.54
GNG4	NM_004485.2	Endogenous	1.01	0.97	0.04	0.45	2.28
GNG7	NM_052847.1	Endogenous	1.1	0.79	0.27	0.49	2.5
GNGT1	NM_021955.3	Endogenous	-1.45	0.34	-1	0.3	1.6
GPC4	NM_001448.2	Endogenous	1.53	0.35	0.99	0.57	4.14
GRB2	NM_002086.4	Endogenous	1.16	0.51	0.68	0.71	1.89
GRIA3	NM_000828.4	Endogenous	1.19	0.67	0.44	0.48	2.95
GRIN1	NM_000832.5	Endogenous	-1.34	0.54	-0.64	0.26	2.15
GRIN2A	NM_000833.3	Endogenous	1.03	0.92	0.1	0.48	2.21
GRIN2B	NM_000834.3	Endogenous	1.32	0.56	0.6	0.45	3.88
GSK3B	NM_002093.2	Endogenous	1.1	0.61	0.53	0.72	1.69
GTF2H3	NM_001516.3	Endogenous	-1.28	0.27	-1.16	0.48	1.26
GZMB	NM_004131.3	Endogenous	1.32	0.73	0.36	0.23	7.51
H2AFX	NM_002105.2	Endogenous	-1.38	0.1	-1.9	0.49	1.08
H3F3A	NM_002107.3	Endogenous	-1.17	0.4	-0.89	0.57	1.29
H3F3C	NM_001013699.2	Endogenous	-1.2	0.43	-0.83	0.51	1.36
HDAC1	NM_004964.2	Endogenous	-1.3	0.19	-1.41	0.51	1.17
HDAC10	NM_032019.5	Endogenous	1.26	0.3	1.1	0.78	2.04
HDAC11	NM_024827.3	Endogenous	-1.06	0.85	-0.2	0.46	1.93
HDAC2	NM_001527.1	Endogenous	1.09	0.81	0.25	0.48	2.47
HDAC4	NM_006037.3	Endogenous	1.28	0.19	1.41	0.86	1.91
HDAC5	NM_005474.4	Endogenous	-1.03	0.86	-0.18	0.68	1.38
HDAC6	NM_006044.2	Endogenous	1.06	0.86	0.18	0.51	2.19
HELLS	NM_018063.3	Endogenous	-1.02	0.96	-0.05	0.43	2.23
HES1	NM_005524.2	Endogenous	-1.62	0.23	-1.27	0.26	1.46
HES5	NM_001010926.3	Endogenous	1.41	0.45	0.8	0.53	3.73
HGF	NM_000601.4	Endogenous	1.02	0.95	0.06	0.48	2.17
HHEX	NM_002729.4	Endogenous	1.17	0.66	0.46	0.54	2.54
HHIP	NM_022475.1	Endogenous	-1.23	0.61	-0.53	0.34	1.97
HIST1H3B	NM_003537.3	Endogenous	-2.08	0.27	-1.21	0.11	2.12
HIST1H3G	NM_003534.2	Endogenous	-5.49	0.06	-2.41	0.03	1.12
HIST1H3H	NM_003536.2	Endogenous	-1.51	0.41	-0.89	0.21	2.06
HMGA1	NM_145904.1	Endogenous	-2.14	0.04	-2.58	0.23	-1.04
HMGA2	NM_003484.1	Endogenous	1.21	0.72	0.37	0.36	4.08
HNF1A	NM_000545.4	Endogenous	-1.28	0.57	-0.59	0.3	2.03
HOXA10	NM_018951.3	Endogenous	-1.12	0.81	-0.25	0.32	2.47
HOXA11	NM_005523.5	Endogenous	-1.03	0.96	-0.06	0.26	3.65
HOXA9	NM_152739.3	Endogenous	-1.2	0.72	-0.37	0.26	2.65
HPGD	NM_001145816.2	Endogenous	-2.09	0.13	-1.67	0.18	1.29
HRAS	NM_005343.2	Endogenous	-1.85	0.04	-2.43	0.31	-1.04
HSP90B1	NM_003299.1	Endogenous	-1.36	0.13	-1.64	0.48	1.13
HSPA1A	NM_005345.5	Endogenous	2.02	0.03	2.52	1.07	3.8
HSPA2	NM_021979.3	Endogenous	-1.62	0.24	-1.24	0.26	1.48
HSPA6	NM_002155.3	Endogenous	1.24	0.66	0.45	0.43	3.57
HSPB1	NM_001540.3	Endogenous	-1.13	0.79	-0.28	0.31	2.49
IBSP	NM_004967.3	Endogenous	-2.49	0.13	-1.68	0.12	1.4
ID1	NM_002165.2	Endogenous	-1.38	0.54	-0.65	0.2	2.6
ID2	NM_002166.4	Endogenous	-1.09	0.69	-0.41	0.57	1.48
ID4	NM_001546.2	Endogenous	1.48	0.44	0.81	0.48	4.59
IDH1	NM_005896.2	Endogenous	-1.63	0.31	-1.09	0.22	1.73
IDH2	NM_002168.2	Endogenous	-1.75	0.33	-1.03	0.17	1.96
IFNA17	NM_021268.2	Endogenous	1.06	0.9	0.13	0.39	2.86
IFNA2	NM_000605.3	Endogenous	-1.02	0.98	-0.03	0.31	3.13
IFNA7	NM_021057.2	Endogenous	1.12	0.82	0.24	0.37	3.42
IFNG	NM_000619.2	Endogenous	-1.16	0.78	-0.29	0.27	2.75
IGF1	NM_000618.3	Endogenous	1.14	0.83	0.23	0.28	4.64
IGF1R	NM_000875.2	Endogenous	1.55	0.46	0.77	0.43	5.54
IGFBP3	NM_000598.4	Endogenous	-1.36	0.38	-0.93	0.35	1.55
IKBKB	NM_001556.1	Endogenous	1.32	0.39	0.9	0.65	2.67
IKBKG	NM_003639.2	Endogenous	1.05	0.39	0.89	0.92	1.2
IL10	NM_000572.2	Endogenous	1.72	0.16	1.51	0.76	3.9
IL11	NM_000641.2	Endogenous	1.35	0.51	0.68	0.5	3.66
IL11RA	NM_147162.1	Endogenous	-1	0.99	-0.01	0.51	1.94
IL12A	NM_000882.2	Endogenous	1.58	0.22	1.31	0.71	3.52
IL12B	NM_002187.2	Endogenous	1.95	0.1	1.8	0.84	4.52
IL12RB2	NM_001559.2	Endogenous	1.24	0.65	0.47	0.45	3.45
IL13	NM_002188.2	Endogenous	1.46	0.36	0.95	0.6	3.56
IL13RA2	NM_000640.2	Endogenous	1.08	0.86	0.18	0.39	3
IL15	NM_172174.1	Endogenous	1.04	0.92	0.11	0.41	2.63
IL19	NM_013371.3	Endogenous	1	1	0.01	0.35	2.86
IL1A	NM_000575.3	Endogenous	-1.37	0.53	-0.65	0.24	2.2
IL1B	NM_000576.2	Endogenous	-1.51	0.49	-0.72	0.18	2.47
IL1R1	NM_000877.2	Endogenous	-1.21	0.68	-0.43	0.3	2.28
IL1R2	NM_173343.1	Endogenous	-1.1	0.85	-0.2	0.29	2.85
IL1RAP	NM_002182.2	Endogenous	-1.06	0.78	-0.29	0.6	1.49
IL20RA	NM_014432.2	Endogenous	-2.96	0.05	-2.28	0.11	1.04
IL20RB	NM_144717.2	Endogenous	1.17	0.78	0.29	0.33	4.09
IL22RA1	NM_021258.2	Endogenous	1.91	0.2	1.37	0.66	5.55
IL22RA2	NM_181309.1	Endogenous	1.05	0.92	0.1	0.36	3.04
IL23A	NM_016584.2	Endogenous	-1.12	0.76	-0.32	0.41	1.96
IL23R	NM_144701.2	Endogenous	1.26	0.61	0.52	0.47	3.37
IL24	NM_181339.1	Endogenous	-1.12	0.79	-0.27	0.34	2.35
IL2RA	NM_000417.1	Endogenous	-1.08	0.91	-0.12	0.21	4.15
IL2RB	NM_000878.2	Endogenous	1.03	0.96	0.05	0.26	4.04
IL3	NM_000588.3	Endogenous	1.09	0.83	0.23	0.45	2.65
IL3RA	NM_002183.2	Endogenous	1.46	0.33	1.03	0.64	3.33
IL5RA	NM_000564.3	Endogenous	1.03	0.94	0.07	0.42	2.51
IL6	NM_000600.1	Endogenous	1.54	0.37	0.94	0.54	4.38
IL6R	NM_000565.2	Endogenous	1.02	0.95	0.06	0.49	2.13
IL7	NM_000880.2	Endogenous	1.24	0.61	0.52	0.48	3.17
IL7R	NM_002185.2	Endogenous	-1.41	0.65	-0.46	0.13	3.79
IL8	NM_000584.2	Endogenous	-1.87	0.32	-1.05	0.14	2.06
INHBA	NM_002192.2	Endogenous	1.55	0.54	0.64	0.32	7.56
INHBB	NM_002193.2	Endogenous	-1.17	0.72	-0.37	0.33	2.24
IRAK2	NM_001570.3	Endogenous	1.41	0.36	1	0.58	3.42
IRAK3	NM_007199.1	Endogenous	-1.35	0.52	-0.67	0.27	2.02
IRS1	NM_005544.2	Endogenous	1.26	0.48	0.74	0.62	2.59
ITGA2	NM_002203.2	Endogenous	-2.51	0	-4.9	0.26	-1.64
ITGA3	NM_005501.2	Endogenous	-1.51	0.2	-1.38	0.33	1.32
ITGA6	NM_000210.1	Endogenous	1.28	0.49	0.72	0.6	2.73
ITGA7	NM_002206.1	Endogenous	1.44	0.45	0.79	0.51	4.04
ITGA8	NM_003638.1	Endogenous	1.08	0.9	0.13	0.27	4.4
ITGA9	NM_002207.2	Endogenous	1.86	0.13	1.74	0.74	4.67
ITGB3	NM_000212.2	Endogenous	-1.21	0.44	-0.81	0.48	1.42
ITGB4	NM_001005731.1	Endogenous	1.65	0.34	1.02	0.52	5.24
ITGB6	NM_001282353.1	Endogenous	-1.34	0.72	-0.36	0.12	4.67
ITGB7	NM_000889.1	Endogenous	-1.06	0.89	-0.14	0.37	2.4
ITGB8	NM_002214.2	Endogenous	1.99	0.28	1.14	0.5	7.95
JAG1	NM_000214.2	Endogenous	-1.3	0.41	-0.87	0.37	1.6
JAG2	NM_145159.1	Endogenous	1.07	0.79	0.27	0.6	1.92
JAK1	NM_002227.1	Endogenous	-1.05	0.77	-0.31	0.68	1.34
JAK2	NM_004972.2	Endogenous	1.11	0.73	0.35	0.55	2.25
JAK3	NM_000215.2	Endogenous	-1.36	0.57	-0.59	0.23	2.37
JUN	NM_002228.3	Endogenous	1.85	0.17	1.53	0.71	4.8
KAT2B	NM_003884.3	Endogenous	1.35	0.31	1.08	0.72	2.56
KDM5C	NM_004187.2	Endogenous	1.08	0.6	0.54	0.78	1.5
KDM6A	NM_021140.2	Endogenous	1.12	0.66	0.45	0.65	1.92
KIT	NM_000222.1	Endogenous	1.33	0.52	0.67	0.5	3.52
KITLG	NM_003994.4	Endogenous	-1.74	0.2	-1.37	0.23	1.43
KLF4	NM_004235.4	Endogenous	1.17	0.72	0.37	0.45	2.99
KMT2C	NM_170606.2	Endogenous	1.02	0.94	0.08	0.57	1.82
KMT2D	NM_003482.3	Endogenous	1.12	0.45	0.79	0.82	1.52
KRAS	NM_004985.3	Endogenous	-1.07	0.77	-0.3	0.55	1.57
LAMA1	NM_005559.2	Endogenous	1.02	0.98	0.03	0.32	3.19
LAMA3	NM_000227.3	Endogenous	-1.45	0.64	-0.48	0.12	4.06
LAMA5	NM_005560.3	Endogenous	-1.51	0.44	-0.81	0.21	2.07
LAMB3	NM_000228.2	Endogenous	1.15	0.8	0.26	0.34	3.87
LAMB4	NM_007356.2	Endogenous	1.17	0.65	0.47	0.54	2.55
LAMC2	NM_005562.2	Endogenous	-1.58	0.35	-0.99	0.22	1.8
LAMC3	NM_006059.3	Endogenous	1.51	0.4	0.9	0.51	4.43
LAT	NM_001014987.1	Endogenous	1.13	0.78	0.29	0.44	2.89
LEF1	NM_016269.3	Endogenous	-1.14	0.6	-0.54	0.5	1.54
LEFTY1	NM_020997.2	Endogenous	-1.52	0.42	-0.84	0.22	2.01
LEFTY2	NM_003240.2	Endogenous	1.07	0.84	0.21	0.52	2.17
LEP	NM_000230.2	Endogenous	-1.21	0.64	-0.49	0.34	2.02
LEPR	NM_001003679.1	Endogenous	1.28	0.63	0.5	0.4	4.02
LFNG	NM_001040168.1	Endogenous	2.25	0.18	1.46	0.61	8.37
LIF	NM_002309.3	Endogenous	-2.01	0.24	-1.26	0.14	1.74
LIFR	NM_002310.3	Endogenous	1.13	0.79	0.27	0.38	3.42
LIG4	NM_002312.3	Endogenous	-1.38	0.2	-1.4	0.43	1.23
LRP2	NM_004525.2	Endogenous	-1.1	0.9	-0.13	0.18	4.69
LTBP1	NM_000627.3	Endogenous	1.04	0.92	0.1	0.41	2.63
MAD2L2	NM_001127325.1	Endogenous	-1.93	0.03	-2.65	0.28	-1.05
MAML2	NM_032427.1	Endogenous	-1.06	0.88	-0.16	0.36	2.45
MAP2K1	NM_002755.2	Endogenous	-1.55	0.2	-1.43	0.3	1.37
MAP2K2	NM_030662.2	Endogenous	-1.02	0.93	-0.09	0.56	1.71
MAP2K4	NM_003010.2	Endogenous	-1.06	0.72	-0.37	0.65	1.36
MAP2K6	NM_002758.3	Endogenous	-1.25	0.65	-0.47	0.28	2.32
MAP3K1	NM_005921.1	Endogenous	-1.44	0.34	-1.02	0.3	1.63
MAP3K12	NM_006301.2	Endogenous	1.33	0.46	0.78	0.57	3.12
MAP3K13	NM_004721.3	Endogenous	1.67	0.23	1.31	0.66	4.18
MAP3K14	NM_003954.1	Endogenous	1.3	0.38	0.93	0.68	2.48
MAP3K5	NM_005923.3	Endogenous	-1.65	0.14	-1.62	0.3	1.22
MAP3K8	NM_005204.2	Endogenous	-1.06	0.82	-0.23	0.55	1.64
MAPK1	NM_138957.2	Endogenous	1.03	0.91	0.12	0.6	1.75
MAPK10	NM_002753.2	Endogenous	-4.14	0.03	-2.61	0.07	-1.21
MAPK12	NM_002969.3	Endogenous	-1.14	0.73	-0.36	0.36	2.15
MAPK3	NM_001040056.1	Endogenous	-1.14	0.5	-0.71	0.55	1.39
MAPK8	NM_002750.2	Endogenous	-1.53	0.17	-1.53	0.34	1.26
MAPK8IP1	NM_005456.2	Endogenous	-1.3	0.31	-1.09	0.44	1.34
MAPK8IP2	NM_012324.2	Endogenous	1.14	0.84	0.2	0.26	4.94
MAPK9	NM_139068.2	Endogenous	-1.09	0.77	-0.3	0.49	1.73
MAPT	NM_016834.3	Endogenous	-2.27	0.41	-0.86	0.05	3.78
MCM2	NM_004526.2	Endogenous	-1.09	0.84	-0.21	0.35	2.42
MCM4	NM_182746.1	Endogenous	-1.26	0.59	-0.56	0.3	2.07
MCM5	NM_006739.3	Endogenous	1.68	0.2	1.39	0.69	4.06
MCM7	NM_182776.1	Endogenous	1.26	0.3	1.11	0.77	2.04
MDC1	NM_014641.2	Endogenous	1.09	0.63	0.51	0.72	1.66
MDM2	NM_006878.2	Endogenous	-1.33	0.25	-1.24	0.44	1.29
MECOM	NM_005241.2	Endogenous	1.35	0.34	1.01	0.68	2.67
MED12	NM_005120.2	Endogenous	1.05	0.82	0.24	0.66	1.68
MEN1	NM_130802.2	Endogenous	-1.16	0.47	-0.77	0.56	1.35
MET	NM_000245.2	Endogenous	-1.31	0.48	-0.75	0.32	1.84
MFNG	NM_002405.2	Endogenous	1.12	0.82	0.23	0.37	3.43
MGMT	NM_002412.3	Endogenous	-1.43	0.09	-1.86	0.45	1.08
MLF1	NM_022443.3	Endogenous	-1.06	0.9	-0.12	0.3	2.97
MLH1	NM_000249.2	Endogenous	-1.45	0.06	-2.25	0.46	1.03
MLLT3	NM_004529.2	Endogenous	1.27	0.39	0.91	0.7	2.31
MLLT4	NM_005936.2	Endogenous	1.29	0.55	0.63	0.48	3.43
MMP3	NM_002422.3	Endogenous	1.71	0.15	1.58	0.79	3.67
MMP7	NM_002423.3	Endogenous	1.54	0.51	0.69	0.33	7.15
MMP9	NM_004994.2	Endogenous	-1.73	0.54	-0.64	0.08	3.99
MNAT1	NM_002431.2	Endogenous	-1.4	0.21	-1.33	0.41	1.26
MPL	NM_005373.2	Endogenous	-1.05	0.91	-0.11	0.32	2.78
MPO	NM_000250.1	Endogenous	1.18	0.78	0.29	0.32	4.39
MSH2	NM_000251.1	Endogenous	1.08	0.64	0.48	0.75	1.56
MSH6	NM_000179.1	Endogenous	1.17	0.44	0.8	0.74	1.85
MTOR	NM_004958.2	Endogenous	-1.23	0.46	-0.78	0.43	1.53
MUTYH	NM_012222.2	Endogenous	1.57	0.04	2.32	1.01	2.43
MYB	NM_005375.2	Endogenous	-1.93	0.3	-1.1	0.13	2
MYC	NM_002467.3	Endogenous	-1.27	0.67	-0.44	0.22	2.83
MYCN	NM_005378.4	Endogenous	1.63	0.51	0.69	0.3	8.74
MYD88	NM_002468.3	Endogenous	-1.35	0.36	-0.99	0.36	1.55
NASP	NM_172164.1	Endogenous	1.22	0.27	1.18	0.83	1.81
NBN	NM_001024688.1	Endogenous	-1.16	0.34	-0.99	0.61	1.22
NCOR1	NM_006311.3	Endogenous	1.04	0.82	0.23	0.73	1.48
NF1	NM_000267.2	Endogenous	-1.14	0.44	-0.82	0.59	1.29
NF2	NM_181828.2	Endogenous	1.12	0.51	0.69	0.76	1.66
NFATC1	NM_172389.1	Endogenous	1.47	0.2	1.4	0.78	2.79
NFE2L2	NM_006164.3	Endogenous	1.01	0.97	0.04	0.56	1.83
NFKB1	NM_003998.2	Endogenous	-1.47	0.26	-1.21	0.33	1.41
NFKBIA	NM_020529.1	Endogenous	-1.16	0.54	-0.63	0.5	1.49
NFKBIZ	NM_001005474.1	Endogenous	-1.42	0.52	-0.67	0.22	2.3
NGF	NM_002506.2	Endogenous	1.22	0.75	0.33	0.31	4.8
NGFR	NM_002507.1	Endogenous	-1.6	0.5	-0.7	0.13	3.05
NKD1	NM_033119.3	Endogenous	1.02	0.95	0.06	0.46	2.25
NODAL	NM_018055.3	Endogenous	1.39	0.51	0.68	0.47	4.12
NOG	NM_005450.4	Endogenous	1.04	0.95	0.07	0.34	3.12
NOS3	NM_000603.4	Endogenous	1.06	0.86	0.19	0.5	2.25
NOTCH1	NM_017617.3	Endogenous	1.17	0.53	0.65	0.67	2.06
NOTCH2	NM_024408.3	Endogenous	1.1	0.66	0.45	0.67	1.8
NOTCH3	NM_000435.2	Endogenous	1.21	0.43	0.82	0.71	2.05
NPM1	NM_002520.5	Endogenous	1.15	0.66	0.45	0.57	2.31
NPM2	NM_182795.1	Endogenous	1.34	0.41	0.86	0.62	2.92
NR4A1	NM_173157.1	Endogenous	1.34	0.66	0.46	0.32	5.66
NR4A3	NM_173198.1	Endogenous	-1.21	0.71	-0.38	0.27	2.55
NRAS	NM_002524.3	Endogenous	1.02	0.95	0.07	0.55	1.88
NSD1	NM_022455.4	Endogenous	-1.03	0.9	-0.13	0.57	1.64
NTF3	NM_002527.4	Endogenous	-1.25	0.56	-0.6	0.35	1.86
NTHL1	NM_002528.5	Endogenous	-1.17	0.67	-0.44	0.38	1.93
NTRK1	NM_001012331.1	Endogenous	-1.72	0.22	-1.33	0.23	1.46
NTRK2	NM_001007097.1	Endogenous	1.06	0.94	0.08	0.22	5.18
NUMBL	NM_004756.3	Endogenous	1.18	0.62	0.51	0.57	2.42
NUPR1	NM_001042483.1	Endogenous	-1.91	0.04	-2.33	0.28	-1.02
OSM	NM_020530.3	Endogenous	-1.02	0.98	-0.03	0.25	3.87
PAK3	NM_002578.2	Endogenous	-1.47	0.36	-0.95	0.27	1.71
PAK7	NM_177990.1	Endogenous	-1.05	0.9	-0.13	0.4	2.24
PAX3	NM_013942.3	Endogenous	1.49	0.25	1.23	0.71	3.13
PAX5	NM_016734.1	Endogenous	-1.09	0.89	-0.14	0.23	3.61
PAX8	NM_013953.3	Endogenous	-1.09	0.85	-0.2	0.33	2.58
PBRM1	NM_181042.3	Endogenous	-1.1	0.69	-0.42	0.53	1.56
PBX1	NM_002585.2	Endogenous	1.55	0.21	1.36	0.75	3.19
PBX3	NM_006195.5	Endogenous	-1.54	0.22	-1.33	0.31	1.37
PCK1	NM_002591.2	Endogenous	1.97	0.1	1.84	0.86	4.54
PCNA	NM_002592.2	Endogenous	1.09	0.76	0.32	0.58	2.05
PDGFA	NM_002607.5	Endogenous	1.31	0.48	0.73	0.57	3.01
PDGFB	NM_033016.2	Endogenous	-1.08	0.81	-0.25	0.45	1.88
PDGFC	NM_016205.1	Endogenous	1.06	0.82	0.24	0.6	1.89
PDGFD	NM_025208.4	Endogenous	1.4	0.44	0.8	0.54	3.6
PDGFRA	NM_006206.3	Endogenous	1.23	0.57	0.6	0.51	2.92
PDGFRB	NM_002609.3	Endogenous	1.19	0.58	0.59	0.59	2.4
PGF	NM_002632.5	Endogenous	1	0.99	0.01	0.55	1.83
PHF6	NM_032335.3	Endogenous	1.15	0.46	0.79	0.75	1.77
PIK3CA	NM_006218.2	Endogenous	1.18	0.37	0.94	0.79	1.77
PIK3CB	NM_006219.1	Endogenous	-1.08	0.74	-0.35	0.56	1.54
PIK3CD	NM_005026.3	Endogenous	1.81	0.28	1.14	0.56	5.86
PIK3CG	NM_002649.2	Endogenous	-1.07	0.89	-0.15	0.29	2.98
PIK3R1	NM_181504.2	Endogenous	-2.3	0,,014	-2.98	0.23	-1.22
PIK3R2	NM_005027.2	Endogenous	-1.51	0.13	-1.7	0.37	1.2
PIK3R3	NM_003629.3	Endogenous	-1.32	0.5	-0.71	0.3	1.9
PIK3R5	NM_001142633.1	Endogenous	-1.09	0.84	-0.21	0.36	2.36
PIM1	NM_002648.2	Endogenous	1.15	0.76	0.32	0.42	3.13
PITX2	NM_000325.5	Endogenous	-1.5	0.53	-0.65	0.16	2.75
PKMYT1	NM_004203.3	Endogenous	-1.1	0.89	-0.15	0.2	4.2
PLA1A	NM_015900.2	Endogenous	1.15	0.77	0.3	0.4	3.29
PLA2G10	NM_003561.1	Endogenous	1.18	0.76	0.31	0.37	3.78
PLA2G2A	NM_000300.2	Endogenous	2	0.29	1.14	0.45	8.82
PLA2G3	NM_015715.3	Endogenous	3.66	0.06	2.16	0.91	14.66
PLA2G4A	NM_024420.2	Endogenous	1.35	0.45	0.81	0.52	3.49
PLA2G4C	NM_003706.2	Endogenous	1.69	0.38	0.93	0.47	6.07
PLA2G4E	NM_001206670.1	Endogenous	-1.54	0.24	-1.25	0.3	1.41
PLA2G4F	NM_213600.2	Endogenous	-2.64	0.04	-2.41	0.15	-1.02
PLA2G5	NM_000929.2	Endogenous	1.12	0.85	0.2	0.28	4.51
PLAT	NM_000931.2	Endogenous	1.02	0.98	0.03	0.16	6.45
PLAU	NM_002658.2	Endogenous	1.23	0.68	0.42	0.41	3.68
PLCB1	NM_182734.1	Endogenous	-1.17	0.71	-0.38	0.33	2.2
PLCB4	NM_000933.3	Endogenous	1.84	0.28	1.18	0.52	6.53
PLCE1	NM_001165979.1	Endogenous	1.05	0.88	0.16	0.51	2.15
PLCG2	NM_002661.2	Endogenous	1.01	0.99	0.01	0.29	3.49
PLD1	NM_002662.3	Endogenous	1.81	0.05	2.41	1.01	3.23
PML	NM_002675.3	Endogenous	1.04	0.89	0.15	0.57	1.88
POLB	NM_002690.1	Endogenous	-1.27	0.47	-0.76	0.38	1.62
POLD1	NM_002691.2	Endogenous	1.07	0.85	0.19	0.47	2.45
POLD4	NM_021173.2	Endogenous	-1.12	0.58	-0.59	0.56	1.45
POLE2	NM_002692.2	Endogenous	-1.03	0.93	-0.09	0.4	2.32
POLR2D	NM_004805.3	Endogenous	-1.27	0.34	-1	0.46	1.35
POLR2H	NM_001278698.1	Endogenous	1.01	0.97	0.04	0.64	1.59
POLR2J	NM_006234.4	Endogenous	-1.02	0.93	-0.09	0.58	1.65
PPARG	NM_015869.3	Endogenous	1.06	0.87	0.16	0.47	2.42
PPARGC1A	NM_013261.3	Endogenous	1.97	0.01	3.48	1.26	3.09
PPP2CB	NM_001009552.1	Endogenous	1.01	0.95	0.06	0.59	1.74
PPP2R1A	NM_014225.3	Endogenous	-1.09	0.81	-0.25	0.39	2.15
PPP2R2B	NM_181676.2	Endogenous	-1.17	0.78	-0.29	0.22	3.37
PPP2R2C	NM_181876.2	Endogenous	-2.02	0.33	-1.03	0.1	2.33
PPP3CA	NM_000944.4	Endogenous	1.15	0.67	0.43	0.55	2.43
PPP3CB	NM_001142354.1	Endogenous	1.52	0.16	1.52	0.81	2.87
PPP3CC	NM_005605.3	Endogenous	1.09	0.68	0.42	0.68	1.74
PPP3R1	NM_000945.3	Endogenous	-1.34	0.12	-1.7	0.5	1.1
PPP3R2	NM_147180.2	Endogenous	-1.12	0.76	-0.31	0.4	1.99
PRDM1	NM_182907.1	Endogenous	1.03	0.96	0.06	0.35	3
PRKAA2	NM_006252.2	Endogenous	-2.42	0.17	-1.47	0.11	1.61
PRKACA	NM_002730.3	Endogenous	-1.27	0.19	-1.45	0.53	1.16
PRKACB	NM_182948.2	Endogenous	-1.09	0.82	-0.23	0.38	2.19
PRKACG	NM_002732.2	Endogenous	-1.65	0.4	-0.88	0.17	2.2
PRKAR1B	NM_001164759.1	Endogenous	-1.08	0.85	-0.2	0.39	2.21
PRKAR2A	NM_004157.2	Endogenous	-1.44	0.11	-1.74	0.43	1.12
PRKAR2B	NM_002736.2	Endogenous	-1.14	0.76	-0.31	0.33	2.3
PRKCA	NM_002737.2	Endogenous	1.8	0.09	1.91	0.9	3.61
PRKCB	NM_212535.1	Endogenous	-1.2	0.74	-0.35	0.25	2.74
PRKCG	NM_002739.3	Endogenous	1.07	0.86	0.18	0.48	2.34
PRKDC	NM_006904.6	Endogenous	-1.12	0.73	-0.36	0.45	1.79
PRKX	NM_005044.1	Endogenous	1.23	0.56	0.6	0.57	2.66
PRL	NM_000948.3	Endogenous	1	1	0	0.31	3.29
PRLR	NM_001204318.1	Endogenous	-1.24	0.51	-0.69	0.4	1.65
PRMT8	NM_019854.3	Endogenous	1.2	0.79	0.28	0.27	5.44
PROM1	NM_006017.1	Endogenous	1.33	0.73	0.35	0.22	8.09
PTCH1	NM_000264.3	Endogenous	-1.5	0.36	-0.96	0.26	1.72
PTCRA	NM_138296.2	Endogenous	-1.26	0.6	-0.54	0.31	2.06
PTEN	NM_000314.3	Endogenous	1.05	0.76	0.32	0.75	1.45
PTPN11	NM_002834.3	Endogenous	-1.57	0.013	-3.02	0.46	-1.12
PTPN5	NM_001039970.1	Endogenous	-1.14	0.78	-0.29	0.29	2.64
PTPRR	NM_001207015.1	Endogenous	-1.06	0.86	-0.19	0.48	1.86
PTTG2	NM_006607.2	Endogenous	-1.06	0.84	-0.21	0.48	1.87
RAC1	NM_198829.1	Endogenous	-1.36	0.25	-1.23	0.41	1.31
RAC2	NM_002872.3	Endogenous	-1.36	0.6	-0.55	0.21	2.61
RAC3	NM_005052.2	Endogenous	-1.14	0.79	-0.27	0.3	2.57
RAD21	NM_006265.2	Endogenous	-1.1	0.8	-0.26	0.4	2.09
RAD50	NM_005732.2	Endogenous	-1.12	0.42	-0.83	0.67	1.21
RAD51	NM_133487.2	Endogenous	-1.29	0.57	-0.58	0.29	2.06
RAD52	NM_134424.2	Endogenous	1.32	0.26	1.23	0.77	2.27
RAF1	NM_002880.2	Endogenous	-1.04	0.86	-0.18	0.61	1.51
RASA4	NM_001079877.2	Endogenous	1.64	0.29	1.12	0.61	4.44
RASAL1	NM_004658.1	Endogenous	-1.92	0.24	-1.24	0.16	1.7
RASGRF1	NM_153815.2	Endogenous	-2	0.11	-1.79	0.2	1.25
RASGRF2	NM_006909.1	Endogenous	1.46	0.4	0.9	0.52	4.07
RASGRP1	NM_005739.3	Endogenous	-1.44	0.44	-0.82	0.25	1.95
RASGRP2	NM_001098670.1	Endogenous	-1.27	0.7	-0.4	0.21	2.97
RB1	NM_000321.1	Endogenous	-1.33	0.22	-1.31	0.46	1.23
RBX1	NM_014248.2	Endogenous	1.09	0.64	0.48	0.72	1.67
RELA	NM_021975.3	Endogenous	1.01	0.89	0.15	0.8	1.28
RELN	NM_005045.2	Endogenous	1.31	0.65	0.47	0.36	4.8
RET	NM_020630.4	Endogenous	-3.46	0.11	-1.8	0.06	1.41
RFC3	NM_002915.3	Endogenous	1.04	0.86	0.18	0.66	1.63
RFC4	NM_181573.2	Endogenous	1.23	0.45	0.79	0.68	2.25
RHOA	NM_001664.2	Endogenous	-1.06	0.77	-0.3	0.59	1.5
RIN1	NM_004292.2	Endogenous	-1.35	0.42	-0.85	0.34	1.64
RNF43	NM_017763.4	Endogenous	-1.12	0.75	-0.32	0.41	1.95
RPA3	NM_002947.3	Endogenous	-1.55	0.4	-0.88	0.2	2.08
RPS27A	NM_002954.5	Endogenous	-1.16	0.63	-0.5	0.44	1.69
RPS6KA5	NM_004755.2	Endogenous	-1.1	0.7	-0.39	0.51	1.59
RPS6KA6	NM_014496.1	Endogenous	-1.06	0.89	-0.14	0.39	2.3
RRAS2	NM_001102669.2	Endogenous	1.16	0.59	0.57	0.63	2.13
RUNX1	NM_001754.4	Endogenous	-1.23	0.24	-1.26	0.55	1.2
RUNX1T1	NM_004349.2	Endogenous	-1.06	0.91	-0.12	0.27	3.22
RXRG	NM_006917.3	Endogenous	2.42	0.02	2.97	1.22	4.8
SETBP1	NM_015559.2	Endogenous	1.47	0.21	1.34	0.77	2.82
SETD2	NM_014159.6	Endogenous	-1.35	0.013	-3.2	0.59	-1.09
SF3B1	NM_001005526.1	Endogenous	1.19	0.49	0.73	0.64	2.21
SFN	NM_006142.3	Endogenous	1.14	0.73	0.36	0.5	2.63
SFRP1	NM_003012.3	Endogenous	1.01	0.99	0.01	0.09	11.38
SFRP2	NM_003013.2	Endogenous	1.24	0.7	0.4	0.35	4.37
SFRP4	NM_003014.2	Endogenous	1.74	0.37	0.95	0.46	6.58
SGK2	NM_170693.1	Endogenous	1.14	0.85	0.2	0.26	5.03
SHC1	NM_183001.4	Endogenous	1.16	0.53	0.65	0.7	1.92
SHC2	NM_012435.2	Endogenous	1.15	0.82	0.24	0.29	4.58
SHC3	NM_016848.5	Endogenous	1.02	0.97	0.04	0.29	3.64
SHC4	NM_203349.2	Endogenous	-1.44	0.39	-0.9	0.27	1.75
SIN3A	NM_015477.1	Endogenous	-1.27	0.18	-1.45	0.54	1.14
SIRT4	NM_012240.1	Endogenous	1.96	0.05	2.29	1.01	3.82
SIX1	NM_005982.3	Endogenous	1.75	0.28	1.15	0.58	5.24
SKP1	NM_170679.2	Endogenous	-1.24	0.26	-1.2	0.54	1.21
SKP2	NM_005983.2	Endogenous	-1.28	0.16	-1.51	0.54	1.13
SMAD2	NM_001003652.1	Endogenous	1.1	0.72	0.37	0.61	1.97
SMAD3	NM_005902.3	Endogenous	-1.2	0.48	-0.74	0.47	1.47
SMAD4	NM_005359.3	Endogenous	1.05	0.83	0.22	0.61	1.82
SMAD9	NM_005905.2	Endogenous	1.16	0.76	0.31	0.38	3.58
SMARCA4	NM_003072.3	Endogenous	1.01	0.95	0.06	0.62	1.66
SMARCB1	NM_003073.3	Endogenous	1.12	0.55	0.61	0.73	1.71
SMC1A	NM_006306.2	Endogenous	1.06	0.78	0.29	0.68	1.66
SMC1B	NM_148674.3	Endogenous	1.2	0.75	0.33	0.33	4.34
SMC3	NM_005445.3	Endogenous	1.11	0.44	0.81	0.83	1.49
SMO	NM_005631.3	Endogenous	2.04	0.04	2.42	1.05	3.98
SOCS1	NM_003745.1	Endogenous	-1.01	0.98	-0.02	0.49	2.02
SOCS2	NM_003877.3	Endogenous	1.16	0.81	0.25	0.31	4.35
SOCS3	NM_003955.3	Endogenous	-1	0.99	-0.01	0.23	4.32
SOS1	NM_005633.2	Endogenous	1.29	0.21	1.36	0.84	1.98
SOS2	NM_006939.2	Endogenous	-1.33	0.33	-1.03	0.39	1.44
SOST	NM_025237.2	Endogenous	1.64	0.13	1.66	0.84	3.23
SOX17	NM_022454.3	Endogenous	1.44	0.5	0.7	0.44	4.68
SOX9	NM_000346.2	Endogenous	1.96	0.39	0.91	0.36	10.85
SP1	NM_003109.1	Endogenous	-1.17	0.29	-1.13	0.62	1.17
SPOP	NM_001007226.1	Endogenous	1.16	0.66	0.45	0.54	2.51
SPP1	NM_000582.2	Endogenous	1.33	0.76	0.31	0.16	11.07
SPRY1	NM_005841.1	Endogenous	1.23	0.6	0.54	0.52	2.89
SPRY2	NM_005842.2	Endogenous	-1.2	0.68	-0.43	0.31	2.24
SPRY4	NM_030964.3	Endogenous	-1.62	0.25	-1.22	0.25	1.51
SRSF2	NM_003016.3	Endogenous	1.25	0.16	1.53	0.89	1.77
SSX1	NM_005635.2	Endogenous	-1.09	0.78	-0.28	0.46	1.82
STAG2	NM_001042749.1	Endogenous	1.14	0.49	0.73	0.75	1.74
STAT1	NM_007315.2	Endogenous	-1.32	0.61	-0.54	0.22	2.57
STAT3	NM_139276.2	Endogenous	1.06	0.86	0.19	0.5	2.22
STAT4	NM_003151.2	Endogenous	1.06	0.88	0.15	0.44	2.55
STK11	NM_000455.4	Endogenous	-1.08	0.63	-0.51	0.64	1.34
STMN1	NM_203401.1	Endogenous	-1.07	0.82	-0.24	0.46	1.88
SUV39H2	NM_024670.3	Endogenous	1.21	0.54	0.64	0.61	2.37
SYK	NM_003177.3	Endogenous	1.16	0.72	0.36	0.45	3.01
TBL1XR1	NM_024665.4	Endogenous	1.07	0.66	0.46	0.76	1.53
TCF3	NM_003200.2	Endogenous	1.2	0.51	0.68	0.66	2.18
TCF7L1	NM_031283.1	Endogenous	1.86	0.24	1.25	0.6	5.74
TCL1B	NM_004918.2	Endogenous	-1.43	0.32	-1.05	0.32	1.51
TET2	NM_001127208.2	Endogenous	-1.23	0.4	-0.88	0.48	1.39
TFDP1	NM_007111.4	Endogenous	-1.36	0.3	-1.09	0.39	1.39
TGFB1	NM_000660.3	Endogenous	1.1	0.76	0.31	0.57	2.12
TGFB2	NM_003238.2	Endogenous	-1.18	0.68	-0.42	0.34	2.12
TGFB3	NM_003239.2	Endogenous	-1.24	0.56	-0.61	0.35	1.84
TGFBR2	NM_001024847.1	Endogenous	-1.06	0.9	-0.14	0.29	3.06
THBS1	NM_003246.2	Endogenous	-1.08	0.51	-0.68	0.7	1.21
THBS4	NM_003248.3	Endogenous	-2.2	0.2	-1.37	0.12	1.66
THEM4	NM_053055.4	Endogenous	1.5	0.36	0.97	0.56	4.04
TIAM1	NM_003253.2	Endogenous	-1.53	0.17	-1.48	0.34	1.25
TLR2	NM_003264.3	Endogenous	-1.04	0.93	-0.1	0.39	2.39
TLR4	NM_138554.2	Endogenous	1.37	0.35	0.99	0.67	2.78
TLX1	NM_005521.3	Endogenous	1.77	0.07	2.07	0.94	3.35
TMPRSS2	NM_005656.2	Endogenous	-1.01	0.99	-0.02	0.34	2.86
TNC	NM_002160.3	Endogenous	1.34	0.49	0.73	0.53	3.35
TNF	NM_000594.2	Endogenous	2.36	0.19	1.4	0.59	9.42
TNFAIP3	NM_006290.2	Endogenous	-1.34	0.53	-0.66	0.27	2.08
TNFRSF10A	NM_003844.2	Endogenous	-1.03	0.91	-0.12	0.51	1.82
TNFRSF10B	NM_003842.3	Endogenous	1.08	0.78	0.29	0.56	2.07
TNFRSF10C	NM_003841.2	Endogenous	1.31	0.58	0.57	0.43	4.02
TNFRSF10D	NM_003840.3	Endogenous	1.01	0.97	0.04	0.46	2.22
TNFSF10	NM_003810.2	Endogenous	1.08	0.91	0.12	0.24	5
TNN	NM_022093.1	Endogenous	-1.19	0.77	-0.3	0.23	3.11
TNR	NM_003285.2	Endogenous	-1.52	0.51	-0.69	0.16	2.62
TP53	NM_000546.2	Endogenous	-1.12	0.67	-0.44	0.49	1.63
TPO	NM_175722.1	Endogenous	1.85	0.14	1.62	0.78	4.36
TRAF7	NM_032271.2	Endogenous	-1.08	0.64	-0.48	0.62	1.37
TSC1	NM_000368.3	Endogenous	-1.08	0.76	-0.31	0.54	1.59
TSHR	NM_001018036.2	Endogenous	-1.44	0.47	-0.76	0.23	2.09
TSLP	NM_033035.4	Endogenous	-1.5	0.44	-0.81	0.21	2.1
TSPAN7	NM_004615.3	Endogenous	1.43	0.48	0.73	0.48	4.27
TTK	NM_003318.3	Endogenous	-1.05	0.93	-0.09	0.28	3.21
U2AF1	NM_001025203.1	Endogenous	-1.45	0.03	-2.59	0.5	-1.05
UBB	NM_018955.2	Endogenous	-1.13	0.54	-0.63	0.58	1.36
UBE2T	NM_014176.3	Endogenous	-1.51	0.56	-0.61	0.13	3.4
UTY	NM_007125.3	Endogenous	1.43	0.48	0.73	0.47	4.32
VEGFA	NM_001025366.1	Endogenous	-1.42	0.36	-0.95	0.31	1.61
VEGFC	NM_005429.2	Endogenous	1.25	0.38	0.92	0.72	2.17
VHL	NM_000551.2	Endogenous	-1.36	0.1	-1.84	0.5	1.07
WEE1	NM_003390.3	Endogenous	-1.7	0.19	-1.44	0.25	1.38
WHSC1	NM_007331.1	Endogenous	-1.27	0.15	-1.59	0.56	1.11
WHSC1L1	NM_017778.2	Endogenous	-1.28	0.39	-0.9	0.42	1.46
WIF1	NM_007191.2	Endogenous	-2.06	0.32	-1.06	0.1	2.29
WNT10A	NM_025216.2	Endogenous	1.41	0.45	0.79	0.52	3.8
WNT10B	NM_003394.2	Endogenous	-2.26	0.06	-2.11	0.18	1.06
WNT11	NM_004626.2	Endogenous	3.65	0.11	1.79	0.69	19.42
WNT16	NM_057168.1	Endogenous	1.14	0.72	0.37	0.52	2.5
WNT2	NM_003391.2	Endogenous	-1.36	0.55	-0.62	0.23	2.31
WNT2B	NM_024494.1	Endogenous	1.49	0.28	1.18	0.66	3.36
WNT3	NM_030753.3	Endogenous	1.5	0.42	0.84	0.5	4.47
WNT4	NM_030761.3	Endogenous	-2.79	0.16	-1.53	0.08	1.64
WNT5A	NM_003392.3	Endogenous	1.01	0.97	0.04	0.52	1.98
WNT5B	NM_032642.2	Endogenous	-1.14	0.7	-0.39	0.4	1.91
WNT6	NM_006522.3	Endogenous	1.57	0.32	1.06	0.6	4.14
WNT7A	NM_004625.3	Endogenous	-1.26	0.68	-0.42	0.23	2.73
WNT7B	NM_058238.1	Endogenous	1.21	0.7	0.4	0.41	3.55
WT1	NM_000378.3	Endogenous	1.56	0.43	0.82	0.46	5.26
XPA	NM_000380.3	Endogenous	-1.08	0.82	-0.24	0.45	1.94
XRCC4	NM_003401.3	Endogenous	-1.17	0.61	-0.53	0.4	1.79
ZAK	NM_016653.2	Endogenous	-1.19	0.64	-0.48	0.37	1.91
ZBTB16	NM_006006.4	Endogenous	-2.66	0.3	-1.12	0.04	3.17
ZBTB32	NM_014383.1	Endogenous	1.28	0.64	0.48	0.4	4.08
ZIC2	NM_007129.2	Endogenous	-1.38	0.68	-0.42	0.13	4.06
ACAD9	NM_014049.4	Housekeeping	1.09	0.59	0.56	0.77	1.55
AGK	NM_018238.3	Housekeeping	1.23	0.45	0.79	0.68	2.24
AMMECR1L	NM_001199140.1	Housekeeping	-1.1	0.22	-1.34	0.77	1.07
C10orf76	NM_024541.2	Housekeeping	1.06	0.74	0.34	0.72	1.55
CC2D1B	NM_032449.2	Housekeeping	-1.63	0.4	-0.92	0.16	2.42
CNOT10	NM_001256741.1	Housekeeping	-1.36	0.39	-0.92	0.31	1.74
CNOT4	NM_001190848.1	Housekeeping	1.46	0.04	2.39	1.02	2.09
COG7	NM_153603.3	Housekeeping	1.17	0.57	0.59	0.62	2.19
DDX50	NM_024045.1	Housekeeping	1.27	0.09	1.96	0.95	1.69
DHX16	NM_001164239.1	Housekeeping	-1.42	0.04	-2.36	0.5	-1.01
DNAJC14	NM_032364.5	Housekeeping	-1.27	0.06	-2.31	0.61	1.01
EDC3	NM_001142443.1	Housekeeping	1.09	0.64	0.49	0.73	1.62
EIF2B4	NM_172195.3	Housekeeping	1.09	0.73	0.36	0.64	1.84
ERCC3	NM_000122.1	Housekeeping	-1.06	0.64	-0.48	0.73	1.23
FCF1	NM_015962.4	Housekeeping	1.17	0.45	0.81	0.73	1.88
FTSJ2	NM_013393.1	Housekeeping	-1.31	0.09	-1.89	0.55	1.06
GPATCH3	NM_022078.2	Housekeeping	1.25	0.26	1.19	0.82	1.89
HDAC3	NM_003883.2	Housekeeping	-1.19	0.26	-1.18	0.61	1.17
MRPS5	NM_031902.3	Housekeeping	1.18	0.49	0.72	0.7	2
MTMR14	NM_022485.3	Housekeeping	-1.03	0.86	-0.18	0.71	1.34
NOL7	NM_016167.3	Housekeeping	-1.36	0.18	-1.51	0.45	1.21
NUBP1	NM_001278506.1	Housekeeping	-1.22	0.49	-0.72	0.44	1.52
PIAS1	NM_016166.1	Housekeeping	-1.13	0.63	-0.51	0.48	1.63
PIK3R4	NM_014602.1	Housekeeping	1.14	0.48	0.74	0.75	1.72
PRPF38A	NM_032864.3	Housekeeping	1.09	0.67	0.45	0.7	1.68
RBM45	NM_152945.2	Housekeeping	1.95	0.03	2.83	1.09	3.47
SAP130	NM_024545.3	Housekeeping	-1.06	0.67	-0.44	0.71	1.25
SF3A3	NM_006802.2	Housekeeping	-1.03	0.87	-0.17	0.66	1.44
SLC4A1AP	NM_018158.2	Housekeeping	1.03	0.81	0.25	0.74	1.45
TLK2	NM_006852.2	Housekeeping	-1.08	0.53	-0.66	0.7	1.21
TMUB2	NM_024107.2	Housekeeping	1.5	0.21	1.35	0.75	3.01
TRIM39	NM_021253.3	Housekeeping	-1.63	0.08	-1.97	0.35	1.08
TTC31	NR_027749.1	Housekeeping	1.12	0.54	0.64	0.75	1.66
USP39	NM_001256725.1	Housekeeping	-1.16	0.37	-0.94	0.61	1.23
VPS33B	NM_018668.3	Housekeeping	-1.25	0.43	-0.83	0.43	1.49
ZC3H14	NM_001160103.1	Housekeeping	-1.08	0.65	-0.47	0.65	1.32
ZKSCAN5	NM_014569.3	Housekeeping	1.47	0.2	1.4	0.77	2.84
ZNF143	NM_003442.5	Housekeeping	1.17	0.28	1.14	0.85	1.62
ZNF346	NM_012279.2	Housekeeping	1.14	0.63	0.5	0.61	2.16
ZNF384	NM_133476.3	Housekeeping	-1.22	0.32	-1.06	0.54	1.25

## Sheet: Table S5
Table S5. Comparison between ductal carcinoma in situ of mixed lesions and pure invasive ductal carcinoma. Differentially expressed genes are in bold.
Number of differentially expressed genes (DEGs):	2	DEGs downregulated in invasive ductal carcinoma:	1
Gene	Accession	Class	Fold-change	P-value	t-statistic	Lower 95% CI	Up 95% CI
ABL1	NM_005157.3	Endogenous	1.14	0.58	0.57	0.68	1.91
ACVR1B	NM_004302.3	Endogenous	-1.39	0.06	-2.23	0.51	1.03
ACVR1C	NM_145259.2	Endogenous	-1.09	0.85	-0.2	0.33	2.55
ACVR2A	NM_001616.3	Endogenous	-1.09	0.59	-0.55	0.64	1.31
AKT1	NM_005163.2	Endogenous	-1.4	0.19	-1.46	0.42	1.23
AKT2	NM_001626.2	Endogenous	1.02	0.91	0.11	0.72	1.45
AKT3	NM_181690.1	Endogenous	1.48	0.24	1.27	0.74	2.98
ALK	NM_004304.3	Endogenous	1.17	0.79	0.27	0.31	4.44
ALKBH2	NM_001001655.2	Endogenous	-1.05	0.88	-0.15	0.49	1.87
ALKBH3	NM_139178.3	Endogenous	-1	0.99	-0.01	0.51	1.97
AMER1	NM_152424.3	Endogenous	1.59	0.06	2.2	0.98	2.6
AMH	NM_000479.3	Endogenous	-1.14	0.9	-0.13	0.09	8.38
ANGPT1	NM_001146.3	Endogenous	2.17	0.09	1.92	0.87	5.43
APC	NM_000038.3	Endogenous	1.1	0.51	0.69	0.8	1.5
APH1B	NM_001145646.1	Endogenous	-1.38	0.21	-1.34	0.42	1.25
AR	NM_001011645.1	Endogenous	-2.66	0.08	-1.96	0.12	1.16
ARID1A	NM_006015.4	Endogenous	-1.16	0.37	-0.97	0.6	1.25
ARID1B	NM_020732.3	Endogenous	1.03	0.84	0.22	0.75	1.42
ARID2	NM_152641.2	Endogenous	-1.05	0.8	-0.26	0.64	1.44
ARNT2	NM_014862.3	Endogenous	1.39	0.37	0.94	0.62	3.13
ASXL1	NM_001164603.1	Endogenous	1.23	0.21	1.33	0.87	1.74
ATM	NM_138292.3	Endogenous	1.03	0.9	0.12	0.57	1.87
ATR	NM_001184.2	Endogenous	1.09	0.58	0.58	0.77	1.55
ATRX	NM_000489.3	Endogenous	1.24	0.11	1.86	0.92	1.67
AXIN1	NM_181050.1	Endogenous	1.08	0.62	0.52	0.76	1.54
AXIN2	NM_004655.3	Endogenous	1.16	0.71	0.39	0.49	2.75
B2M	NM_004048.2	Endogenous	-1.15	0.77	-0.29	0.29	2.6
BAD	NM_004322.3	Endogenous	-1.17	0.33	-1.02	0.6	1.22
BAIAP3	NM_003933.4	Endogenous	-1.28	0.63	-0.49	0.25	2.45
BAMBI	NM_012342.2	Endogenous	1.06	0.91	0.12	0.3	3.73
BAP1	NM_004656.2	Endogenous	1.13	0.43	0.84	0.8	1.6
BAX	NM_138761.3	Endogenous	1.38	0.13	1.66	0.88	2.16
BCL2	NM_000657.2	Endogenous	1.09	0.88	0.16	0.3	4.02
BCL2A1	NM_004049.2	Endogenous	1.1	0.88	0.16	0.27	4.56
BCL2L1	NM_138578.1	Endogenous	-1.13	0.64	-0.49	0.49	1.61
BCOR	NM_001123383.1	Endogenous	1.01	0.97	0.03	0.71	1.43
BDNF	NM_170732.4	Endogenous	-1.28	0.5	-0.7	0.36	1.72
BID	NM_197966.1	Endogenous	-1.18	0.53	-0.65	0.46	1.55
BIRC3	NM_182962.1	Endogenous	1.05	0.94	0.07	0.23	4.78
BIRC7	NM_022161.2	Endogenous	-1.35	0.49	-0.72	0.28	1.96
BMP2	NM_001200.2	Endogenous	1.17	0.77	0.31	0.36	3.78
BMP4	NM_001202.2	Endogenous	-2.05	0.19	-1.47	0.15	1.62
BMP5	NM_021073.2	Endogenous	2.16	0.44	0.81	0.25	18.96
BMP6	NM_001718.2	Endogenous	-1.21	0.65	-0.47	0.32	2.16
BMP7	NM_001719.1	Endogenous	-1.32	0.67	-0.44	0.18	3.11
BMP8A	NM_181809.3	Endogenous	-1.36	0.48	-0.74	0.29	1.9
BMPR1B	NM_001203.1	Endogenous	-1.1	0.92	-0.1	0.1	8.1
BNIP3	NM_004052.2	Endogenous	-2.47	0.05	-2.23	0.16	1.03
BRAF	NM_004333.3	Endogenous	-1.45	0.3	-1.14	0.3	1.59
BRCA1	NM_007305.2	Endogenous	1.43	0.26	1.2	0.73	2.82
BRCA2	NM_000059.3	Endogenous	-1.3	0.32	-1.06	0.44	1.35
BRIP1	NM_032043.1	Endogenous	1.44	0.47	0.76	0.46	4.46
C19orf40	NM_152266.3	Endogenous	1.22	0.38	0.91	0.74	2.02
CACNA1C	NM_199460.2	Endogenous	1.22	0.28	1.17	0.82	1.83
CACNA1D	NM_000720.2	Endogenous	-2.21	0.12	-1.81	0.15	1.32
CACNA1E	NM_000721.2	Endogenous	1.23	0.67	0.44	0.37	4.13
CACNA1G	NM_198397.1	Endogenous	1.46	0.5	0.7	0.42	5.08
CACNA1H	NM_021098.2	Endogenous	-1.25	0.8	-0.27	0.11	5.65
CACNA2D1	NM_000722.2	Endogenous	1.01	0.98	0.03	0.51	1.99
CACNA2D2	NM_001005505.1	Endogenous	-1.39	0.62	-0.52	0.17	3.13
CACNA2D3	NM_018398.2	Endogenous	1.48	0.33	1.02	0.62	3.51
CACNA2D4	NM_001005737.1	Endogenous	1.07	0.87	0.17	0.44	2.57
CACNB2	NM_000724.3	Endogenous	1.45	0.15	1.59	0.85	2.48
CACNB3	NM_000725.2	Endogenous	1.96	0.06	2.15	0.96	4
CACNB4	NM_001005747.2	Endogenous	-1.35	0.28	-1.15	0.41	1.34
CACNG1	NM_000727.2	Endogenous	1.36	0.52	0.66	0.46	4.01
CACNG4	NM_014405.2	Endogenous	1.08	0.92	0.1	0.19	6.3
CACNG6	NM_145814.1	Endogenous	-1.13	0.85	-0.19	0.19	4.17
CALML3	NM_005185.2	Endogenous	1.56	0.37	0.95	0.54	4.47
CALML5	NM_017422.4	Endogenous	1.89	0.6	0.54	0.13	28.31
CALML6	NM_138705.2	Endogenous	-1.33	0.51	-0.69	0.3	1.92
CAMK2B	NM_001220.3	Endogenous	-1.13	0.8	-0.26	0.28	2.77
CAPN2	NM_001748.4	Endogenous	-1.01	0.98	-0.03	0.37	2.64
CARD11	NM_032415.2	Endogenous	1.37	0.55	0.62	0.43	4.37
CASP10	NM_032977.3	Endogenous	-1.15	0.69	-0.41	0.39	1.96
CASP12	NM_001191016.1	Endogenous	1.91	0.09	1.95	0.85	4.32
CASP3	NM_032991.2	Endogenous	-1.26	0.35	-0.98	0.46	1.35
CASP7	NM_001227.3	Endogenous	1.04	0.86	0.19	0.67	1.61
CASP8	NM_001228.4	Endogenous	1.11	0.59	0.57	0.73	1.7
CASP9	NM_001229.2	Endogenous	-1.46	0.2	-1.45	0.36	1.3
CBL	NM_005188.2	Endogenous	-1.04	0.86	-0.18	0.55	1.67
CBLC	NM_012116.3	Endogenous	2.3	0.09	1.89	0.83	6.39
CCNA1	NM_003914.3	Endogenous	-1.17	0.8	-0.26	0.22	3.38
CCNA2	NM_001237.2	Endogenous	-1.05	0.88	-0.15	0.42	2.13
CCNB1	NM_031966.2	Endogenous	-1.25	0.53	-0.66	0.36	1.79
CCNB3	NM_033671.1	Endogenous	-1.16	0.71	-0.38	0.36	2.07
CCND1	NM_053056.2	Endogenous	-1.86	0.3	-1.09	0.15	1.95
CCND2	NM_001759.2	Endogenous	-1.06	0.89	-0.15	0.39	2.28
CCND3	NM_001760.2	Endogenous	-1.4	0.12	-1.72	0.46	1.11
CCNE1	NM_001238.1	Endogenous	-1.07	0.91	-0.12	0.26	3.42
CCNE2	NM_057735.1	Endogenous	1.38	0.61	0.52	0.34	5.64
CCNO	NM_021147.3	Endogenous	-1.45	0.38	-0.92	0.28	1.72
CCR7	NM_001838.2	Endogenous	-1.6	0.57	-0.59	0.1	3.84
CD14	NM_000591.2	Endogenous	1.06	0.91	0.12	0.35	3.18
CD19	NM_001770.4	Endogenous	-1.01	0.98	-0.02	0.21	4.65
CD40	NM_001250.4	Endogenous	1.18	0.76	0.32	0.36	3.84
CDC14A	NM_033313.2	Endogenous	-1.63	0.21	-1.4	0.26	1.44
CDC14B	NM_003671.3	Endogenous	1.34	0.32	1.05	0.7	2.56
CDC25A	NM_001789.2	Endogenous	1.71	0.17	1.53	0.72	4.05
CDC25B	NM_021873.2	Endogenous	-1.05	0.89	-0.14	0.44	2.07
CDC25C	NM_001790.2	Endogenous	-1.07	0.89	-0.14	0.3	2.88
CDC6	NM_001254.3	Endogenous	1.74	0.51	0.69	0.27	11.04
CDC7	NM_003503.2	Endogenous	1.16	0.61	0.53	0.59	2.3
CDH1	NM_004360.2	Endogenous	-1.56	0.29	-1.14	0.25	1.67
CDK2	NM_001798.2	Endogenous	1.08	0.77	0.3	0.59	1.99
CDK4	NM_000075.2	Endogenous	-1.35	0.06	-2.16	0.54	1.01
CDK6	NM_001259.5	Endogenous	1.25	0.38	0.95	0.68	2.28
CDKN1A	NM_000389.2	Endogenous	-1.11	0.78	-0.29	0.42	1.96
CDKN1B	NM_004064.2	Endogenous	-1.39	0.19	-1.45	0.42	1.23
CDKN1C	NM_000076.2	Endogenous	-1.18	0.51	-0.68	0.47	1.51
CDKN2A	NM_000077.3	Endogenous	1.64	0.2	1.36	0.72	3.76
CDKN2B	NM_004936.3	Endogenous	1.1	0.75	0.33	0.58	2.07
CDKN2C	NM_001262.2	Endogenous	1.47	0.08	1.92	0.93	2.3
CDKN2D	NM_001800.3	Endogenous	1.3	0.52	0.66	0.52	3.24
CEBPA	NM_004364.2	Endogenous	1.03	0.96	0.06	0.36	2.93
CEBPE	NM_001805.2	Endogenous	1.06	0.87	0.17	0.5	2.26
CHAD	NM_001267.2	Endogenous	-3.01	0.12	-1.77	0.08	1.45
CHEK1	NM_001114121.1	Endogenous	-1.03	0.96	-0.06	0.31	3.06
CHEK2	NM_007194.3	Endogenous	1.33	0.43	0.85	0.56	3.17
CHUK	NM_001278.3	Endogenous	1.12	0.46	0.77	0.8	1.56
CIC	NM_015125.3	Endogenous	1.09	0.55	0.62	0.8	1.49
CLCF1	NM_013246.2	Endogenous	1.12	0.81	0.24	0.4	3.1
CNTFR	NM_147164.1	Endogenous	-1.37	0.57	-0.59	0.2	2.68
COL11A1	NM_001854.3	Endogenous	2.36	0.35	0.98	0.33	16.95
COL11A2	NM_001163771.1	Endogenous	1.43	0.39	0.92	0.58	3.52
COL1A1	NM_000088.3	Endogenous	3.41	0.03	2.45	1.1	10.62
COL1A2	NM_000089.3	Endogenous	2.38	0.07	2.02	0.9	6.29
COL24A1	NM_152890.5	Endogenous	1.6	0.03	2.54	1.05	2.43
COL27A1	NM_032888.2	Endogenous	1.87	0.11	1.76	0.84	4.18
COL2A1	NM_001844.4	Endogenous	-6.35	0.12	-1.82	0.01	2.15
COL3A1	NM_000090.3	Endogenous	2.03	0.12	1.74	0.81	5.13
COL4A3	NM_000091.3	Endogenous	-2.29	0.11	-1.73	0.15	1.29
COL4A4	NM_000092.4	Endogenous	-1.28	0.57	-0.59	0.3	2.04
COL4A5	NM_033381.1	Endogenous	1.05	0.92	0.11	0.37	2.95
COL4A6	NM_001847.2	Endogenous	-1.43	0.44	-0.81	0.25	1.94
COL5A1	NM_000093.3	Endogenous	1.89	0.17	1.5	0.72	4.96
COL5A2	NM_000393.3	Endogenous	1.78	0.15	1.55	0.77	4.16
COL6A6	NM_001102608.1	Endogenous	1.28	0.47	0.75	0.6	2.72
COMP	NM_000095.2	Endogenous	-1.12	0.86	-0.18	0.19	4.16
CREB3L1	NM_052854.1	Endogenous	2.14	0.12	1.71	0.78	5.88
CREB3L3	NM_001271995.1	Endogenous	1.08	0.86	0.18	0.39	2.97
CREB3L4	NM_130898.2	Endogenous	-1.05	0.92	-0.11	0.29	3.14
CREB5	NM_182898.2	Endogenous	2.49	0.02	2.7	1.16	5.35
CREBBP	NM_004380.2	Endogenous	-1	0.99	-0.01	0.6	1.67
CRLF2	NM_001012288.1	Endogenous	1.04	0.95	0.06	0.25	4.29
CSF1R	NM_005211.2	Endogenous	-1.11	0.76	-0.31	0.42	1.92
CSF2	NM_000758.2	Endogenous	1.68	0.25	1.27	0.62	4.57
CSF3	NM_000759.3	Endogenous	1.14	0.78	0.29	0.41	3.2
CSF3R	NM_156038.2	Endogenous	-1.64	0.27	-1.16	0.23	1.6
CTNNB1	NM_001904.3	Endogenous	1.01	0.95	0.07	0.7	1.46
CUL1	NM_003592.2	Endogenous	-1.07	0.82	-0.23	0.44	1.97
CXXC4	NM_025212.1	Endogenous	-1.23	0.64	-0.49	0.3	2.17
CYLD	NM_015247.1	Endogenous	-1.05	0.76	-0.31	0.65	1.39
DAXX	NM_001350.3	Endogenous	-1.08	0.57	-0.59	0.67	1.27
DDB2	NM_000107.1	Endogenous	1.53	0.23	1.3	0.73	3.18
DDIT3	NM_004083.4	Endogenous	-1.05	0.84	-0.21	0.57	1.59
DDIT4	NM_019058.2	Endogenous	-2.09	0.04	-2.39	0.24	-1.04
DKK1	NM_012242.2	Endogenous	-1.93	0.27	-1.18	0.14	1.95
DKK2	NM_014421.2	Endogenous	1.31	0.32	1.05	0.73	2.34
DKK4	NM_014420.2	Endogenous	1.41	0.5	0.71	0.46	4.32
DLL1	NM_005618.3	Endogenous	1.05	0.92	0.1	0.33	3.36
DLL3	NM_203486.2	Endogenous	-1.05	0.9	-0.13	0.42	2.16
DLL4	NM_019074.2	Endogenous	-1.15	0.69	-0.41	0.4	1.91
DNMT1	NM_001379.2	Endogenous	-1.03	0.89	-0.14	0.58	1.62
DNMT3A	NM_022552.3	Endogenous	-1.03	0.87	-0.17	0.65	1.44
DTX1	NM_004416.2	Endogenous	1.12	0.83	0.23	0.37	3.39
DTX3	NM_178502.2	Endogenous	-1.05	0.86	-0.18	0.51	1.77
DTX4	NM_015177.1	Endogenous	-1.37	0.58	-0.58	0.2	2.72
DUSP10	NM_144728.2	Endogenous	-1.03	0.93	-0.09	0.43	2.18
DUSP2	NM_004418.3	Endogenous	-1.5	0.52	-0.66	0.16	2.73
DUSP4	NM_057158.2	Endogenous	2.55	0.28	1.13	0.39	16.57
DUSP5	NM_004419.3	Endogenous	-1.85	0.09	-1.85	0.25	1.15
DUSP6	NM_001946.2	Endogenous	-1.38	0.5	-0.7	0.26	2.04
DUSP8	NM_004420.2	Endogenous	1.49	0.18	1.44	0.79	2.8
E2F1	NM_005225.1	Endogenous	1.53	0.27	1.18	0.67	3.48
E2F5	NM_001951.3	Endogenous	-1.07	0.85	-0.19	0.41	2.11
EFNA1	NM_004428.2	Endogenous	1.09	0.8	0.26	0.5	2.4
EFNA2	NM_001405.3	Endogenous	1.07	0.87	0.17	0.43	2.65
EFNA3	NM_004952.4	Endogenous	-1.21	0.64	-0.49	0.35	1.98
EFNA5	NM_001962.2	Endogenous	1.08	0.8	0.27	0.57	2.06
EGF	NM_001963.3	Endogenous	-1.8	0.27	-1.19	0.18	1.75
EGFR	NM_201282.1	Endogenous	1.88	0.07	2.03	0.93	3.81
EIF4EBP1	NM_004095.3	Endogenous	-1.64	0.15	-1.57	0.3	1.24
ENDOG	NM_004435.2	Endogenous	-1.05	0.77	-0.3	0.64	1.42
EP300	NM_001429.2	Endogenous	1.11	0.41	0.87	0.84	1.48
EPHA2	NM_004431.2	Endogenous	-1	1	0	0.38	2.64
EPO	NM_000799.2	Endogenous	-1.05	0.94	-0.08	0.21	4.31
EPOR	NM_000121.2	Endogenous	1.29	0.57	0.59	0.48	3.46
ERBB2	NM_004448.2	Endogenous	-1.86	0.49	-0.72	0.08	3.78
ERCC2	NM_000400.2	Endogenous	1.07	0.79	0.28	0.61	1.88
ERCC6	NM_000124.2	Endogenous	1.14	0.53	0.66	0.73	1.79
ETS2	NM_005239.4	Endogenous	-1.07	0.85	-0.2	0.44	1.99
ETV1	NM_004956.4	Endogenous	1.26	0.46	0.77	0.64	2.49
ETV4	NM_001079675.1	Endogenous	1.89	0.42	0.87	0.31	11.47
ETV7	NM_016135.2	Endogenous	-1.16	0.79	-0.28	0.25	2.96
EYA1	NM_172059.2	Endogenous	-1.08	0.88	-0.15	0.28	3.01
EZH2	NM_004456.3	Endogenous	1.23	0.61	0.53	0.49	3.12
FANCA	NM_000135.2	Endogenous	1.08	0.85	0.19	0.42	2.79
FANCB	NM_152633.2	Endogenous	1.6	0.15	1.59	0.8	3.21
FANCC	NM_000136.2	Endogenous	1.65	0.02	2.84	1.11	2.47
FANCE	NM_021922.2	Endogenous	2.33	0.013	3.25	1.26	4.32
FANCF	NM_022725.2	Endogenous	-1.78	0.11	-1.79	0.26	1.2
FANCG	NM_004629.1	Endogenous	1.34	0.06	2.19	0.99	1.81
FANCL	NM_001114636.1	Endogenous	1.44	0.22	1.3	0.76	2.73
FAS	NM_152876.1	Endogenous	1.05	0.94	0.08	0.27	4.03
FASLG	NM_000639.1	Endogenous	1.76	0.19	1.43	0.72	4.28
FBXW7	NM_018315.4	Endogenous	-1.37	0.2	-1.38	0.44	1.22
FEN1	NM_004111.4	Endogenous	-1.13	0.75	-0.33	0.39	2.03
FGF1	NM_033137.1	Endogenous	-1.2	0.46	-0.78	0.48	1.45
FGF10	NM_004465.1	Endogenous	2.39	0.25	1.25	0.43	13.19
FGF11	NM_004112.2	Endogenous	-1.19	0.66	-0.46	0.36	1.97
FGF12	NM_004113.4	Endogenous	-1.66	0.39	-0.9	0.17	2.15
FGF13	NM_033642.1	Endogenous	-1.08	0.87	-0.17	0.28	3.02
FGF14	NM_004115.3	Endogenous	1.74	0.27	1.19	0.58	5.23
FGF16	NM_003868.1	Endogenous	1.2	0.69	0.41	0.44	3.29
FGF17	NM_003867.2	Endogenous	1.41	0.48	0.75	0.47	4.2
FGF18	NM_003862.1	Endogenous	-1.05	0.93	-0.09	0.27	3.37
FGF19	NM_005117.2	Endogenous	1.34	0.32	1.06	0.7	2.58
FGF2	NM_002006.4	Endogenous	-1.09	0.85	-0.2	0.33	2.61
FGF20	NM_019851.1	Endogenous	-1.06	0.9	-0.13	0.29	3.06
FGF21	NM_019113.2	Endogenous	1.12	0.84	0.21	0.33	3.78
FGF22	NM_020637.1	Endogenous	-1.7	0.19	-1.42	0.25	1.37
FGF23	NM_020638.2	Endogenous	2.68	0.06	2.09	0.92	7.8
FGF3	NM_005247.2	Endogenous	1.36	0.35	1	0.64	2.89
FGF4	NM_002007.2	Endogenous	1.08	0.87	0.17	0.34	3.44
FGF5	NM_004464.3	Endogenous	-1.19	0.62	-0.51	0.39	1.82
FGF6	NM_020996.1	Endogenous	2.2	0.12	1.83	0.73	6.63
FGF7	NM_002009.3	Endogenous	1.11	0.84	0.21	0.37	3.3
FGF8	NM_033163.3	Endogenous	-1.07	0.91	-0.12	0.25	3.49
FGF9	NM_002010.2	Endogenous	1.19	0.69	0.42	0.43	3.29
FGFR1	NM_015850.2	Endogenous	-1.13	0.75	-0.32	0.38	2.07
FGFR2	NM_000141.4	Endogenous	1.4	0.41	0.87	0.58	3.38
FGFR3	NM_022965.2	Endogenous	-2.28	0.38	-0.93	0.06	3.29
FGFR4	NM_002011.3	Endogenous	-1.33	0.76	-0.31	0.09	6.06
FIGF	NM_004469.2	Endogenous	-1.12	0.86	-0.18	0.21	3.86
FLNA	NM_001456.3	Endogenous	1.18	0.64	0.48	0.54	2.56
FLNC	NM_001127487.1	Endogenous	1.8	0.28	1.15	0.57	5.7
FLT1	NM_002019.4	Endogenous	-1.07	0.83	-0.23	0.46	1.9
FLT3	NM_004119.1	Endogenous	-2.54	0.05	-2.29	0.15	1.03
FN1	NM_212482.1	Endogenous	1.84	0.28	1.15	0.54	6.29
FOS	NM_005252.2	Endogenous	-1.49	0.6	-0.54	0.13	3.62
FOSL1	NM_005438.2	Endogenous	1.03	0.94	0.07	0.44	2.41
FOXL2	NM_023067.2	Endogenous	1.05	0.92	0.11	0.33	3.32
FOXO4	NM_005938.2	Endogenous	-1.19	0.4	-0.88	0.54	1.32
FST	NM_006350.2	Endogenous	-1.21	0.68	-0.42	0.28	2.43
FUBP1	NM_003902.3	Endogenous	1.09	0.44	0.8	0.85	1.4
FUT8	NM_004480.4	Endogenous	1.16	0.77	0.3	0.37	3.65
FZD10	NM_007197.2	Endogenous	1.33	0.32	1.06	0.71	2.48
FZD2	NM_001466.2	Endogenous	-1.12	0.52	-0.67	0.61	1.32
FZD3	NM_017412.2	Endogenous	1.13	0.57	0.59	0.71	1.81
FZD7	NM_003507.1	Endogenous	1.21	0.63	0.5	0.49	3
FZD8	NM_031866.1	Endogenous	1.39	0.19	1.44	0.81	2.4
FZD9	NM_003508.2	Endogenous	2.07	0.09	1.85	0.85	5.07
GADD45A	NM_001924.2	Endogenous	1.31	0.36	0.97	0.68	2.5
GADD45B	NM_015675.2	Endogenous	-1.66	0.2	-1.41	0.26	1.41
GADD45G	NM_006705.3	Endogenous	1.09	0.78	0.29	0.53	2.23
GAS1	NM_002048.2	Endogenous	1.53	0.51	0.7	0.34	6.89
GATA1	NM_002049.2	Endogenous	1.19	0.73	0.35	0.38	3.75
GATA2	NM_032638.3	Endogenous	-1.24	0.66	-0.46	0.28	2.35
GATA3	NM_001002295.1	Endogenous	-1.39	0.61	-0.53	0.17	2.97
GDF6	NM_001001557.2	Endogenous	1.22	0.74	0.34	0.33	4.52
GHR	NM_000163.2	Endogenous	-2.14	0.23	-1.3	0.12	1.86
GLI1	NM_005269.1	Endogenous	-1.38	0.46	-0.79	0.27	1.97
GLI3	NM_000168.5	Endogenous	1.05	0.91	0.12	0.43	2.58
GNA11	NM_002067.1	Endogenous	1.11	0.57	0.58	0.74	1.66
GNAQ	NM_002072.2	Endogenous	1.3	0.1	1.81	0.94	1.81
GNAS	NM_080425.1	Endogenous	-1.39	0.37	-0.97	0.32	1.64
GNG12	NM_018841.3	Endogenous	1.43	0.24	1.26	0.75	2.72
GNG4	NM_004485.2	Endogenous	2.41	0.03	2.46	1.07	5.43
GNG7	NM_052847.1	Endogenous	-1	0.99	-0.02	0.52	1.9
GNGT1	NM_021955.3	Endogenous	-2.01	0.08	-1.92	0.22	1.13
GPC4	NM_001448.2	Endogenous	1.34	0.39	0.9	0.64	2.79
GRB2	NM_002086.4	Endogenous	1.08	0.73	0.36	0.64	1.83
GRIA3	NM_000828.4	Endogenous	2.08	0.13	1.67	0.77	5.62
GRIN1	NM_000832.5	Endogenous	1.31	0.43	0.83	0.63	2.7
GRIN2A	NM_000833.3	Endogenous	2.29	0.1	1.85	0.81	6.44
GRIN2B	NM_000834.3	Endogenous	1.43	0.42	0.86	0.52	3.95
GSK3B	NM_002093.2	Endogenous	1.05	0.77	0.3	0.71	1.56
GTF2H3	NM_001516.3	Endogenous	-1.3	0.25	-1.21	0.47	1.25
GZMB	NM_004131.3	Endogenous	1.26	0.76	0.31	0.24	6.78
H2AFX	NM_002105.2	Endogenous	-1.11	0.57	-0.59	0.6	1.36
H3F3A	NM_002107.3	Endogenous	-1.07	0.63	-0.49	0.69	1.27
H3F3C	NM_001013699.2	Endogenous	-1.17	0.51	-0.68	0.5	1.45
HDAC1	NM_004964.2	Endogenous	-1.26	0.21	-1.34	0.54	1.17
HDAC10	NM_032019.5	Endogenous	1.16	0.52	0.67	0.69	1.95
HDAC11	NM_024827.3	Endogenous	1.34	0.26	1.2	0.77	2.32
HDAC2	NM_001527.1	Endogenous	1.23	0.48	0.75	0.64	2.38
HDAC4	NM_006037.3	Endogenous	1.57	0.07	2.05	0.95	2.59
HDAC5	NM_005474.4	Endogenous	-1.1	0.48	-0.74	0.69	1.21
HDAC6	NM_006044.2	Endogenous	-1.11	0.7	-0.4	0.48	1.67
HELLS	NM_018063.3	Endogenous	1.4	0.32	1.04	0.67	2.91
HES1	NM_005524.2	Endogenous	-1.57	0.26	-1.19	0.27	1.5
HES5	NM_001010926.3	Endogenous	1.04	0.93	0.1	0.39	2.75
HGF	NM_000601.4	Endogenous	1.12	0.76	0.32	0.5	2.47
HHEX	NM_002729.4	Endogenous	-1.06	0.88	-0.15	0.41	2.2
HHIP	NM_022475.1	Endogenous	-1.09	0.86	-0.18	0.32	2.65
HIST1H3B	NM_003537.3	Endogenous	-1.62	0.46	-0.79	0.14	2.78
HIST1H3G	NM_003534.2	Endogenous	-3.89	0.12	-1.79	0.04	1.54
HIST1H3H	NM_003536.2	Endogenous	-1.15	0.77	-0.31	0.27	2.73
HMGA1	NM_145904.1	Endogenous	-1.67	0.13	-1.73	0.29	1.24
HMGA2	NM_003484.1	Endogenous	1.15	0.78	0.29	0.35	3.78
HNF1A	NM_000545.4	Endogenous	1.21	0.61	0.53	0.5	2.91
HOXA10	NM_018951.3	Endogenous	-1.2	0.69	-0.41	0.31	2.28
HOXA11	NM_005523.5	Endogenous	-1.07	0.89	-0.14	0.27	3.24
HOXA9	NM_152739.3	Endogenous	1.41	0.57	0.59	0.35	5.63
HPGD	NM_001145816.2	Endogenous	-1.41	0.52	-0.66	0.22	2.27
HRAS	NM_005343.2	Endogenous	-1.42	0.2	-1.36	0.4	1.26
HSP90B1	NM_003299.1	Endogenous	-1.38	0.09	-1.85	0.49	1.07
HSPA1A	NM_005345.5	Endogenous	1.67	0.11	1.77	0.87	3.21
HSPA2	NM_021979.3	Endogenous	-2.08	0.04	-2.3	0.23	-1.01
HSPA6	NM_002155.3	Endogenous	1.34	0.63	0.5	0.36	4.96
HSPB1	NM_001540.3	Endogenous	-1.2	0.59	-0.56	0.4	1.73
IBSP	NM_004967.3	Endogenous	-3.92	0	-4.55	0.12	-1.88
ID1	NM_002165.2	Endogenous	-1.45	0.48	-0.75	0.2	2.45
ID2	NM_002166.4	Endogenous	-1.06	0.83	-0.22	0.51	1.74
ID4	NM_001546.2	Endogenous	1.13	0.8	0.26	0.36	3.57
IDH1	NM_005896.2	Endogenous	-1.56	0.28	-1.14	0.27	1.54
IDH2	NM_002168.2	Endogenous	-1.37	0.55	-0.62	0.22	2.38
IFNA17	NM_021268.2	Endogenous	-1.06	0.89	-0.15	0.4	2.24
IFNA2	NM_000605.3	Endogenous	1.34	0.56	0.61	0.44	4.09
IFNA7	NM_021057.2	Endogenous	1.62	0.31	1.11	0.53	4.95
IFNG	NM_000619.2	Endogenous	1.55	0.4	0.89	0.5	4.81
IGF1	NM_000618.3	Endogenous	-1.24	0.73	-0.36	0.2	3.23
IGF1R	NM_000875.2	Endogenous	1.08	0.89	0.14	0.31	3.72
IGFBP3	NM_000598.4	Endogenous	-1.9	0.08	-1.99	0.25	1.09
IKBKB	NM_001556.1	Endogenous	1.15	0.64	0.49	0.59	2.22
IKBKG	NM_003639.2	Endogenous	1.12	0.36	0.99	0.85	1.48
IL10	NM_000572.2	Endogenous	1.55	0.28	1.14	0.65	3.72
IL11	NM_000641.2	Endogenous	1.33	0.5	0.71	0.53	3.34
IL11RA	NM_147162.1	Endogenous	-1.01	0.98	-0.03	0.53	1.86
IL12A	NM_000882.2	Endogenous	1.68	0.19	1.4	0.73	3.87
IL12B	NM_002187.2	Endogenous	1.64	0.3	1.09	0.59	4.6
IL12RB2	NM_001559.2	Endogenous	1.7	0.25	1.21	0.63	4.54
IL13	NM_002188.2	Endogenous	1.9	0.1	1.81	0.85	4.23
IL13RA2	NM_000640.2	Endogenous	-1.12	0.8	-0.26	0.33	2.46
IL15	NM_172174.1	Endogenous	-1.02	0.96	-0.05	0.41	2.33
IL19	NM_013371.3	Endogenous	-1.04	0.93	-0.09	0.34	2.71
IL1A	NM_000575.3	Endogenous	-1.44	0.43	-0.83	0.25	1.89
IL1B	NM_000576.2	Endogenous	-2.08	0.22	-1.32	0.13	1.78
IL1R1	NM_000877.2	Endogenous	-1.27	0.59	-0.57	0.29	2.1
IL1R2	NM_173343.1	Endogenous	1.04	0.94	0.07	0.32	3.38
IL1RAP	NM_002182.2	Endogenous	-1.2	0.29	-1.14	0.56	1.23
IL20RA	NM_014432.2	Endogenous	-3.32	0.02	-2.84	0.11	-1.25
IL20RB	NM_144717.2	Endogenous	1.14	0.81	0.25	0.33	3.96
IL22RA1	NM_021258.2	Endogenous	1.31	0.59	0.56	0.44	3.92
IL22RA2	NM_181309.1	Endogenous	1.2	0.71	0.39	0.41	3.54
IL23A	NM_016584.2	Endogenous	1.3	0.53	0.65	0.53	3.16
IL23R	NM_144701.2	Endogenous	-1.24	0.57	-0.59	0.35	1.84
IL24	NM_181339.1	Endogenous	1.59	0.12	1.74	0.85	2.99
IL2RA	NM_000417.1	Endogenous	-1.15	0.84	-0.2	0.18	4.18
IL2RB	NM_000878.2	Endogenous	1.07	0.92	0.1	0.22	5.29
IL3	NM_000588.3	Endogenous	1.3	0.46	0.76	0.6	2.82
IL3RA	NM_002183.2	Endogenous	1.38	0.39	0.89	0.61	3.12
IL5RA	NM_000564.3	Endogenous	1.52	0.29	1.13	0.65	3.55
IL6	NM_000600.1	Endogenous	-1.14	0.86	-0.19	0.16	4.89
IL6R	NM_000565.2	Endogenous	-1	0.99	-0.01	0.34	2.93
IL7	NM_000880.2	Endogenous	1.62	0.27	1.19	0.64	4.12
IL7R	NM_002185.2	Endogenous	-1.53	0.6	-0.53	0.11	3.98
IL8	NM_000584.2	Endogenous	-1.43	0.66	-0.45	0.12	4.15
INHBA	NM_002192.2	Endogenous	1.17	0.78	0.29	0.34	3.97
INHBB	NM_002193.2	Endogenous	-1.22	0.64	-0.49	0.32	2.08
IRAK2	NM_001570.3	Endogenous	-1.04	0.91	-0.11	0.39	2.35
IRAK3	NM_007199.1	Endogenous	-1.55	0.25	-1.26	0.29	1.47
IRS1	NM_005544.2	Endogenous	-1.13	0.6	-0.55	0.52	1.52
ITGA2	NM_002203.2	Endogenous	-1.81	0.02	-2.72	0.33	-1.1
ITGA3	NM_005501.2	Endogenous	-1.7	0.1	-1.94	0.3	1.15
ITGA6	NM_000210.1	Endogenous	1.41	0.23	1.28	0.77	2.6
ITGA7	NM_002206.1	Endogenous	1.11	0.81	0.24	0.42	2.92
ITGA8	NM_003638.1	Endogenous	1.54	0.45	0.8	0.45	5.28
ITGA9	NM_002207.2	Endogenous	1.5	0.36	0.96	0.57	3.94
ITGB3	NM_000212.2	Endogenous	-1.14	0.66	-0.46	0.45	1.72
ITGB4	NM_001005731.1	Endogenous	1.69	0.14	1.62	0.81	3.54
ITGB6	NM_001282353.1	Endogenous	-1.05	0.95	-0.07	0.18	5.13
ITGB7	NM_000889.1	Endogenous	1.15	0.7	0.4	0.51	2.63
ITGB8	NM_002214.2	Endogenous	1.87	0.32	1.05	0.48	7.32
JAG1	NM_000214.2	Endogenous	-1.44	0.21	-1.37	0.37	1.3
JAG2	NM_145159.1	Endogenous	1.01	0.96	0.05	0.57	1.79
JAK1	NM_002227.1	Endogenous	-1.2	0.19	-1.46	0.63	1.12
JAK2	NM_004972.2	Endogenous	1.01	0.96	0.05	0.54	1.89
JAK3	NM_000215.2	Endogenous	-1.18	0.75	-0.32	0.27	2.68
JUN	NM_002228.3	Endogenous	1.66	0.23	1.34	0.66	4.19
KAT2B	NM_003884.3	Endogenous	1.1	0.73	0.35	0.59	2.07
KDM5C	NM_004187.2	Endogenous	1.06	0.69	0.42	0.75	1.5
KDM6A	NM_021140.2	Endogenous	-1.12	0.56	-0.61	0.57	1.41
KIT	NM_000222.1	Endogenous	1.73	0.12	1.73	0.84	3.57
KITLG	NM_003994.4	Endogenous	-1.81	0.17	-1.5	0.22	1.36
KLF4	NM_004235.4	Endogenous	-1.15	0.77	-0.3	0.32	2.4
KMT2C	NM_170606.2	Endogenous	1.07	0.78	0.29	0.6	1.94
KMT2D	NM_003482.3	Endogenous	1.08	0.51	0.69	0.83	1.42
KRAS	NM_004985.3	Endogenous	1.12	0.64	0.49	0.67	1.87
LAMA1	NM_005559.2	Endogenous	-1.18	0.69	-0.42	0.33	2.14
LAMA3	NM_000227.3	Endogenous	-1.73	0.46	-0.77	0.12	2.9
LAMA5	NM_005560.3	Endogenous	-1.66	0.25	-1.21	0.23	1.56
LAMB3	NM_000228.2	Endogenous	1.52	0.42	0.84	0.48	4.75
LAMB4	NM_007356.2	Endogenous	1.12	0.69	0.42	0.58	2.19
LAMC2	NM_005562.2	Endogenous	-1.08	0.84	-0.21	0.37	2.34
LAMC3	NM_006059.3	Endogenous	1.8	0.22	1.37	0.6	5.42
LAT	NM_001014987.1	Endogenous	-1.12	0.73	-0.35	0.42	1.88
LEF1	NM_016269.3	Endogenous	1.16	0.6	0.55	0.62	2.17
LEFTY1	NM_020997.2	Endogenous	-1.4	0.59	-0.56	0.18	2.83
LEFTY2	NM_003240.2	Endogenous	1.22	0.55	0.62	0.59	2.53
LEP	NM_000230.2	Endogenous	-2.09	0.15	-1.58	0.17	1.37
LEPR	NM_001003679.1	Endogenous	-1.23	0.66	-0.47	0.25	2.59
LFNG	NM_001040168.1	Endogenous	1.6	0.4	0.91	0.42	6.07
LIF	NM_002309.3	Endogenous	-1.97	0.25	-1.21	0.14	1.79
LIFR	NM_002310.3	Endogenous	1.18	0.61	0.53	0.58	2.39
LIG4	NM_002312.3	Endogenous	-1.1	0.72	-0.37	0.49	1.67
LRP2	NM_004525.2	Endogenous	-1.19	0.81	-0.24	0.16	4.31
LTBP1	NM_000627.3	Endogenous	1.17	0.7	0.39	0.47	2.95
MAD2L2	NM_001127325.1	Endogenous	-1.49	0.15	-1.61	0.37	1.23
MAML2	NM_032427.1	Endogenous	1.02	0.97	0.04	0.39	2.63
MAP2K1	NM_002755.2	Endogenous	-1.19	0.63	-0.49	0.37	1.91
MAP2K2	NM_030662.2	Endogenous	1.07	0.72	0.37	0.68	1.67
MAP2K4	NM_003010.2	Endogenous	-1.03	0.87	-0.16	0.66	1.42
MAP2K6	NM_002758.3	Endogenous	-1.34	0.51	-0.69	0.28	1.96
MAP3K1	NM_005921.1	Endogenous	-1.36	0.41	-0.87	0.32	1.69
MAP3K12	NM_006301.2	Endogenous	-1.3	0.32	-1.06	0.44	1.34
MAP3K13	NM_004721.3	Endogenous	1.25	0.55	0.64	0.51	3.09
MAP3K14	NM_003954.1	Endogenous	1.3	0.35	0.99	0.71	2.37
MAP3K5	NM_005923.3	Endogenous	-1.06	0.9	-0.13	0.36	2.47
MAP3K8	NM_005204.2	Endogenous	1.17	0.51	0.69	0.69	1.99
MAPK1	NM_138957.2	Endogenous	1.14	0.61	0.53	0.64	2.01
MAPK10	NM_002753.2	Endogenous	-3.48	0.04	-2.44	0.09	-1.07
MAPK12	NM_002969.3	Endogenous	1.07	0.9	0.13	0.34	3.39
MAPK3	NM_001040056.1	Endogenous	-1.05	0.74	-0.34	0.71	1.29
MAPK8	NM_002750.2	Endogenous	-1.11	0.71	-0.38	0.47	1.72
MAPK8IP1	NM_005456.2	Endogenous	-1.1	0.62	-0.52	0.59	1.39
MAPK8IP2	NM_012324.2	Endogenous	1.07	0.92	0.11	0.25	4.58
MAPK9	NM_139068.2	Endogenous	1.12	0.64	0.49	0.66	1.9
MAPT	NM_016834.3	Endogenous	-2.49	0.36	-0.96	0.05	3.44
MCM2	NM_004526.2	Endogenous	1.58	0.23	1.31	0.69	3.6
MCM4	NM_182746.1	Endogenous	1.02	0.95	0.06	0.41	2.58
MCM5	NM_006739.3	Endogenous	1.83	0.21	1.38	0.63	5.28
MCM7	NM_182776.1	Endogenous	1.35	0.2	1.42	0.82	2.21
MDC1	NM_014641.2	Endogenous	-1.14	0.45	-0.8	0.59	1.3
MDM2	NM_006878.2	Endogenous	-1.59	0.2	-1.43	0.28	1.4
MECOM	NM_005241.2	Endogenous	1.21	0.57	0.59	0.57	2.57
MED12	NM_005120.2	Endogenous	-1.05	0.8	-0.26	0.64	1.42
MEN1	NM_130802.2	Endogenous	-1.1	0.64	-0.49	0.58	1.43
MET	NM_000245.2	Endogenous	-1.36	0.44	-0.82	0.3	1.81
MFNG	NM_002405.2	Endogenous	1.11	0.87	0.17	0.28	4.44
MGMT	NM_002412.3	Endogenous	-1.26	0.24	-1.26	0.52	1.21
MLF1	NM_022443.3	Endogenous	1.07	0.87	0.17	0.45	2.55
MLH1	NM_000249.2	Endogenous	-1.13	0.47	-0.77	0.59	1.31
MLLT3	NM_004529.2	Endogenous	1.34	0.4	0.88	0.63	2.82
MLLT4	NM_005936.2	Endogenous	1.17	0.7	0.4	0.45	3.09
MMP3	NM_002422.3	Endogenous	-1.05	0.9	-0.12	0.37	2.42
MMP7	NM_002423.3	Endogenous	1.37	0.65	0.48	0.29	6.56
MMP9	NM_004994.2	Endogenous	-1.33	0.76	-0.32	0.1	5.63
MNAT1	NM_002431.2	Endogenous	-1.08	0.73	-0.36	0.56	1.54
MPL	NM_005373.2	Endogenous	-1.04	0.94	-0.08	0.34	2.71
MPO	NM_000250.1	Endogenous	1.23	0.68	0.42	0.38	3.96
MSH2	NM_000251.1	Endogenous	1.12	0.4	0.88	0.84	1.5
MSH6	NM_000179.1	Endogenous	1.32	0.15	1.64	0.85	2.05
MTOR	NM_004958.2	Endogenous	-1.18	0.51	-0.7	0.45	1.57
MUTYH	NM_012222.2	Endogenous	1.45	0.1	1.8	0.91	2.3
MYB	NM_005375.2	Endogenous	-1.92	0.35	-0.98	0.12	2.36
MYC	NM_002467.3	Endogenous	-1.34	0.58	-0.59	0.21	2.68
MYCN	NM_005378.4	Endogenous	4.09	0.09	1.91	0.72	23.24
MYD88	NM_002468.3	Endogenous	-1.11	0.75	-0.33	0.44	1.86
NASP	NM_172164.1	Endogenous	1.61	0.05	2.34	0.99	2.61
NBN	NM_001024688.1	Endogenous	-1.01	0.94	-0.07	0.73	1.34
NCOR1	NM_006311.3	Endogenous	1.01	0.92	0.1	0.74	1.38
NF1	NM_000267.2	Endogenous	-1.02	0.93	-0.09	0.62	1.56
NF2	NM_181828.2	Endogenous	1.38	0.09	1.89	0.94	2.03
NFATC1	NM_172389.1	Endogenous	1.36	0.42	0.84	0.6	3.07
NFE2L2	NM_006164.3	Endogenous	1	0.98	0.02	0.6	1.67
NFKB1	NM_003998.2	Endogenous	-1.46	0.25	-1.24	0.33	1.41
NFKBIA	NM_020529.1	Endogenous	-1.22	0.38	-0.95	0.49	1.37
NFKBIZ	NM_001005474.1	Endogenous	-1.28	0.61	-0.52	0.27	2.27
NGF	NM_002506.2	Endogenous	1.9	0.24	1.25	0.6	6.01
NGFR	NM_002507.1	Endogenous	-2.89	0.15	-1.62	0.07	1.72
NKD1	NM_033119.3	Endogenous	1.08	0.84	0.21	0.48	2.39
NODAL	NM_018055.3	Endogenous	1.26	0.66	0.46	0.41	3.88
NOG	NM_005450.4	Endogenous	1.11	0.82	0.23	0.38	3.25
NOS3	NM_000603.4	Endogenous	-1.07	0.87	-0.16	0.39	2.26
NOTCH1	NM_017617.3	Endogenous	1.09	0.7	0.39	0.67	1.76
NOTCH2	NM_024408.3	Endogenous	1.22	0.27	1.18	0.83	1.81
NOTCH3	NM_000435.2	Endogenous	1.16	0.45	0.79	0.76	1.77
NPM1	NM_002520.5	Endogenous	1.49	0.16	1.57	0.8	2.76
NPM2	NM_182795.1	Endogenous	1.47	0.18	1.47	0.79	2.75
NR4A1	NM_173157.1	Endogenous	-1.35	0.67	-0.44	0.15	3.54
NR4A3	NM_173198.1	Endogenous	-1.03	0.96	-0.05	0.22	4.29
NRAS	NM_002524.3	Endogenous	1.17	0.48	0.75	0.69	1.99
NSD1	NM_022455.4	Endogenous	-1.09	0.67	-0.45	0.56	1.5
NTF3	NM_002527.4	Endogenous	-1.25	0.48	-0.74	0.4	1.59
NTHL1	NM_002528.5	Endogenous	-1.12	0.73	-0.36	0.43	1.85
NTRK1	NM_001012331.1	Endogenous	-1.18	0.71	-0.38	0.33	2.21
NTRK2	NM_001007097.1	Endogenous	-1.92	0.31	-1.09	0.13	2.16
NUMBL	NM_004756.3	Endogenous	1.18	0.56	0.61	0.64	2.17
NUPR1	NM_001042483.1	Endogenous	-1.64	0.18	-1.46	0.28	1.33
OSM	NM_020530.3	Endogenous	1.08	0.9	0.13	0.28	4.13
PAK3	NM_002578.2	Endogenous	-1.04	0.93	-0.08	0.32	2.88
PAK7	NM_177990.1	Endogenous	1	1	0	0.47	2.14
PAX3	NM_013942.3	Endogenous	-1.02	0.96	-0.05	0.49	2
PAX5	NM_016734.1	Endogenous	-1.26	0.7	-0.4	0.21	2.97
PAX8	NM_013953.3	Endogenous	-1.34	0.51	-0.69	0.27	2.09
PBRM1	NM_181042.3	Endogenous	-1.14	0.6	-0.54	0.5	1.54
PBX1	NM_002585.2	Endogenous	1.73	0.11	1.78	0.85	3.53
PBX3	NM_006195.5	Endogenous	1.04	0.89	0.14	0.54	2
PCK1	NM_002591.2	Endogenous	1.59	0.2	1.39	0.74	3.41
PCNA	NM_002592.2	Endogenous	-1	0.99	-0.02	0.53	1.86
PDGFA	NM_002607.5	Endogenous	-1.25	0.42	-0.87	0.42	1.51
PDGFB	NM_033016.2	Endogenous	-1.04	0.89	-0.14	0.5	1.84
PDGFC	NM_016205.1	Endogenous	1.25	0.46	0.76	0.65	2.42
PDGFD	NM_025208.4	Endogenous	1.16	0.65	0.46	0.56	2.41
PDGFRA	NM_006206.3	Endogenous	1.17	0.67	0.45	0.5	2.74
PDGFRB	NM_002609.3	Endogenous	1.25	0.54	0.63	0.56	2.8
PGF	NM_002632.5	Endogenous	-1.07	0.77	-0.3	0.55	1.58
PHF6	NM_032335.3	Endogenous	-1.03	0.88	-0.16	0.64	1.47
PIK3CA	NM_006218.2	Endogenous	1.3	0.08	1.93	0.96	1.78
PIK3CB	NM_006219.1	Endogenous	-1.09	0.66	-0.45	0.59	1.41
PIK3CD	NM_005026.3	Endogenous	1.13	0.79	0.28	0.41	3.14
PIK3CG	NM_002649.2	Endogenous	1.04	0.95	0.07	0.31	3.45
PIK3R1	NM_181504.2	Endogenous	-1.82	0.05	-2.26	0.3	-1
PIK3R2	NM_005027.2	Endogenous	-1.23	0.22	-1.32	0.57	1.16
PIK3R3	NM_003629.3	Endogenous	-1.19	0.66	-0.46	0.33	2.17
PIK3R5	NM_001142633.1	Endogenous	1.23	0.72	0.37	0.3	4.99
PIM1	NM_002648.2	Endogenous	-1.26	0.64	-0.48	0.27	2.32
PITX2	NM_000325.5	Endogenous	1.32	0.58	0.57	0.43	4.04
PKMYT1	NM_004203.3	Endogenous	1.32	0.68	0.42	0.28	6.17
PLA1A	NM_015900.2	Endogenous	-1.28	0.64	-0.49	0.25	2.49
PLA2G10	NM_003561.1	Endogenous	1.45	0.44	0.8	0.5	4.17
PLA2G2A	NM_000300.2	Endogenous	1.33	0.76	0.32	0.18	9.68
PLA2G3	NM_015715.3	Endogenous	3.59	0.05	2.28	0.96	13.49
PLA2G4A	NM_024420.2	Endogenous	1.04	0.94	0.08	0.38	2.85
PLA2G4C	NM_003706.2	Endogenous	1.25	0.67	0.44	0.38	4.06
PLA2G4E	NM_001206670.1	Endogenous	1.28	0.44	0.82	0.64	2.59
PLA2G4F	NM_213600.2	Endogenous	-2	0.14	-1.64	0.19	1.33
PLA2G5	NM_000929.2	Endogenous	1.15	0.83	0.23	0.28	4.72
PLAT	NM_000931.2	Endogenous	-1.28	0.77	-0.3	0.13	4.83
PLAU	NM_002658.2	Endogenous	1.47	0.47	0.76	0.47	4.61
PLCB1	NM_182734.1	Endogenous	-1.09	0.86	-0.18	0.33	2.57
PLCB4	NM_000933.3	Endogenous	2.24	0.19	1.41	0.6	8.34
PLCE1	NM_001165979.1	Endogenous	-1.32	0.3	-1.11	0.43	1.34
PLCG2	NM_002661.2	Endogenous	-1.28	0.67	-0.44	0.22	2.81
PLD1	NM_002662.3	Endogenous	1.81	0.07	2	0.92	3.54
PML	NM_002675.3	Endogenous	1.07	0.77	0.3	0.61	1.88
POLB	NM_002690.1	Endogenous	-1.28	0.29	-1.11	0.47	1.29
POLD1	NM_002691.2	Endogenous	1.43	0.23	1.29	0.76	2.71
POLD4	NM_021173.2	Endogenous	-1.09	0.67	-0.44	0.57	1.48
POLE2	NM_002692.2	Endogenous	1.27	0.39	0.9	0.7	2.3
POLR2D	NM_004805.3	Endogenous	-1.25	0.2	-1.39	0.55	1.17
POLR2H	NM_001278698.1	Endogenous	-1.02	0.94	-0.08	0.63	1.54
POLR2J	NM_006234.4	Endogenous	1.01	0.96	0.06	0.6	1.71
PPARG	NM_015869.3	Endogenous	-1.12	0.77	-0.3	0.38	2.12
PPARGC1A	NM_013261.3	Endogenous	1.99	0.14	1.68	0.73	5.41
PPP2CB	NM_001009552.1	Endogenous	1.1	0.64	0.48	0.69	1.78
PPP2R1A	NM_014225.3	Endogenous	1	1	0	0.48	2.07
PPP2R2B	NM_181676.2	Endogenous	1.25	0.7	0.4	0.31	5.02
PPP2R2C	NM_181876.2	Endogenous	-1.59	0.54	-0.63	0.12	3.34
PPP3CA	NM_000944.4	Endogenous	1.2	0.5	0.71	0.63	2.29
PPP3CB	NM_001142354.1	Endogenous	1.33	0.29	1.14	0.72	2.44
PPP3CC	NM_005605.3	Endogenous	-1.07	0.81	-0.25	0.49	1.76
PPP3R1	NM_000945.3	Endogenous	-1.26	0.26	-1.22	0.52	1.23
PPP3R2	NM_147180.2	Endogenous	1.18	0.65	0.47	0.54	2.58
PRDM1	NM_182907.1	Endogenous	-1.12	0.82	-0.24	0.29	2.72
PRKAA2	NM_006252.2	Endogenous	-1.6	0.49	-0.71	0.14	2.81
PRKACA	NM_002730.3	Endogenous	-1.21	0.15	-1.57	0.63	1.09
PRKACB	NM_182948.2	Endogenous	-1.31	0.45	-0.79	0.35	1.66
PRKACG	NM_002732.2	Endogenous	-1.23	0.72	-0.37	0.22	2.96
PRKAR1B	NM_001164759.1	Endogenous	-1.33	0.39	-0.91	0.37	1.53
PRKAR2A	NM_004157.2	Endogenous	-1.24	0.31	-1.07	0.51	1.27
PRKAR2B	NM_002736.2	Endogenous	1.01	0.98	0.03	0.42	2.41
PRKCA	NM_002737.2	Endogenous	1.9	0.13	1.68	0.79	4.57
PRKCB	NM_212535.1	Endogenous	-1.19	0.79	-0.27	0.2	3.55
PRKCG	NM_002739.3	Endogenous	1.16	0.66	0.45	0.55	2.47
PRKDC	NM_006904.6	Endogenous	1.03	0.91	0.12	0.53	2.01
PRKX	NM_005044.1	Endogenous	1.43	0.32	1.05	0.66	3.06
PRL	NM_000948.3	Endogenous	-1.41	0.38	-0.92	0.3	1.65
PRLR	NM_001204318.1	Endogenous	-1.15	0.72	-0.37	0.36	2.1
PRMT8	NM_019854.3	Endogenous	1.34	0.64	0.48	0.34	5.27
PROM1	NM_006017.1	Endogenous	1.28	0.76	0.32	0.22	7.53
PTCH1	NM_000264.3	Endogenous	-1.08	0.85	-0.19	0.39	2.23
PTCRA	NM_138296.2	Endogenous	1.04	0.9	0.13	0.48	2.26
PTEN	NM_000314.3	Endogenous	1.09	0.52	0.67	0.82	1.44
PTPN11	NM_002834.3	Endogenous	-1.39	0.07	-2.02	0.5	1.04
PTPN5	NM_001039970.1	Endogenous	1.68	0.06	2.17	0.97	2.9
PTPRR	NM_001207015.1	Endogenous	-1.05	0.89	-0.15	0.46	1.99
PTTG2	NM_006607.2	Endogenous	1.58	0.25	1.23	0.68	3.64
RAC1	NM_198829.1	Endogenous	-1.05	0.84	-0.21	0.54	1.68
RAC2	NM_002872.3	Endogenous	-1.4	0.57	-0.59	0.2	2.59
RAC3	NM_005052.2	Endogenous	1.02	0.97	0.04	0.37	2.75
RAD21	NM_006265.2	Endogenous	-1.01	0.98	-0.03	0.47	2.09
RAD50	NM_005732.2	Endogenous	-1.07	0.69	-0.41	0.63	1.38
RAD51	NM_133487.2	Endogenous	1.14	0.77	0.29	0.41	3.15
RAD52	NM_134424.2	Endogenous	1.09	0.69	0.41	0.68	1.74
RAF1	NM_002880.2	Endogenous	-1.02	0.91	-0.12	0.63	1.51
RASA4	NM_001079877.2	Endogenous	1.12	0.78	0.29	0.46	2.76
RASAL1	NM_004658.1	Endogenous	1.51	0.51	0.68	0.39	5.84
RASGRF1	NM_153815.2	Endogenous	-2.04	0.16	-1.51	0.17	1.42
RASGRF2	NM_006909.1	Endogenous	1.18	0.71	0.39	0.42	3.3
RASGRP1	NM_005739.3	Endogenous	-1.66	0.3	-1.11	0.21	1.73
RASGRP2	NM_001098670.1	Endogenous	-1.18	0.82	-0.23	0.17	4.26
RB1	NM_000321.1	Endogenous	-1.31	0.24	-1.25	0.47	1.24
RBX1	NM_014248.2	Endogenous	1.25	0.24	1.24	0.83	1.9
RELA	NM_021975.3	Endogenous	1.17	0.02	2.7	1.03	1.33
RELN	NM_005045.2	Endogenous	1.07	0.89	0.14	0.34	3.38
RET	NM_020630.4	Endogenous	-3.14	0.11	-1.77	0.07	1.41
RFC3	NM_002915.3	Endogenous	1.42	0.04	2.43	1.02	1.98
RFC4	NM_181573.2	Endogenous	1.59	0.09	1.92	0.91	2.78
RHOA	NM_001664.2	Endogenous	1.11	0.55	0.62	0.75	1.66
RIN1	NM_004292.2	Endogenous	-1.63	0.11	-1.76	0.33	1.15
RNF43	NM_017763.4	Endogenous	-1.23	0.54	-0.63	0.39	1.7
RPA3	NM_002947.3	Endogenous	-1.18	0.72	-0.37	0.3	2.38
RPS27A	NM_002954.5	Endogenous	-1.01	0.97	-0.04	0.53	1.85
RPS6KA5	NM_004755.2	Endogenous	-1.06	0.82	-0.23	0.56	1.61
RPS6KA6	NM_014496.1	Endogenous	1.43	0.36	0.96	0.62	3.31
RRAS2	NM_001102669.2	Endogenous	1.16	0.55	0.62	0.64	2.11
RUNX1	NM_001754.4	Endogenous	1.04	0.86	0.18	0.65	1.67
RUNX1T1	NM_004349.2	Endogenous	-1.29	0.62	-0.52	0.22	2.75
RXRG	NM_006917.3	Endogenous	2.51	0.011	3.26	1.31	4.81
SETBP1	NM_015559.2	Endogenous	1.42	0.2	1.38	0.8	2.54
SETD2	NM_014159.6	Endogenous	-1.22	0.05	-2.31	0.68	-1
SF3B1	NM_001005526.1	Endogenous	1.05	0.84	0.22	0.58	1.92
SFN	NM_006142.3	Endogenous	-1.03	0.92	-0.1	0.5	1.89
SFRP1	NM_003012.3	Endogenous	-1.48	0.68	-0.43	0.06	7.11
SFRP2	NM_003013.2	Endogenous	1.11	0.86	0.18	0.28	4.52
SFRP4	NM_003014.2	Endogenous	-1.23	0.68	-0.43	0.27	2.47
SGK2	NM_170693.1	Endogenous	-1.47	0.52	-0.67	0.18	2.55
SHC1	NM_183001.4	Endogenous	1.25	0.35	0.98	0.75	2.09
SHC2	NM_012435.2	Endogenous	1.23	0.72	0.37	0.31	4.95
SHC3	NM_016848.5	Endogenous	-1.29	0.62	-0.52	0.22	2.76
SHC4	NM_203349.2	Endogenous	-1.09	0.84	-0.21	0.36	2.33
SIN3A	NM_015477.1	Endogenous	-1.07	0.69	-0.41	0.64	1.35
SIRT4	NM_012240.1	Endogenous	1.95	0.06	2.09	0.95	4.03
SIX1	NM_005982.3	Endogenous	1.58	0.33	1.03	0.57	4.36
SKP1	NM_170679.2	Endogenous	-1.13	0.52	-0.66	0.59	1.34
SKP2	NM_005983.2	Endogenous	-1.02	0.87	-0.17	0.72	1.32
SMAD2	NM_001003652.1	Endogenous	1.13	0.61	0.53	0.63	2.03
SMAD3	NM_005902.3	Endogenous	-1.33	0.28	-1.13	0.43	1.33
SMAD4	NM_005359.3	Endogenous	-1.01	0.97	-0.04	0.62	1.6
SMAD9	NM_005905.2	Endogenous	-1.01	0.98	-0.02	0.31	3.16
SMARCA4	NM_003072.3	Endogenous	1.04	0.87	0.17	0.64	1.66
SMARCB1	NM_003073.3	Endogenous	1.27	0.23	1.28	0.83	1.96
SMC1A	NM_006306.2	Endogenous	1.1	0.62	0.51	0.72	1.66
SMC1B	NM_148674.3	Endogenous	1.41	0.43	0.82	0.54	3.68
SMC3	NM_005445.3	Endogenous	1.16	0.17	1.54	0.92	1.46
SMO	NM_005631.3	Endogenous	2.83	0.04	2.44	1.03	7.77
SOCS1	NM_003745.1	Endogenous	1.49	0.43	0.82	0.49	4.54
SOCS2	NM_003877.3	Endogenous	1.39	0.6	0.54	0.34	5.65
SOCS3	NM_003955.3	Endogenous	-1.57	0.54	-0.63	0.13	3.16
SOS1	NM_005633.2	Endogenous	1.07	0.66	0.45	0.76	1.5
SOS2	NM_006939.2	Endogenous	-1.17	0.4	-0.88	0.57	1.27
SOST	NM_025237.2	Endogenous	2.32	0	3.78	1.39	3.89
SOX17	NM_022454.3	Endogenous	-1.28	0.64	-0.48	0.24	2.57
SOX9	NM_000346.2	Endogenous	1.85	0.26	1.19	0.57	5.95
SP1	NM_003109.1	Endogenous	1.05	0.62	0.51	0.83	1.34
SPOP	NM_001007226.1	Endogenous	1	0.99	0.01	0.46	2.17
SPP1	NM_000582.2	Endogenous	-2.61	0.23	-1.3	0.07	2.03
SPRY1	NM_005841.1	Endogenous	-1.13	0.72	-0.38	0.42	1.87
SPRY2	NM_005842.2	Endogenous	-1.62	0.25	-1.29	0.24	1.62
SPRY4	NM_030964.3	Endogenous	-1.3	0.52	-0.67	0.32	1.86
SRSF2	NM_003016.3	Endogenous	1.25	0.17	1.51	0.88	1.76
SSX1	NM_005635.2	Endogenous	1.76	0.03	2.51	1.05	2.95
STAG2	NM_001042749.1	Endogenous	-1	0.98	-0.03	0.78	1.28
STAT1	NM_007315.2	Endogenous	-1.04	0.94	-0.08	0.28	3.29
STAT3	NM_139276.2	Endogenous	1.14	0.68	0.43	0.54	2.43
STAT4	NM_003151.2	Endogenous	-1.26	0.52	-0.67	0.37	1.72
STK11	NM_000455.4	Endogenous	1.05	0.68	0.42	0.79	1.4
STMN1	NM_203401.1	Endogenous	1.17	0.6	0.55	0.57	2.4
SUV39H2	NM_024670.3	Endogenous	-1.18	0.55	-0.63	0.45	1.6
SYK	NM_003177.3	Endogenous	1.01	0.97	0.04	0.52	1.96
TBL1XR1	NM_024665.4	Endogenous	1.16	0.23	1.29	0.89	1.52
TCF3	NM_003200.2	Endogenous	1.24	0.37	0.94	0.74	2.07
TCF7L1	NM_031283.1	Endogenous	1.5	0.36	0.98	0.57	3.94
TCL1B	NM_004918.2	Endogenous	-1.03	0.94	-0.08	0.45	2.11
TET2	NM_001127208.2	Endogenous	-1.13	0.4	-0.91	0.63	1.23
TFDP1	NM_007111.4	Endogenous	-1.08	0.76	-0.31	0.55	1.58
TGFB1	NM_000660.3	Endogenous	1.11	0.76	0.32	0.51	2.41
TGFB2	NM_003238.2	Endogenous	1.37	0.56	0.6	0.42	4.5
TGFB3	NM_003239.2	Endogenous	-1.02	0.95	-0.07	0.44	2.19
TGFBR2	NM_001024847.1	Endogenous	-1.09	0.86	-0.19	0.28	3
THBS1	NM_003246.2	Endogenous	-1.26	0.23	-1.3	0.52	1.21
THBS4	NM_003248.3	Endogenous	-3.46	0.02	-2.92	0.1	-1.22
THEM4	NM_053055.4	Endogenous	1.1	0.76	0.32	0.56	2.14
TIAM1	NM_003253.2	Endogenous	-1.49	0.13	-1.64	0.39	1.16
TLR2	NM_003264.3	Endogenous	1.21	0.64	0.48	0.49	2.96
TLR4	NM_138554.2	Endogenous	1.26	0.51	0.68	0.59	2.7
TLX1	NM_005521.3	Endogenous	1.39	0.34	1.01	0.64	3.01
TMPRSS2	NM_005656.2	Endogenous	1.06	0.91	0.12	0.32	3.57
TNC	NM_002160.3	Endogenous	1.68	0.24	1.26	0.65	4.37
TNF	NM_000594.2	Endogenous	1.62	0.39	0.91	0.46	5.7
TNFAIP3	NM_006290.2	Endogenous	-1.57	0.36	-0.97	0.23	1.81
TNFRSF10A	NM_003844.2	Endogenous	1.53	0.33	1.03	0.59	4.02
TNFRSF10B	NM_003842.3	Endogenous	1.84	0.14	1.63	0.79	4.31
TNFRSF10C	NM_003841.2	Endogenous	1.9	0.21	1.36	0.62	5.8
TNFRSF10D	NM_003840.3	Endogenous	-1.03	0.92	-0.1	0.46	2.04
TNFSF10	NM_003810.2	Endogenous	1.39	0.63	0.5	0.31	6.28
TNN	NM_022093.1	Endogenous	-1.07	0.89	-0.15	0.34	2.6
TNR	NM_003285.2	Endogenous	1.08	0.88	0.15	0.34	3.46
TP53	NM_000546.2	Endogenous	1.06	0.82	0.24	0.57	1.98
TPO	NM_175722.1	Endogenous	1.46	0.39	0.91	0.56	3.85
TRAF7	NM_032271.2	Endogenous	1.11	0.58	0.58	0.74	1.67
TSC1	NM_000368.3	Endogenous	1.16	0.45	0.79	0.75	1.79
TSHR	NM_001018036.2	Endogenous	-1	1	-0.01	0.4	2.47
TSLP	NM_033035.4	Endogenous	1.06	0.88	0.15	0.45	2.46
TSPAN7	NM_004615.3	Endogenous	-1.26	0.62	-0.51	0.29	2.21
TTK	NM_003318.3	Endogenous	1.15	0.77	0.3	0.38	3.54
U2AF1	NM_001025203.1	Endogenous	-1.16	0.23	-1.27	0.65	1.13
UBB	NM_018955.2	Endogenous	-1.06	0.78	-0.29	0.59	1.5
UBE2T	NM_014176.3	Endogenous	1.11	0.87	0.17	0.23	5.35
UTY	NM_007125.3	Endogenous	1.39	0.47	0.77	0.48	4.03
VEGFA	NM_001025366.1	Endogenous	-1.62	0.16	-1.52	0.3	1.26
VEGFC	NM_005429.2	Endogenous	1.07	0.72	0.37	0.69	1.66
VHL	NM_000551.2	Endogenous	-1.06	0.66	-0.46	0.69	1.28
WEE1	NM_003390.3	Endogenous	-1.4	0.35	-1	0.31	1.64
WHSC1	NM_007331.1	Endogenous	-1.15	0.37	-0.94	0.62	1.23
WHSC1L1	NM_017778.2	Endogenous	-1.37	0.27	-1.18	0.4	1.33
WIF1	NM_007191.2	Endogenous	-1.45	0.56	-0.6	0.17	2.81
WNT10A	NM_025216.2	Endogenous	1.48	0.38	0.92	0.56	3.9
WNT10B	NM_003394.2	Endogenous	-2.59	0.04	-2.35	0.15	-1.04
WNT11	NM_004626.2	Endogenous	3.13	0.16	1.55	0.58	16.97
WNT16	NM_057168.1	Endogenous	1.18	0.65	0.47	0.54	2.58
WNT2	NM_003391.2	Endogenous	1.28	0.69	0.4	0.32	5.11
WNT2B	NM_024494.1	Endogenous	1.1	0.81	0.24	0.46	2.64
WNT3	NM_030753.3	Endogenous	1.37	0.5	0.7	0.5	3.78
WNT4	NM_030761.3	Endogenous	-2.57	0.19	-1.41	0.09	1.77
WNT5A	NM_003392.3	Endogenous	-1.48	0.12	-1.72	0.4	1.13
WNT5B	NM_032642.2	Endogenous	-1.03	0.95	-0.06	0.39	2.45
WNT6	NM_006522.3	Endogenous	2	0.06	2.1	0.95	4.2
WNT7A	NM_004625.3	Endogenous	-1.05	0.93	-0.1	0.3	2.99
WNT7B	NM_058238.1	Endogenous	1.22	0.55	0.61	0.59	2.49
WT1	NM_000378.3	Endogenous	1.64	0.37	0.95	0.5	5.37
XPA	NM_000380.3	Endogenous	-1	1	0	0.47	2.13
XRCC4	NM_003401.3	Endogenous	1.06	0.8	0.26	0.65	1.7
ZAK	NM_016653.2	Endogenous	1.02	0.97	0.04	0.37	2.77
ZBTB16	NM_006006.4	Endogenous	-3.51	0.07	-2.09	0.07	1.18
ZBTB32	NM_014383.1	Endogenous	1.37	0.54	0.64	0.44	4.3
ZIC2	NM_007129.2	Endogenous	-1.08	0.92	-0.1	0.16	5.26
ACAD9	NM_014049.4	Housekeeping	-1.01	0.94	-0.08	0.71	1.37
AGK	NM_018238.3	Housekeeping	1.18	0.46	0.79	0.68	2.05
AMMECR1L	NM_001199140.1	Housekeeping	-1.07	0.44	-0.81	0.76	1.14
C10orf76	NM_024541.2	Housekeeping	1.04	0.78	0.29	0.72	1.51
CC2D1B	NM_032449.2	Housekeeping	-1.3	0.65	-0.48	0.2	2.95
CNOT10	NM_001256741.1	Housekeeping	-1.34	0.43	-0.84	0.32	1.74
CNOT4	NM_001190848.1	Housekeeping	1.43	0.07	2.08	0.97	2.1
COG7	NM_153603.3	Housekeeping	1.18	0.55	0.63	0.63	2.21
DDX50	NM_024045.1	Housekeeping	1.29	0.01	3.51	1.09	1.51
DHX16	NM_001164239.1	Housekeeping	-1.16	0.3	-1.1	0.63	1.17
DNAJC14	NM_032364.5	Housekeeping	-1.2	0.33	-1.02	0.55	1.26
EDC3	NM_001142443.1	Housekeeping	-1.07	0.55	-0.62	0.72	1.2
EIF2B4	NM_172195.3	Housekeeping	1.07	0.75	0.33	0.64	1.81
ERCC3	NM_000122.1	Housekeeping	1.13	0.28	1.13	0.89	1.43
FCF1	NM_015962.4	Housekeeping	1.16	0.44	0.83	0.73	1.87
FTSJ2	NM_013393.1	Housekeeping	-1.05	0.78	-0.29	0.67	1.37
GPATCH3	NM_022078.2	Housekeeping	1.18	0.38	0.91	0.78	1.8
HDAC3	NM_003883.2	Housekeeping	-1.02	0.85	-0.2	0.73	1.3
MRPS5	NM_031902.3	Housekeeping	-1	0.98	-0.03	0.72	1.39
MTMR14	NM_022485.3	Housekeeping	1.03	0.86	0.19	0.72	1.48
NOL7	NM_016167.3	Housekeeping	-1.26	0.42	-0.84	0.42	1.48
NUBP1	NM_001278506.1	Housekeeping	-1.63	0.03	-2.65	0.39	-1.04
PIAS1	NM_016166.1	Housekeeping	-1.11	0.46	-0.78	0.64	1.25
PIK3R4	NM_014602.1	Housekeeping	1.24	0.33	1.02	0.77	1.99
PRPF38A	NM_032864.3	Housekeeping	1.14	0.48	0.75	0.76	1.71
RBM45	NM_152945.2	Housekeeping	1.16	0.38	0.94	0.79	1.71
SAP130	NM_024545.3	Housekeeping	1.01	0.94	0.07	0.76	1.33
SF3A3	NM_006802.2	Housekeeping	1.02	0.88	0.15	0.73	1.44
SLC4A1AP	NM_018158.2	Housekeeping	1.08	0.54	0.65	0.8	1.48
TLK2	NM_006852.2	Housekeeping	-1.03	0.81	-0.24	0.7	1.33
TMUB2	NM_024107.2	Housekeeping	1.07	0.73	0.37	0.7	1.63
TRIM39	NM_021253.3	Housekeeping	-1.21	0.36	-0.97	0.51	1.32
TTC31	NR_027749.1	Housekeeping	1.1	0.62	0.52	0.73	1.64
USP39	NM_001256725.1	Housekeeping	-1.04	0.68	-0.42	0.76	1.21
VPS33B	NM_018668.3	Housekeeping	-1.71	0.02	-2.94	0.39	-1.13
ZC3H14	NM_001160103.1	Housekeeping	-1.14	0.42	-0.84	0.62	1.25
ZKSCAN5	NM_014569.3	Housekeeping	1.59	0.16	1.51	0.79	3.2
ZNF143	NM_003442.5	Housekeeping	1.12	0.43	0.82	0.81	1.55
ZNF346	NM_012279.2	Housekeeping	1.01	0.98	0.03	0.51	1.99
ZNF384	NM_133476.3	Housekeeping	1.01	0.95	0.06	0.69	1.48

## Sheet: Table S6
Table S6 . Comparison between pure ductal carcinoma in situ and ductal carcinoma in situ of mixed lesions. Differentially expressed genes are in bold.
Number of differentially expressed genes (DEGs):	6	DEGs downregulated in ductal carcinoma in situ of mixed lesions:	5
Gene	Accession	Class	Fold-change	P-value	t-statistic	Lower 95% CI	Up 95% CI
ABL1	NM_005157.3	Endogenous	-1.27	0.2	-1.39	0.54	1.16
ACVR1B	NM_004302.3	Endogenous	1.52	0.03	2.57	1.04	2.2
ACVR1C	NM_145259.2	Endogenous	1.07	0.84	0.2	0.49	2.32
ACVR2A	NM_001616.3	Endogenous	-1.11	0.54	-0.64	0.62	1.31
AKT1	NM_005163.2	Endogenous	1.13	0.32	1.05	0.87	1.48
AKT2	NM_001626.2	Endogenous	1.19	0.39	0.9	0.77	1.82
AKT3	NM_181690.1	Endogenous	-1.21	0.4	-0.89	0.51	1.35
ALK	NM_004304.3	Endogenous	1.28	0.52	0.67	0.54	3.03
ALKBH2	NM_001001655.2	Endogenous	1.01	0.96	0.05	0.53	1.92
ALKBH3	NM_139178.3	Endogenous	1.02	0.9	0.13	0.66	1.6
AMER1	NM_152424.3	Endogenous	-1.14	0.51	-0.69	0.57	1.36
AMH	NM_000479.3	Endogenous	1.29	0.76	0.32	0.2	8.2
ANGPT1	NM_001146.3	Endogenous	-2.32	0.06	-2.08	0.17	1.08
APC	NM_000038.3	Endogenous	-1.01	0.93	-0.09	0.75	1.3
APH1B	NM_001145646.1	Endogenous	1.17	0.54	0.63	0.67	2.06
AR	NM_001011645.1	Endogenous	1.37	0.43	0.84	0.57	3.31
ARID1A	NM_006015.4	Endogenous	-1.12	0.28	-1.14	0.71	1.13
ARID1B	NM_020732.3	Endogenous	-1.12	0.28	-1.17	0.71	1.12
ARID2	NM_152641.2	Endogenous	1.27	0.19	1.46	0.86	1.89
ARNT2	NM_014862.3	Endogenous	-1.37	0.26	-1.19	0.4	1.33
ASXL1	NM_001164603.1	Endogenous	1.13	0.41	0.86	0.82	1.55
ATM	NM_138292.3	Endogenous	-1.42	0.11	-1.78	0.45	1.1
ATR	NM_001184.2	Endogenous	1.11	0.49	0.73	0.77	1.58
ATRX	NM_000489.3	Endogenous	-1.06	0.5	-0.71	0.77	1.15
AXIN1	NM_181050.1	Endogenous	-1.04	0.85	-0.2	0.64	1.46
AXIN2	NM_004655.3	Endogenous	-2.15	0.07	-2.03	0.2	1.11
B2M	NM_004048.2	Endogenous	-1.17	0.67	-0.45	0.36	2.01
BAD	NM_004322.3	Endogenous	1.27	0.12	1.73	0.92	1.75
BAIAP3	NM_003933.4	Endogenous	-1.35	0.56	-0.6	0.24	2.3
BAMBI	NM_012342.2	Endogenous	-1.61	0.11	-1.76	0.33	1.15
BAP1	NM_004656.2	Endogenous	-1.13	0.23	-1.28	0.71	1.1
BAX	NM_138761.3	Endogenous	-1.14	0.5	-0.72	0.57	1.35
BCL2	NM_000657.2	Endogenous	1.08	0.86	0.19	0.42	2.75
BCL2A1	NM_004049.2	Endogenous	-1.08	0.89	-0.15	0.3	2.91
BCL2L1	NM_138578.1	Endogenous	1.41	0.06	2.08	0.97	2.05
BCOR	NM_001123383.1	Endogenous	-1.02	0.9	-0.13	0.66	1.46
BDNF	NM_170732.4	Endogenous	1.24	0.46	0.76	0.65	2.37
BID	NM_197966.1	Endogenous	-1.19	0.56	-0.61	0.43	1.62
BIRC3	NM_182962.1	Endogenous	-1.62	0.4	-0.9	0.17	2.28
BIRC7	NM_022161.2	Endogenous	-1.22	0.66	-0.45	0.31	2.21
BMP2	NM_001200.2	Endogenous	-1.56	0.3	-1.1	0.26	1.59
BMP4	NM_001202.2	Endogenous	-1.07	0.73	-0.36	0.59	1.48
BMP5	NM_021073.2	Endogenous	-1.16	0.78	-0.29	0.25	2.93
BMP6	NM_001718.2	Endogenous	1.21	0.42	0.85	0.72	2.04
BMP7	NM_001719.1	Endogenous	1.37	0.59	0.56	0.37	5.11
BMP8A	NM_181809.3	Endogenous	1.91	0.03	2.76	1.1	3.33
BMPR1B	NM_001203.1	Endogenous	1.83	0.4	0.89	0.37	9.13
BNIP3	NM_004052.2	Endogenous	1.74	0.07	2.11	0.94	3.23
BRAF	NM_004333.3	Endogenous	1.53	0.23	1.35	0.68	3.43
BRCA1	NM_007305.2	Endogenous	1.37	0.46	0.77	0.52	3.57
BRCA2	NM_000059.3	Endogenous	-1.08	0.74	-0.34	0.54	1.58
BRIP1	NM_032043.1	Endogenous	-1.38	0.25	-1.24	0.41	1.3
C19orf40	NM_152266.3	Endogenous	1.15	0.55	0.61	0.69	1.93
CACNA1C	NM_199460.2	Endogenous	-1.04	0.82	-0.23	0.64	1.45
CACNA1D	NM_000720.2	Endogenous	1.52	0.16	1.54	0.82	2.81
CACNA1E	NM_000721.2	Endogenous	-1.24	0.44	-0.81	0.44	1.5
CACNA1G	NM_198397.1	Endogenous	-2	0.09	-1.93	0.22	1.14
CACNA1H	NM_021098.2	Endogenous	2.4	0.23	1.28	0.51	11.35
CACNA2D1	NM_000722.2	Endogenous	1.01	0.95	0.07	0.68	1.51
CACNA2D2	NM_001005505.1	Endogenous	1.19	0.78	0.29	0.29	4.78
CACNA2D3	NM_018398.2	Endogenous	-1.04	0.91	-0.11	0.45	2.06
CACNA2D4	NM_001005737.1	Endogenous	-1.07	0.85	-0.19	0.4	2.16
CACNB2	NM_000724.3	Endogenous	-1.43	0.28	-1.14	0.34	1.42
CACNB3	NM_000725.2	Endogenous	-1.92	0.05	-2.22	0.27	1.01
CACNB4	NM_001005747.2	Endogenous	-1.21	0.45	-0.8	0.48	1.43
CACNG1	NM_000727.2	Endogenous	-1.25	0.61	-0.52	0.3	2.11
CACNG4	NM_014405.2	Endogenous	-2.21	0.26	-1.2	0.1	2.03
CACNG6	NM_145814.1	Endogenous	1.77	0.47	0.75	0.32	9.82
CALML3	NM_005185.2	Endogenous	-2.03	0.14	-1.62	0.18	1.32
CALML5	NM_017422.4	Endogenous	-4.79	0.08	-1.93	0.03	1.31
CALML6	NM_138705.2	Endogenous	-1.19	0.57	-0.6	0.4	1.78
CAMK2B	NM_001220.3	Endogenous	1.27	0.55	0.62	0.51	3.17
CAPN2	NM_001748.4	Endogenous	-1.63	0.16	-1.54	0.29	1.3
CARD11	NM_032415.2	Endogenous	-1.77	0.25	-1.24	0.19	1.64
CASP10	NM_032977.3	Endogenous	-1.37	0.45	-0.82	0.27	1.98
CASP12	NM_001191016.1	Endogenous	-1.93	0.05	-2.33	0.27	1.01
CASP3	NM_032991.2	Endogenous	1.23	0.35	0.99	0.76	1.99
CASP7	NM_001227.3	Endogenous	-1.07	0.77	-0.3	0.57	1.54
CASP8	NM_001228.4	Endogenous	-1.1	0.6	-0.54	0.61	1.37
CASP9	NM_001229.2	Endogenous	1.38	0.06	2.17	0.98	1.94
CBL	NM_005188.2	Endogenous	-1.17	0.6	-0.54	0.45	1.63
CBLC	NM_012116.3	Endogenous	1.16	0.74	0.34	0.42	3.16
CCNA1	NM_003914.3	Endogenous	1.67	0.21	1.38	0.69	4
CCNA2	NM_001237.2	Endogenous	1.11	0.56	0.6	0.74	1.68
CCNB1	NM_031966.2	Endogenous	1.42	0.08	1.96	0.94	2.15
CCNB3	NM_033671.1	Endogenous	1.38	0.36	0.97	0.61	3.11
CCND1	NM_053056.2	Endogenous	1.53	0.39	0.9	0.52	4.54
CCND2	NM_001759.2	Endogenous	-1.1	0.68	-0.43	0.54	1.52
CCND3	NM_001760.2	Endogenous	-1.04	0.83	-0.22	0.66	1.4
CCNE1	NM_001238.1	Endogenous	1.93	0.17	1.5	0.71	5.22
CCNE2	NM_057735.1	Endogenous	-1.09	0.87	-0.17	0.27	3.1
CCNO	NM_021147.3	Endogenous	-1.11	0.83	-0.22	0.32	2.56
CCR7	NM_001838.2	Endogenous	-1.78	0.39	-0.93	0.11	2.76
CD14	NM_000591.2	Endogenous	-1.2	0.65	-0.48	0.31	2.21
CD19	NM_001770.4	Endogenous	-2.03	0.27	-1.16	0.13	1.95
CD40	NM_001250.4	Endogenous	-1.58	0.21	-1.34	0.29	1.37
CDC14A	NM_033313.2	Endogenous	1.06	0.76	0.31	0.7	1.61
CDC14B	NM_003671.3	Endogenous	-1.27	0.4	-0.89	0.42	1.47
CDC25A	NM_001789.2	Endogenous	1.23	0.59	0.56	0.5	2.99
CDC25B	NM_021873.2	Endogenous	-1.46	0.26	-1.23	0.32	1.45
CDC25C	NM_001790.2	Endogenous	1.77	0.08	1.92	0.9	3.45
CDC6	NM_001254.3	Endogenous	-1.29	0.68	-0.42	0.2	3.04
CDC7	NM_003503.2	Endogenous	1.14	0.55	0.62	0.71	1.84
CDH1	NM_004360.2	Endogenous	1.1	0.69	0.41	0.66	1.81
CDK2	NM_001798.2	Endogenous	-1.1	0.6	-0.54	0.62	1.34
CDK4	NM_000075.2	Endogenous	1.17	0.28	1.14	0.86	1.6
CDK6	NM_001259.5	Endogenous	-1.2	0.48	-0.74	0.45	1.53
CDKN1A	NM_000389.2	Endogenous	1.14	0.69	0.41	0.56	2.31
CDKN1B	NM_004064.2	Endogenous	1.15	0.5	0.7	0.73	1.82
CDKN1C	NM_000076.2	Endogenous	-1.05	0.8	-0.26	0.6	1.5
CDKN2A	NM_000077.3	Endogenous	-1.52	0.24	-1.26	0.31	1.4
CDKN2B	NM_004936.3	Endogenous	-1.14	0.48	-0.74	0.58	1.33
CDKN2C	NM_001262.2	Endogenous	-1.35	0.34	-1.01	0.36	1.5
CDKN2D	NM_001800.3	Endogenous	-1.06	0.87	-0.17	0.43	2.06
CEBPA	NM_004364.2	Endogenous	-1.13	0.77	-0.3	0.33	2.4
CEBPE	NM_001805.2	Endogenous	-1.21	0.49	-0.71	0.45	1.52
CHAD	NM_001267.2	Endogenous	-2.15	0.28	-1.15	0.1	2.14
CHEK1	NM_001114121.1	Endogenous	1.28	0.56	0.61	0.51	3.23
CHEK2	NM_007194.3	Endogenous	1.04	0.86	0.18	0.63	1.73
CHUK	NM_001278.3	Endogenous	-1.06	0.74	-0.34	0.66	1.36
CIC	NM_015125.3	Endogenous	-1.11	0.46	-0.77	0.66	1.23
CLCF1	NM_013246.2	Endogenous	1.1	0.82	0.23	0.42	2.92
CNTFR	NM_147164.1	Endogenous	-1.42	0.39	-0.91	0.29	1.7
COL11A1	NM_001854.3	Endogenous	1.17	0.83	0.23	0.22	6.06
COL11A2	NM_001163771.1	Endogenous	-1.4	0.39	-0.92	0.3	1.7
COL1A1	NM_000088.3	Endogenous	-1.49	0.37	-0.94	0.26	1.77
COL1A2	NM_000089.3	Endogenous	-1.36	0.37	-0.94	0.34	1.56
COL24A1	NM_152890.5	Endogenous	-1.04	0.89	-0.14	0.46	1.97
COL27A1	NM_032888.2	Endogenous	-1.04	0.89	-0.14	0.51	1.8
COL2A1	NM_001844.4	Endogenous	2.9	0.4	0.89	0.18	45.48
COL3A1	NM_000090.3	Endogenous	-1.53	0.18	-1.45	0.33	1.29
COL4A3	NM_000091.3	Endogenous	1.3	0.55	0.62	0.5	3.38
COL4A4	NM_000092.4	Endogenous	-1.35	0.49	-0.72	0.29	1.91
COL4A5	NM_033381.1	Endogenous	1.01	0.97	0.04	0.5	2.03
COL4A6	NM_001847.2	Endogenous	1.01	0.98	0.02	0.44	2.29
COL5A1	NM_000093.3	Endogenous	-1.15	0.69	-0.42	0.38	1.96
COL5A2	NM_000393.3	Endogenous	-1.16	0.65	-0.47	0.41	1.85
COL6A6	NM_001102608.1	Endogenous	-2.38	0.09	-1.95	0.15	1.2
COMP	NM_000095.2	Endogenous	-1	1	0	0.45	2.23
CREB3L1	NM_052854.1	Endogenous	-2.04	0.09	-1.89	0.21	1.15
CREB3L3	NM_001271995.1	Endogenous	-1.19	0.69	-0.42	0.32	2.19
CREB3L4	NM_130898.2	Endogenous	-1.52	0.22	-1.35	0.31	1.4
CREB5	NM_182898.2	Endogenous	-1.87	0.04	-2.54	0.29	-1.02
CREBBP	NM_004380.2	Endogenous	1.19	0.35	0.99	0.8	1.75
CRLF2	NM_001012288.1	Endogenous	-1.47	0.47	-0.76	0.22	2.14
CSF1R	NM_005211.2	Endogenous	1.29	0.56	0.61	0.49	3.36
CSF2	NM_000758.2	Endogenous	-1.32	0.27	-1.18	0.44	1.3
CSF3	NM_000759.3	Endogenous	-1.24	0.51	-0.69	0.4	1.63
CSF3R	NM_156038.2	Endogenous	-1.89	0.19	-1.4	0.19	1.48
CTNNB1	NM_001904.3	Endogenous	1.06	0.58	0.57	0.85	1.33
CUL1	NM_003592.2	Endogenous	-1.06	0.43	-0.82	0.79	1.12
CXXC4	NM_025212.1	Endogenous	2.25	0.1	1.84	0.82	6.23
CYLD	NM_015247.1	Endogenous	-1.03	0.84	-0.2	0.71	1.33
DAXX	NM_001350.3	Endogenous	-1.11	0.5	-0.71	0.63	1.27
DDB2	NM_000107.1	Endogenous	-1.11	0.71	-0.38	0.45	1.79
DDIT3	NM_004083.4	Endogenous	1.09	0.58	0.57	0.76	1.57
DDIT4	NM_019058.2	Endogenous	-1.16	0.61	-0.53	0.46	1.61
DKK1	NM_012242.2	Endogenous	-1.79	0.08	-2.06	0.28	1.12
DKK2	NM_014421.2	Endogenous	-1.65	0.06	-2.09	0.35	1.04
DKK4	NM_014420.2	Endogenous	-1.29	0.47	-0.75	0.35	1.69
DLL1	NM_005618.3	Endogenous	-1.09	0.81	-0.25	0.4	2.12
DLL3	NM_203486.2	Endogenous	1.34	0.36	0.96	0.67	2.66
DLL4	NM_019074.2	Endogenous	1.14	0.51	0.68	0.73	1.79
DNMT1	NM_001379.2	Endogenous	1.11	0.51	0.69	0.76	1.63
DNMT3A	NM_022552.3	Endogenous	1.12	0.58	0.57	0.72	1.75
DTX1	NM_004416.2	Endogenous	-1.63	0.28	-1.2	0.22	1.75
DTX3	NM_178502.2	Endogenous	1.22	0.46	0.77	0.68	2.18
DTX4	NM_015177.1	Endogenous	-1.09	0.89	-0.14	0.23	3.72
DUSP10	NM_144728.2	Endogenous	-1.06	0.84	-0.2	0.47	1.89
DUSP2	NM_004418.3	Endogenous	1.11	0.88	0.16	0.26	4.66
DUSP4	NM_057158.2	Endogenous	-2.09	0.27	-1.21	0.1	2.29
DUSP5	NM_004419.3	Endogenous	1.27	0.43	0.83	0.66	2.47
DUSP6	NM_001946.2	Endogenous	-1.05	0.89	-0.15	0.43	2.09
DUSP8	NM_004420.2	Endogenous	-1.18	0.64	-0.49	0.4	1.81
E2F1	NM_005225.1	Endogenous	1.08	0.75	0.33	0.64	1.81
E2F5	NM_001951.3	Endogenous	-1.08	0.83	-0.22	0.43	1.99
EFNA1	NM_004428.2	Endogenous	-1.44	0.28	-1.15	0.34	1.44
EFNA2	NM_001405.3	Endogenous	-1.06	0.89	-0.14	0.39	2.3
EFNA3	NM_004952.4	Endogenous	1.09	0.86	0.18	0.37	3.18
EFNA5	NM_001962.2	Endogenous	-1.91	0.05	-2.22	0.27	1.03
EGF	NM_001963.3	Endogenous	1.1	0.85	0.2	0.37	3.28
EGFR	NM_201282.1	Endogenous	-1.4	0.17	-1.51	0.43	1.19
EIF4EBP1	NM_004095.3	Endogenous	1.27	0.33	1.04	0.72	2.24
ENDOG	NM_004435.2	Endogenous	-1.02	0.9	-0.12	0.66	1.46
EP300	NM_001429.2	Endogenous	-1.06	0.7	-0.4	0.69	1.29
EPHA2	NM_004431.2	Endogenous	-1.41	0.11	-1.73	0.45	1.11
EPO	NM_000799.2	Endogenous	-1.26	0.72	-0.37	0.19	3.3
EPOR	NM_000121.2	Endogenous	-1.25	0.65	-0.46	0.26	2.43
ERBB2	NM_004448.2	Endogenous	-2.36	0.32	-1.05	0.07	2.69
ERCC2	NM_000400.2	Endogenous	-1.23	0.37	-0.95	0.49	1.34
ERCC6	NM_000124.2	Endogenous	1.06	0.78	0.29	0.67	1.66
ETS2	NM_005239.4	Endogenous	-1.49	0.17	-1.51	0.36	1.23
ETV1	NM_004956.4	Endogenous	-1.18	0.56	-0.61	0.45	1.58
ETV4	NM_001079675.1	Endogenous	-1.25	0.78	-0.29	0.13	4.93
ETV7	NM_016135.2	Endogenous	-1.2	0.7	-0.4	0.3	2.33
EYA1	NM_172059.2	Endogenous	1.46	0.4	0.89	0.56	3.78
EZH2	NM_004456.3	Endogenous	-1.1	0.64	-0.5	0.55	1.49
FANCA	NM_000135.2	Endogenous	1.22	0.55	0.62	0.59	2.55
FANCB	NM_152633.2	Endogenous	-1.3	0.5	-0.7	0.33	1.79
FANCC	NM_000136.2	Endogenous	-1.12	0.55	-0.63	0.59	1.35
FANCE	NM_021922.2	Endogenous	-1.5	0.21	-1.35	0.34	1.31
FANCF	NM_022725.2	Endogenous	1.27	0.3	1.09	0.78	2.06
FANCG	NM_004629.1	Endogenous	1.13	0.43	0.84	0.8	1.59
FANCL	NM_001114636.1	Endogenous	1.13	0.7	0.4	0.57	2.25
FAS	NM_152876.1	Endogenous	-1.27	0.42	-0.86	0.4	1.56
FASLG	NM_000639.1	Endogenous	-1.3	0.53	-0.65	0.31	1.91
FBXW7	NM_018315.4	Endogenous	1.58	0.13	1.66	0.85	2.94
FEN1	NM_004111.4	Endogenous	1.44	0.17	1.49	0.83	2.52
FGF1	NM_033137.1	Endogenous	1	0.98	0.03	0.65	1.56
FGF10	NM_004465.1	Endogenous	-3.64	0.012	-3.11	0.11	-1.42		0.004
FGF11	NM_004112.2	Endogenous	1.08	0.84	0.21	0.45	2.61
FGF12	NM_004113.4	Endogenous	1.77	0.19	1.46	0.68	4.64
FGF13	NM_033642.1	Endogenous	-1.19	0.28	-1.16	0.59	1.2
FGF14	NM_004115.3	Endogenous	-1.04	0.89	-0.14	0.48	1.89
FGF16	NM_003868.1	Endogenous	1.52	0.38	0.92	0.54	4.3
FGF17	NM_003867.2	Endogenous	-1.25	0.43	-0.83	0.43	1.48
FGF18	NM_003862.1	Endogenous	1.22	0.65	0.47	0.47	3.19
FGF19	NM_005117.2	Endogenous	-1.32	0.32	-1.06	0.4	1.41
FGF2	NM_002006.4	Endogenous	-1.5	0.004	-4.16	0.53	-1.18
FGF20	NM_019851.1	Endogenous	1.24	0.56	0.61	0.53	2.91
FGF21	NM_019113.2	Endogenous	-1.46	0.39	-0.9	0.26	1.8
FGF22	NM_020637.1	Endogenous	1.4	0.46	0.77	0.51	3.8
FGF23	NM_020638.2	Endogenous	-1.99	0.1	-1.83	0.21	1.17
FGF3	NM_005247.2	Endogenous	-1.5	0.25	-1.27	0.31	1.45
FGF4	NM_002007.2	Endogenous	-1.58	0.17	-1.47	0.31	1.28
FGF5	NM_004464.3	Endogenous	1.2	0.5	0.7	0.67	2.15
FGF6	NM_020996.1	Endogenous	-1.43	0.21	-1.37	0.37	1.32
FGF7	NM_002009.3	Endogenous	-1.7	0.24	-1.29	0.21	1.61
FGF8	NM_033163.3	Endogenous	1.08	0.87	0.16	0.36	3.26
FGF9	NM_002010.2	Endogenous	-1.69	0.19	-1.45	0.25	1.39
FGFR1	NM_015850.2	Endogenous	-1.05	0.89	-0.14	0.44	2.09
FGFR2	NM_000141.4	Endogenous	-1.27	0.46	-0.77	0.39	1.59
FGFR3	NM_022965.2	Endogenous	3.3	0.19	1.43	0.48	22.68
FGFR4	NM_002011.3	Endogenous	-1.9	0.47	-0.76	0.08	3.55
FIGF	NM_004469.2	Endogenous	-1.72	0.39	-0.9	0.15	2.26
FLNA	NM_001456.3	Endogenous	-1.29	0.26	-1.25	0.47	1.27
FLNC	NM_001127487.1	Endogenous	-1.44	0.38	-0.93	0.27	1.77
FLT1	NM_002019.4	Endogenous	1.35	0.25	1.23	0.77	2.38
FLT3	NM_004119.1	Endogenous	-1.34	0.35	-0.99	0.38	1.46
FN1	NM_212482.1	Endogenous	1.24	0.65	0.47	0.4	3.87
FOS	NM_005252.2	Endogenous	-1.57	0.37	-0.94	0.21	1.92
FOSL1	NM_005438.2	Endogenous	-1.33	0.36	-0.97	0.38	1.51
FOXL2	NM_023067.2	Endogenous	1.32	0.43	0.83	0.61	2.85
FOXO4	NM_005938.2	Endogenous	1.16	0.48	0.74	0.72	1.86
FST	NM_006350.2	Endogenous	-1.14	0.61	-0.53	0.48	1.59
FUBP1	NM_003902.3	Endogenous	-1.08	0.57	-0.6	0.7	1.24
FUT8	NM_004480.4	Endogenous	1.22	0.43	0.84	0.69	2.17
FZD10	NM_007197.2	Endogenous	-1.82	0.03	-2.7	0.32	-1.08
FZD2	NM_001466.2	Endogenous	1.1	0.68	0.43	0.63	1.91
FZD3	NM_017412.2	Endogenous	-1.16	0.47	-0.76	0.54	1.35
FZD7	NM_003507.1	Endogenous	-1.63	0.03	-2.67	0.39	-1.04
FZD8	NM_031866.1	Endogenous	-1	1	0	0.34	2.97
FZD9	NM_003508.2	Endogenous	1.05	0.91	0.11	0.4	2.77
GADD45A	NM_001924.2	Endogenous	-1.28	0.46	-0.77	0.38	1.61
GADD45B	NM_015675.2	Endogenous	-1.07	0.78	-0.29	0.55	1.59
GADD45G	NM_006705.3	Endogenous	1.19	0.43	0.82	0.74	1.91
GAS1	NM_002048.2	Endogenous	-2.67	0.007	-3.6	0.2	-1.42
GATA1	NM_002049.2	Endogenous	1.21	0.58	0.57	0.56	2.62
GATA2	NM_032638.3	Endogenous	1.16	0.72	0.37	0.46	2.98
GATA3	NM_001002295.1	Endogenous	1.36	0.59	0.57	0.36	5.16
GDF6	NM_001001557.2	Endogenous	1.11	0.84	0.21	0.35	3.55
GHR	NM_000163.2	Endogenous	1.82	0.31	1.1	0.48	6.86
GLI1	NM_005269.1	Endogenous	1.01	0.97	0.04	0.49	2.1
GLI3	NM_000168.5	Endogenous	-1.48	0.16	-1.59	0.36	1.27
GNA11	NM_002067.1	Endogenous	-1.1	0.5	-0.71	0.66	1.24
GNAQ	NM_002072.2	Endogenous	-1.21	0.24	-1.26	0.59	1.16
GNAS	NM_080425.1	Endogenous	1.07	0.87	0.18	0.45	2.54
GNG12	NM_018841.3	Endogenous	-1.22	0.39	-0.91	0.49	1.37
GNG4	NM_004485.2	Endogenous	-1.81	0.06	-2.25	0.3	1.03
GNG7	NM_052847.1	Endogenous	-1.3	0.32	-1.04	0.43	1.37
GNGT1	NM_021955.3	Endogenous	1.02	0.96	0.05	0.46	2.23
GPC4	NM_001448.2	Endogenous	-1.27	0.45	-0.8	0.4	1.55
GRB2	NM_002086.4	Endogenous	-1.18	0.57	-0.59	0.46	1.58
GRIA3	NM_000828.4	Endogenous	-3.75	0.014	-2.98	0.1	-1.38
GRIN1	NM_000832.5	Endogenous	-1.33	0.31	-1.07	0.41	1.38
GRIN2A	NM_000833.3	Endogenous	-1.87	0.28	-1.15	0.15	1.85
GRIN2B	NM_000834.3	Endogenous	-1.51	0.18	-1.49	0.33	1.31
GSK3B	NM_002093.2	Endogenous	-1.17	0.28	-1.14	0.62	1.17
GTF2H3	NM_001516.3	Endogenous	1.13	0.62	0.52	0.67	1.89
GZMB	NM_004131.3	Endogenous	-1.65	0.41	-0.87	0.16	2.37
H2AFX	NM_002105.2	Endogenous	-1.09	0.57	-0.59	0.67	1.27
H3F3A	NM_002107.3	Endogenous	-1.14	0.39	-0.9	0.64	1.21
H3F3C	NM_001013699.2	Endogenous	-1.15	0.55	-0.61	0.53	1.44
HDAC1	NM_004964.2	Endogenous	1.09	0.62	0.52	0.74	1.61
HDAC10	NM_032019.5	Endogenous	1.12	0.53	0.66	0.75	1.68
HDAC11	NM_024827.3	Endogenous	-1.14	0.61	-0.53	0.49	1.55
HDAC2	NM_001527.1	Endogenous	-1.1	0.63	-0.49	0.59	1.4
HDAC4	NM_006037.3	Endogenous	-1.08	0.74	-0.34	0.56	1.53
HDAC5	NM_005474.4	Endogenous	1.05	0.61	0.53	0.85	1.3
HDAC6	NM_006044.2	Endogenous	-1.03	0.83	-0.22	0.67	1.41
HELLS	NM_018063.3	Endogenous	-1.01	0.98	-0.03	0.51	1.92
HES1	NM_005524.2	Endogenous	1.05	0.86	0.18	0.56	1.96
HES5	NM_001010926.3	Endogenous	1.15	0.76	0.32	0.43	3.04
HGF	NM_000601.4	Endogenous	-1.54	0.18	-1.45	0.33	1.27
HHEX	NM_002729.4	Endogenous	-1.21	0.6	-0.55	0.37	1.84
HHIP	NM_022475.1	Endogenous	-1.08	0.85	-0.19	0.36	2.38
HIST1H3B	NM_003537.3	Endogenous	1.37	0.29	1.13	0.71	2.65
HIST1H3G	NM_003534.2	Endogenous	1.76	0.18	1.47	0.72	4.31
HIST1H3H	NM_003536.2	Endogenous	1.36	0.22	1.33	0.81	2.28
HMGA1	NM_145904.1	Endogenous	1.31	0.19	1.41	0.84	2.04
HMGA2	NM_003484.1	Endogenous	1.43	0.24	1.24	0.75	2.74
HNF1A	NM_000545.4	Endogenous	-1.15	0.62	-0.51	0.46	1.65
HOXA10	NM_018951.3	Endogenous	1.06	0.89	0.15	0.46	2.41
HOXA11	NM_005523.5	Endogenous	1.13	0.82	0.24	0.34	3.77
HOXA9	NM_152739.3	Endogenous	-1.01	0.99	-0.02	0.25	3.92
HPGD	NM_001145816.2	Endogenous	-1.22	0.68	-0.43	0.29	2.34
HRAS	NM_005343.2	Endogenous	1.04	0.83	0.22	0.67	1.63
HSP90B1	NM_003299.1	Endogenous	1.09	0.53	0.66	0.8	1.49
HSPA1A	NM_005345.5	Endogenous	-1.13	0.67	-0.44	0.46	1.68
HSPA2	NM_021979.3	Endogenous	1.43	0.34	1	0.64	3.22
HSPA6	NM_002155.3	Endogenous	-1.54	0.4	-0.91	0.19	2.19
HSPB1	NM_001540.3	Endogenous	1.08	0.82	0.23	0.53	2.18
IBSP	NM_004967.3	Endogenous	3.4	0.008	3.86	1.57	7.39
ID1	NM_002165.2	Endogenous	-1.42	0.04	-2.4	0.51	-1.02
ID2	NM_002166.4	Endogenous	-1.18	0.51	-0.7	0.47	1.51
ID4	NM_001546.2	Endogenous	-1.11	0.62	-0.52	0.55	1.46
IDH1	NM_005896.2	Endogenous	1.27	0.56	0.61	0.52	3.1
IDH2	NM_002168.2	Endogenous	-1.22	0.55	-0.62	0.38	1.74
IFNA17	NM_021268.2	Endogenous	1.1	0.79	0.27	0.5	2.41
IFNA2	NM_000605.3	Endogenous	-1.17	0.64	-0.48	0.41	1.78
IFNA7	NM_021057.2	Endogenous	-1.22	0.49	-0.73	0.44	1.55
IFNG	NM_000619.2	Endogenous	-1.53	0.26	-1.21	0.29	1.45
IGF1	NM_000618.3	Endogenous	-2.09	0.05	-2.33	0.23	1.01
IGF1R	NM_000875.2	Endogenous	-1.18	0.83	-0.22	0.16	4.56
IGFBP3	NM_000598.4	Endogenous	1.21	0.46	0.78	0.69	2.13
IKBKB	NM_001556.1	Endogenous	1.2	0.42	0.83	0.73	1.98
IKBKG	NM_003639.2	Endogenous	-1.05	0.72	-0.37	0.7	1.3
IL10	NM_000572.2	Endogenous	-1.06	0.86	-0.19	0.47	1.9
IL11	NM_000641.2	Endogenous	-1.47	0.27	-1.18	0.33	1.42
IL11RA	NM_147162.1	Endogenous	1.03	0.91	0.11	0.57	1.85
IL12A	NM_000882.2	Endogenous	-1.69	0.11	-1.77	0.3	1.17
IL12B	NM_002187.2	Endogenous	-1.08	0.88	-0.16	0.34	2.58
IL12RB2	NM_001559.2	Endogenous	-1.56	0.32	-1.04	0.25	1.68
IL13	NM_002188.2	Endogenous	-1.61	0.23	-1.28	0.26	1.46
IL13RA2	NM_000640.2	Endogenous	-1.12	0.73	-0.35	0.41	1.92
IL15	NM_172174.1	Endogenous	-1.22	0.47	-0.75	0.45	1.5
IL19	NM_013371.3	Endogenous	1.28	0.44	0.8	0.64	2.57
IL1A	NM_000575.3	Endogenous	-1.11	0.8	-0.26	0.36	2.27
IL1B	NM_000576.2	Endogenous	1.49	0.24	1.27	0.72	3.09
IL1R1	NM_000877.2	Endogenous	-1.28	0.4	-0.89	0.41	1.48
IL1R2	NM_173343.1	Endogenous	-1.69	0.15	-1.57	0.28	1.26
IL1RAP	NM_002182.2	Endogenous	1.01	0.95	0.06	0.72	1.41
IL20RA	NM_014432.2	Endogenous	1.57	0.42	0.85	0.47	5.17
IL20RB	NM_144717.2	Endogenous	1.09	0.79	0.28	0.52	2.28
IL22RA1	NM_021258.2	Endogenous	1.03	0.94	0.08	0.39	2.75
IL22RA2	NM_181309.1	Endogenous	-1.04	0.91	-0.11	0.44	2.11
IL23A	NM_016584.2	Endogenous	-1.69	0.33	-1.02	0.18	1.9
IL23R	NM_144701.2	Endogenous	1.32	0.39	0.91	0.66	2.64
IL24	NM_181339.1	Endogenous	-1.47	0.08	-1.98	0.43	1.07
IL2RA	NM_000417.1	Endogenous	-1.17	0.74	-0.35	0.26	2.82
IL2RB	NM_000878.2	Endogenous	-1.49	0.54	-0.64	0.15	3.06
IL3	NM_000588.3	Endogenous	-1.41	0.32	-1.06	0.34	1.48
IL3RA	NM_002183.2	Endogenous	-1.11	0.74	-0.35	0.43	1.87
IL5RA	NM_000564.3	Endogenous	-1.65	0.33	-1.04	0.2	1.81
IL6	NM_000600.1	Endogenous	-1.35	0.7	-0.4	0.13	4.26
IL6R	NM_000565.2	Endogenous	-1.18	0.7	-0.41	0.29	2.46
IL7	NM_000880.2	Endogenous	-1.35	0.48	-0.75	0.28	1.93
IL7R	NM_002185.2	Endogenous	-2.26	0.21	-1.41	0.1	1.96
IL8	NM_000584.2	Endogenous	-1.12	0.88	-0.16	0.16	4.95
INHBA	NM_002192.2	Endogenous	1.37	0.47	0.77	0.5	3.72
INHBB	NM_002193.2	Endogenous	-1.43	0.28	-1.16	0.34	1.43
IRAK2	NM_001570.3	Endogenous	-1.07	0.82	-0.23	0.47	1.86
IRAK3	NM_007199.1	Endogenous	-1.1	0.7	-0.39	0.53	1.57
IRS1	NM_005544.2	Endogenous	-1.31	0.24	-1.3	0.46	1.27
ITGA2	NM_002203.2	Endogenous	-1.15	0.56	-0.6	0.52	1.45
ITGA3	NM_005501.2	Endogenous	-1.48	0.31	-1.1	0.28	1.61
ITGA6	NM_000210.1	Endogenous	-1.02	0.93	-0.08	0.58	1.66
ITGA7	NM_002206.1	Endogenous	-1.7	0.08	-1.95	0.31	1.1
ITGA8	NM_003638.1	Endogenous	1.14	0.76	0.31	0.43	3.02
ITGA9	NM_002207.2	Endogenous	-1.79	0.07	-2.13	0.29	1.06
ITGB3	NM_000212.2	Endogenous	-1.63	0.17	-1.46	0.29	1.31
ITGB4	NM_001005731.1	Endogenous	-1.96	0.06	-2.15	0.25	1.04
ITGB6	NM_001282353.1	Endogenous	-1.51	0.53	-0.65	0.15	2.87
ITGB7	NM_000889.1	Endogenous	-1.26	0.49	-0.72	0.37	1.68
ITGB8	NM_002214.2	Endogenous	-2.42	0.04	-2.6	0.18	-1.05
JAG1	NM_000214.2	Endogenous	1.3	0.33	1.06	0.71	2.4
JAG2	NM_145159.1	Endogenous	-1.02	0.91	-0.12	0.7	1.39
JAK1	NM_002227.1	Endogenous	-1.14	0.07	-2.04	0.76	1.01
JAK2	NM_004972.2	Endogenous	-1.17	0.36	-0.98	0.59	1.26
JAK3	NM_000215.2	Endogenous	-1.78	0.23	-1.3	0.21	1.53
JUN	NM_002228.3	Endogenous	-1.84	0.02	-2.88	0.34	-1.14
KAT2B	NM_003884.3	Endogenous	-1.09	0.79	-0.27	0.43	1.92
KDM5C	NM_004187.2	Endogenous	-1.09	0.54	-0.64	0.67	1.27
KDM6A	NM_021140.2	Endogenous	-1.02	0.87	-0.16	0.78	1.23
KIT	NM_000222.1	Endogenous	-1.92	0.03	-2.61	0.29	-1.08
KITLG	NM_003994.4	Endogenous	1.17	0.63	0.5	0.57	2.4
KLF4	NM_004235.4	Endogenous	-1.69	0.16	-1.54	0.27	1.3
KMT2C	NM_170606.2	Endogenous	-1.01	0.94	-0.08	0.69	1.42
KMT2D	NM_003482.3	Endogenous	1.07	0.48	0.73	0.87	1.33
KRAS	NM_004985.3	Endogenous	1.09	0.75	0.33	0.59	2.04
LAMA1	NM_005559.2	Endogenous	-1.19	0.52	-0.67	0.46	1.53
LAMA3	NM_000227.3	Endogenous	-1.28	0.6	-0.55	0.26	2.33
LAMA5	NM_005560.3	Endogenous	-1.07	0.87	-0.16	0.38	2.32
LAMB3	NM_000228.2	Endogenous	-2	0.05	-2.24	0.24	1.02
LAMB4	NM_007356.2	Endogenous	-1.22	0.5	-0.72	0.43	1.56
LAMC2	NM_005562.2	Endogenous	-1.68	0.03	-2.47	0.37	-1.05
LAMC3	NM_006059.3	Endogenous	-2.06	0.002	-4.11	0.33	-1.38
LAT	NM_001014987.1	Endogenous	-1.18	0.65	-0.47	0.38	1.89
LEF1	NM_016269.3	Endogenous	1.37	0.3	1.1	0.72	2.62
LEFTY1	NM_020997.2	Endogenous	1.23	0.76	0.32	0.28	5.33
LEFTY2	NM_003240.2	Endogenous	-1.43	0.32	-1.06	0.32	1.51
LEP	NM_000230.2	Endogenous	-1.05	0.92	-0.1	0.31	2.88
LEPR	NM_001003679.1	Endogenous	-2.15	0.02	-2.87	0.25	-1.14
LFNG	NM_001040168.1	Endogenous	-1.49	0.06	-2.19	0.44	1.02
LIF	NM_002309.3	Endogenous	-1.05	0.92	-0.1	0.31	2.89
LIFR	NM_002310.3	Endogenous	-1.79	0.1	-1.82	0.27	1.15
LIG4	NM_002312.3	Endogenous	-1.13	0.6	-0.55	0.52	1.48
LRP2	NM_004525.2	Endogenous	-1.34	0.51	-0.7	0.27	2.08
LTBP1	NM_000627.3	Endogenous	-1.45	0.25	-1.26	0.33	1.42
MAD2L2	NM_001127325.1	Endogenous	1.11	0.48	0.74	0.8	1.55
MAML2	NM_032427.1	Endogenous	-1.29	0.15	-1.59	0.53	1.12
MAP2K1	NM_002755.2	Endogenous	-1.1	0.69	-0.42	0.53	1.56
MAP2K2	NM_030662.2	Endogenous	1.01	0.96	0.05	0.64	1.59
MAP2K4	NM_003010.2	Endogenous	1.06	0.66	0.46	0.79	1.44
MAP2K6	NM_002758.3	Endogenous	1.31	0.41	0.87	0.61	2.84
MAP3K1	NM_005921.1	Endogenous	1.11	0.68	0.43	0.63	1.97
MAP3K12	NM_006301.2	Endogenous	-1.13	0.54	-0.64	0.56	1.38
MAP3K13	NM_004721.3	Endogenous	1.07	0.57	0.59	0.82	1.41
MAP3K14	NM_003954.1	Endogenous	-1.65	0.09	-1.94	0.33	1.1
MAP3K5	NM_005923.3	Endogenous	-1.14	0.73	-0.35	0.35	2.17
MAP3K8	NM_005204.2	Endogenous	-1.91	0.008	-3.49	0.34	-1.24
MAPK1	NM_138957.2	Endogenous	-1.17	0.39	-0.9	0.58	1.27
MAPK10	NM_002753.2	Endogenous	1.02	0.95	0.07	0.49	2.11
MAPK12	NM_002969.3	Endogenous	-1.53	0.31	-1.11	0.25	1.68
MAPK3	NM_001040056.1	Endogenous	-1.21	0.2	-1.36	0.6	1.14
MAPK8	NM_002750.2	Endogenous	1.04	0.89	0.14	0.55	1.94
MAPK8IP1	NM_005456.2	Endogenous	1.38	0.37	0.95	0.6	3.19
MAPK8IP2	NM_012324.2	Endogenous	-1.06	0.92	-0.11	0.27	3.31
MAPK9	NM_139068.2	Endogenous	-1.02	0.91	-0.12	0.68	1.42
MAPT	NM_016834.3	Endogenous	1.96	0.41	0.86	0.33	11.53
MCM2	NM_004526.2	Endogenous	-1.45	0.16	-1.53	0.4	1.19
MCM4	NM_182746.1	Endogenous	-1.05	0.81	-0.25	0.6	1.5
MCM5	NM_006739.3	Endogenous	-1.17	0.76	-0.31	0.27	2.68
MCM7	NM_182776.1	Endogenous	-1.12	0.43	-0.82	0.65	1.22
MDC1	NM_014641.2	Endogenous	1.13	0.47	0.75	0.77	1.68
MDM2	NM_006878.2	Endogenous	1.79	0.12	1.81	0.82	3.93
MECOM	NM_005241.2	Endogenous	-1.07	0.8	-0.27	0.52	1.67
MED12	NM_005120.2	Endogenous	1.08	0.56	0.61	0.82	1.41
MEN1	NM_130802.2	Endogenous	1.14	0.42	0.85	0.8	1.62
MET	NM_000245.2	Endogenous	-1.53	0.07	-2.14	0.4	1.06
MFNG	NM_002405.2	Endogenous	-1.65	0.34	-1.04	0.19	1.98
MGMT	NM_002412.3	Endogenous	1.07	0.62	0.52	0.8	1.42
MLF1	NM_022443.3	Endogenous	1.09	0.83	0.22	0.44	2.7
MLH1	NM_000249.2	Endogenous	-1.12	0.38	-0.92	0.67	1.18
MLLT3	NM_004529.2	Endogenous	-1.03	0.94	-0.08	0.44	2.13
MLLT4	NM_005936.2	Endogenous	-1.14	0.47	-0.76	0.58	1.33
MMP3	NM_002422.3	Endogenous	1.6	0.28	1.15	0.63	4.05
MMP7	NM_002423.3	Endogenous	-1.44	0.32	-1.08	0.31	1.58
MMP9	NM_004994.2	Endogenous	1.26	0.73	0.37	0.24	6.54
MNAT1	NM_002431.2	Endogenous	1.36	0.37	0.98	0.6	3.08
MPL	NM_005373.2	Endogenous	-1.2	0.59	-0.55	0.39	1.77
MPO	NM_000250.1	Endogenous	-1.56	0.19	-1.4	0.31	1.32
MSH2	NM_000251.1	Endogenous	1.08	0.43	0.82	0.87	1.36
MSH6	NM_000179.1	Endogenous	-1.08	0.39	-0.9	0.77	1.12
MTOR	NM_004958.2	Endogenous	1.11	0.66	0.47	0.62	2.01
MUTYH	NM_012222.2	Endogenous	1.01	0.96	0.05	0.6	1.72
MYB	NM_005375.2	Endogenous	1.6	0.45	0.81	0.39	6.62
MYC	NM_002467.3	Endogenous	-1.26	0.34	-1	0.47	1.34
MYCN	NM_005378.4	Endogenous	-2	0.15	-1.56	0.18	1.37
MYD88	NM_002468.3	Endogenous	-1.14	0.53	-0.66	0.57	1.37
NASP	NM_172164.1	Endogenous	-1.23	0.33	-1.05	0.51	1.3
NBN	NM_001024688.1	Endogenous	1.16	0.36	0.97	0.81	1.66
NCOR1	NM_006311.3	Endogenous	1.1	0.36	0.96	0.88	1.36
NF1	NM_000267.2	Endogenous	1.03	0.89	0.14	0.64	1.65
NF2	NM_181828.2	Endogenous	-1.16	0.37	-0.94	0.6	1.24
NFATC1	NM_172389.1	Endogenous	-1.34	0.45	-0.79	0.33	1.71
NFE2L2	NM_006164.3	Endogenous	1.08	0.61	0.54	0.75	1.57
NFKB1	NM_003998.2	Endogenous	-1.16	0.42	-0.85	0.57	1.29
NFKBIA	NM_020529.1	Endogenous	-1.13	0.27	-1.16	0.69	1.13
NFKBIZ	NM_001005474.1	Endogenous	-1.1	0.82	-0.23	0.34	2.42
NGF	NM_002506.2	Endogenous	-1.4	0.4	-0.87	0.3	1.71
NGFR	NM_002507.1	Endogenous	-1.42	0.25	-1.26	0.36	1.39
NKD1	NM_033119.3	Endogenous	-1.14	0.65	-0.47	0.47	1.66
NODAL	NM_018055.3	Endogenous	-1.14	0.8	-0.26	0.27	2.8
NOG	NM_005450.4	Endogenous	-1.03	0.93	-0.09	0.46	2.05
NOS3	NM_000603.4	Endogenous	-1.27	0.52	-0.67	0.35	1.79
NOTCH1	NM_017617.3	Endogenous	-1.33	0.23	-1.29	0.45	1.24
NOTCH2	NM_024408.3	Endogenous	-1.09	0.63	-0.51	0.62	1.36
NOTCH3	NM_000435.2	Endogenous	-1.06	0.68	-0.42	0.68	1.31
NPM1	NM_002520.5	Endogenous	-1.17	0.46	-0.78	0.53	1.37
NPM2	NM_182795.1	Endogenous	-1.21	0.31	-1.08	0.55	1.23
NR4A1	NM_173157.1	Endogenous	-1.34	0.65	-0.47	0.18	3.16
NR4A3	NM_173198.1	Endogenous	-1.43	0.61	-0.53	0.15	3.34
NRAS	NM_002524.3	Endogenous	-1.13	0.24	-1.25	0.7	1.11
NSD1	NM_022455.4	Endogenous	1.07	0.66	0.46	0.76	1.52
NTF3	NM_002527.4	Endogenous	1.34	0.39	0.9	0.64	2.78
NTHL1	NM_002528.5	Endogenous	-1.06	0.8	-0.26	0.59	1.52
NTRK1	NM_001012331.1	Endogenous	-1.44	0.28	-1.17	0.33	1.45
NTRK2	NM_001007097.1	Endogenous	-1.37	0.38	-0.94	0.33	1.59
NUMBL	NM_004756.3	Endogenous	-1.22	0.36	-0.97	0.5	1.33
NUPR1	NM_001042483.1	Endogenous	1.06	0.85	0.19	0.51	2.21
OSM	NM_020530.3	Endogenous	1.73	0.1	1.82	0.88	3.41
PAK3	NM_002578.2	Endogenous	1.02	0.97	0.04	0.35	2.94
PAK7	NM_177990.1	Endogenous	-1.26	0.52	-0.67	0.36	1.73
PAX3	NM_013942.3	Endogenous	1.18	0.5	0.69	0.68	2.05
PAX5	NM_016734.1	Endogenous	-1.42	0.59	-0.55	0.17	2.96
PAX8	NM_013953.3	Endogenous	1.1	0.58	0.58	0.75	1.61
PBRM1	NM_181042.3	Endogenous	1.08	0.71	0.38	0.69	1.67
PBX1	NM_002585.2	Endogenous	-1.47	0.08	-2.02	0.43	1.07
PBX3	NM_006195.5	Endogenous	1.05	0.87	0.18	0.56	1.96
PCK1	NM_002591.2	Endogenous	-1.32	0.41	-0.87	0.35	1.62
PCNA	NM_002592.2	Endogenous	1.22	0.19	1.41	0.88	1.69
PDGFA	NM_002607.5	Endogenous	1.19	0.28	1.16	0.84	1.68
PDGFB	NM_033016.2	Endogenous	1.47	0.29	1.15	0.65	3.31
PDGFC	NM_016205.1	Endogenous	1.05	0.84	0.2	0.61	1.78
PDGFD	NM_025208.4	Endogenous	-1.47	0.18	-1.46	0.37	1.24
PDGFRA	NM_006206.3	Endogenous	-1.67	0.02	-2.84	0.39	-1.09
PDGFRB	NM_002609.3	Endogenous	-1.14	0.68	-0.43	0.44	1.74
PGF	NM_002632.5	Endogenous	-1.01	0.96	-0.05	0.68	1.45
PHF6	NM_032335.3	Endogenous	1.41	0.03	2.79	1.03	1.93
PIK3CA	NM_006218.2	Endogenous	-1.25	0.07	-2.14	0.63	1.02
PIK3CB	NM_006219.1	Endogenous	-1.19	0.26	-1.22	0.6	1.18
PIK3CD	NM_005026.3	Endogenous	-1.59	0.18	-1.5	0.3	1.34
PIK3CG	NM_002649.2	Endogenous	-1.51	0.3	-1.11	0.28	1.54
PIK3R1	NM_181504.2	Endogenous	-1.19	0.37	-0.95	0.55	1.3
PIK3R2	NM_005027.2	Endogenous	1.18	0.38	0.91	0.78	1.8
PIK3R3	NM_003629.3	Endogenous	1	0.98	0.03	0.68	1.49
PIK3R5	NM_001142633.1	Endogenous	-1.27	0.68	-0.43	0.2	3.08
PIM1	NM_002648.2	Endogenous	-1.13	0.75	-0.33	0.37	2.13
PITX2	NM_000325.5	Endogenous	-1.49	0.38	-0.91	0.25	1.81
PKMYT1	NM_004203.3	Endogenous	1.01	0.98	0.03	0.37	2.79
PLA1A	NM_015900.2	Endogenous	1.28	0.63	0.5	0.41	4.04
PLA2G10	NM_003561.1	Endogenous	-1.06	0.87	-0.16	0.42	2.11
PLA2G2A	NM_000300.2	Endogenous	-2.9	0.33	-1.03	0.03	3.54
PLA2G3	NM_015715.3	Endogenous	-1	0.99	-0.01	0.35	2.81
PLA2G4A	NM_024420.2	Endogenous	1.55	0.22	1.31	0.73	3.32
PLA2G4C	NM_003706.2	Endogenous	1.05	0.9	0.13	0.47	2.31
PLA2G4E	NM_001206670.1	Endogenous	-2	0.08	-2	0.22	1.13
PLA2G4F	NM_213600.2	Endogenous	1.67	0.2	1.38	0.72	3.87
PLA2G5	NM_000929.2	Endogenous	-1	0.99	-0.01	0.46	2.17
PLAT	NM_000931.2	Endogenous	1.04	0.94	0.07	0.27	4.02
PLAU	NM_002658.2	Endogenous	-1.09	0.83	-0.22	0.34	2.46
PLCB1	NM_182734.1	Endogenous	-1.28	0.54	-0.65	0.31	1.98
PLCB4	NM_000933.3	Endogenous	-2.41	0.05	-2.29	0.17	1.01
PLCE1	NM_001165979.1	Endogenous	1.04	0.87	0.16	0.56	1.96
PLCG2	NM_002661.2	Endogenous	-1.49	0.34	-1.01	0.27	1.66
PLD1	NM_002662.3	Endogenous	-1.93	0.02	-3.16	0.3	-1.13
PML	NM_002675.3	Endogenous	-1.18	0.37	-0.94	0.57	1.26
POLB	NM_002690.1	Endogenous	-1.02	0.93	-0.09	0.57	1.69
POLD1	NM_002691.2	Endogenous	1.12	0.76	0.31	0.47	2.66
POLD4	NM_021173.2	Endogenous	-1.03	0.84	-0.21	0.69	1.36
POLE2	NM_002692.2	Endogenous	-1.41	0.27	-1.17	0.36	1.38
POLR2D	NM_004805.3	Endogenous	1.06	0.64	0.48	0.8	1.4
POLR2H	NM_001278698.1	Endogenous	1.11	0.6	0.55	0.72	1.71
POLR2J	NM_006234.4	Endogenous	1.04	0.84	0.21	0.67	1.63
PPARG	NM_015869.3	Endogenous	-1.21	0.53	-0.65	0.42	1.63
PPARGC1A	NM_013261.3	Endogenous	-1.26	0.63	-0.5	0.28	2.25
PPP2CB	NM_001009552.1	Endogenous	-1.09	0.68	-0.42	0.58	1.46
PPP2R1A	NM_014225.3	Endogenous	1.27	0.45	0.8	0.6	2.68
PPP2R2B	NM_181676.2	Endogenous	-1.32	0.5	-0.7	0.31	1.86
PPP2R2C	NM_181876.2	Endogenous	-1.11	0.87	-0.17	0.21	3.88
PPP3CA	NM_000944.4	Endogenous	1.01	0.98	0.03	0.69	1.47
PPP3CB	NM_001142354.1	Endogenous	-1.06	0.69	-0.41	0.68	1.31
PPP3CC	NM_005605.3	Endogenous	1.01	0.97	0.04	0.56	1.84
PPP3R1	NM_000945.3	Endogenous	1.1	0.58	0.58	0.73	1.66
PPP3R2	NM_147180.2	Endogenous	-1.61	0.22	-1.31	0.27	1.41
PRDM1	NM_182907.1	Endogenous	-1.15	0.76	-0.31	0.31	2.43
PRKAA2	NM_006252.2	Endogenous	-1.16	0.78	-0.29	0.24	3.15
PRKACA	NM_002730.3	Endogenous	1.08	0.55	0.62	0.81	1.45
PRKACB	NM_182948.2	Endogenous	1.16	0.61	0.53	0.59	2.3
PRKACG	NM_002732.2	Endogenous	1.3	0.61	0.53	0.42	3.98
PRKAR1B	NM_001164759.1	Endogenous	1.06	0.83	0.21	0.55	2.06
PRKAR2A	NM_004157.2	Endogenous	-1.02	0.93	-0.1	0.67	1.44
PRKAR2B	NM_002736.2	Endogenous	1.26	0.52	0.67	0.58	2.73
PRKCA	NM_002737.2	Endogenous	-2.17	0.06	-2.34	0.2	1.08
PRKCB	NM_212535.1	Endogenous	-2	0.25	-1.23	0.14	1.84
PRKCG	NM_002739.3	Endogenous	-1.5	0.34	-1.01	0.26	1.68
PRKDC	NM_006904.6	Endogenous	1.11	0.61	0.53	0.71	1.74
PRKX	NM_005044.1	Endogenous	-1.54	0.23	-1.28	0.3	1.39
PRL	NM_000948.3	Endogenous	1.23	0.64	0.48	0.46	3.27
PRLR	NM_001204318.1	Endogenous	1.43	0.35	1.01	0.6	3.37
PRMT8	NM_019854.3	Endogenous	1.24	0.63	0.51	0.46	3.36
PROM1	NM_006017.1	Endogenous	-3.22	0.15	-1.57	0.06	1.67
PTCH1	NM_000264.3	Endogenous	-1.04	0.9	-0.14	0.45	2.04
PTCRA	NM_138296.2	Endogenous	-1.33	0.45	-0.81	0.32	1.78
PTEN	NM_000314.3	Endogenous	-1.07	0.61	-0.52	0.71	1.24
PTPN11	NM_002834.3	Endogenous	-1.01	0.95	-0.06	0.7	1.4
PTPN5	NM_001039970.1	Endogenous	-1.95	0.05	-2.33	0.25	1.03
PTPRR	NM_001207015.1	Endogenous	-1.03	0.93	-0.09	0.43	2.2
PTTG2	NM_006607.2	Endogenous	-1.11	0.76	-0.31	0.43	1.89
RAC1	NM_198829.1	Endogenous	-1.02	0.92	-0.1	0.66	1.47
RAC2	NM_002872.3	Endogenous	-1.47	0.39	-0.91	0.25	1.86
RAC3	NM_005052.2	Endogenous	-1.07	0.7	-0.39	0.62	1.4
RAD21	NM_006265.2	Endogenous	-1.02	0.94	-0.08	0.47	2.04
RAD50	NM_005732.2	Endogenous	-1.05	0.76	-0.31	0.66	1.37
RAD51	NM_133487.2	Endogenous	-1.28	0.49	-0.73	0.35	1.71
RAD52	NM_134424.2	Endogenous	1.06	0.76	0.32	0.67	1.67
RAF1	NM_002880.2	Endogenous	1.11	0.4	0.89	0.85	1.44
RASA4	NM_001079877.2	Endogenous	-1.34	0.35	-0.98	0.38	1.47
RASAL1	NM_004658.1	Endogenous	-1.99	0.3	-1.1	0.12	2.08
RASGRF1	NM_153815.2	Endogenous	1.5	0.39	0.89	0.53	4.24
RASGRF2	NM_006909.1	Endogenous	1.06	0.8	0.26	0.64	1.74
RASGRP1	NM_005739.3	Endogenous	1.48	0.31	1.08	0.65	3.35
RASGRP2	NM_001098670.1	Endogenous	-2.04	0.28	-1.17	0.12	2.07
RB1	NM_000321.1	Endogenous	1.1	0.63	0.5	0.72	1.66
RBX1	NM_014248.2	Endogenous	-1.01	0.93	-0.09	0.69	1.4
RELA	NM_021975.3	Endogenous	-1.05	0.28	-1.15	0.86	1.05
RELN	NM_005045.2	Endogenous	-1.77	0.13	-1.67	0.26	1.24
RET	NM_020630.4	Endogenous	2.25	0.29	1.11	0.43	11.83
RFC3	NM_002915.3	Endogenous	-1.22	0.4	-0.9	0.49	1.38
RFC4	NM_181573.2	Endogenous	1.22	0.4	0.88	0.73	2.02
RHOA	NM_001664.2	Endogenous	-1.08	0.64	-0.49	0.63	1.36
RIN1	NM_004292.2	Endogenous	-1.12	0.63	-0.5	0.54	1.48
RNF43	NM_017763.4	Endogenous	-1.04	0.93	-0.1	0.42	2.22
RPA3	NM_002947.3	Endogenous	1.19	0.67	0.45	0.46	3.05
RPS27A	NM_002954.5	Endogenous	-1.14	0.42	-0.85	0.62	1.25
RPS6KA5	NM_004755.2	Endogenous	-1.11	0.62	-0.52	0.58	1.41
RPS6KA6	NM_014496.1	Endogenous	-1.32	0.38	-0.92	0.39	1.49
RRAS2	NM_001102669.2	Endogenous	-1.14	0.33	-1.03	0.65	1.17
RUNX1	NM_001754.4	Endogenous	-1.07	0.72	-0.37	0.61	1.43
RUNX1T1	NM_004349.2	Endogenous	-1.32	0.39	-0.91	0.36	1.61
RXRG	NM_006917.3	Endogenous	-1.02	0.94	-0.07	0.48	2
SETBP1	NM_015559.2	Endogenous	-1.17	0.5	-0.69	0.51	1.43
SETD2	NM_014159.6	Endogenous	1.03	0.75	0.33	0.85	1.23
SF3B1	NM_001005526.1	Endogenous	1.07	0.56	0.61	0.83	1.38
SFN	NM_006142.3	Endogenous	-1.51	0.21	-1.35	0.33	1.32
SFRP1	NM_003012.3	Endogenous	-2.61	0.001	-4.75	0.24	-1.64
SFRP2	NM_003013.2	Endogenous	-1.8	0.23	-1.33	0.19	1.64
SFRP4	NM_003014.2	Endogenous	-1.33	0.41	-0.87	0.36	1.59
SGK2	NM_170693.1	Endogenous	-1.52	0.33	-1.02	0.26	1.65
SHC1	NM_183001.4	Endogenous	-1.33	0.11	-1.82	0.52	1.09
SHC2	NM_012435.2	Endogenous	1.04	0.86	0.18	0.61	1.79
SHC3	NM_016848.5	Endogenous	1.47	0.24	1.28	0.72	2.99
SHC4	NM_203349.2	Endogenous	-1.25	0.56	-0.6	0.34	1.88
SIN3A	NM_015477.1	Endogenous	-1.22	0.19	-1.49	0.59	1.15
SIRT4	NM_012240.1	Endogenous	-1.38	0.39	-0.89	0.32	1.64
SIX1	NM_005982.3	Endogenous	-1.17	0.57	-0.6	0.47	1.56
SKP1	NM_170679.2	Endogenous	1.18	0.2	1.43	0.89	1.57
SKP2	NM_005983.2	Endogenous	1.04	0.78	0.29	0.76	1.43
SMAD2	NM_001003652.1	Endogenous	-1.09	0.61	-0.53	0.63	1.35
SMAD3	NM_005902.3	Endogenous	1.06	0.79	0.27	0.65	1.73
SMAD4	NM_005359.3	Endogenous	-1.17	0.1	-1.8	0.7	1.04
SMAD9	NM_005905.2	Endogenous	-1.24	0.46	-0.77	0.41	1.56
SMARCA4	NM_003072.3	Endogenous	1.16	0.21	1.35	0.9	1.51
SMARCB1	NM_003073.3	Endogenous	-1.41	0.16	-1.54	0.43	1.18
SMC1A	NM_006306.2	Endogenous	-1.25	0.17	-1.49	0.57	1.13
SMC1B	NM_148674.3	Endogenous	-1.32	0.54	-0.64	0.29	2
SMC3	NM_005445.3	Endogenous	-1.01	0.89	-0.15	0.89	1.11
SMO	NM_005631.3	Endogenous	-2.41	0.07	-2.19	0.16	1.11
SOCS1	NM_003745.1	Endogenous	-1.47	0.42	-0.85	0.22	2.07
SOCS2	NM_003877.3	Endogenous	-1.58	0.45	-0.8	0.17	2.37
SOCS3	NM_003955.3	Endogenous	-1.8	0.3	-1.1	0.16	1.91
SOS1	NM_005633.2	Endogenous	-1.11	0.45	-0.78	0.66	1.22
SOS2	NM_006939.2	Endogenous	1.19	0.3	1.09	0.83	1.7
SOST	NM_025237.2	Endogenous	-1.32	0.33	-1.04	0.39	1.46
SOX17	NM_022454.3	Endogenous	-1.64	0.18	-1.48	0.28	1.34
SOX9	NM_000346.2	Endogenous	-3.02	0.03	-2.6	0.13	-1.16
SP1	NM_003109.1	Endogenous	-1.17	0.22	-1.33	0.65	1.12
SPOP	NM_001007226.1	Endogenous	-1.24	0.51	-0.68	0.39	1.68
SPP1	NM_000582.2	Endogenous	1.3	0.72	0.38	0.26	6.51
SPRY1	NM_005841.1	Endogenous	-1.6	0.12	-1.72	0.34	1.16
SPRY2	NM_005842.2	Endogenous	-1.2	0.14	-1.64	0.64	1.08
SPRY4	NM_030964.3	Endogenous	-1.04	0.91	-0.11	0.45	2.07
SRSF2	NM_003016.3	Endogenous	-1.05	0.66	-0.45	0.73	1.23
SSX1	NM_005635.2	Endogenous	-1.84	0.14	-1.69	0.22	1.31
STAG2	NM_001042749.1	Endogenous	1.26	0.17	1.51	0.88	1.8
STAT1	NM_007315.2	Endogenous	-1.01	0.96	-0.05	0.53	1.85
STAT3	NM_139276.2	Endogenous	-1.14	0.46	-0.78	0.6	1.29
STAT4	NM_003151.2	Endogenous	-1.15	0.57	-0.6	0.49	1.52
STK11	NM_000455.4	Endogenous	-1.09	0.5	-0.7	0.68	1.23
STMN1	NM_203401.1	Endogenous	-1.16	0.29	-1.12	0.64	1.16
SUV39H2	NM_024670.3	Endogenous	1.21	0.17	1.48	0.9	1.63
SYK	NM_003177.3	Endogenous	-1.05	0.83	-0.22	0.54	1.66
TBL1XR1	NM_024665.4	Endogenous	-1.07	0.54	-0.64	0.73	1.2
TCF3	NM_003200.2	Endogenous	-1.36	0.14	-1.59	0.48	1.14
TCF7L1	NM_031283.1	Endogenous	-1.71	0.04	-2.57	0.35	-1.03
TCL1B	NM_004918.2	Endogenous	-1.07	0.86	-0.19	0.39	2.2
TET2	NM_001127208.2	Endogenous	1.07	0.29	1.14	0.93	1.23
TFDP1	NM_007111.4	Endogenous	1.09	0.68	0.43	0.68	1.76
TGFB1	NM_000660.3	Endogenous	-1.13	0.7	-0.41	0.43	1.84
TGFB2	NM_003238.2	Endogenous	-1.58	0.31	-1.11	0.23	1.74
TGFB3	NM_003239.2	Endogenous	-1.06	0.72	-0.36	0.65	1.36
TGFBR2	NM_001024847.1	Endogenous	-1.69	0.04	-2.56	0.36	-1.02
THBS1	NM_003246.2	Endogenous	1.01	0.98	0.03	0.61	1.65
THBS4	NM_003248.3	Endogenous	-1.13	0.69	-0.41	0.46	1.71
THEM4	NM_053055.4	Endogenous	-1.47	0.14	-1.66	0.39	1.2
TIAM1	NM_003253.2	Endogenous	1.28	0.23	1.3	0.82	1.99
TLR2	NM_003264.3	Endogenous	-1.29	0.32	-1.07	0.44	1.37
TLR4	NM_138554.2	Endogenous	-1.05	0.86	-0.18	0.49	1.83
TLX1	NM_005521.3	Endogenous	-1.48	0.26	-1.2	0.32	1.42
TMPRSS2	NM_005656.2	Endogenous	-1.11	0.83	-0.23	0.29	2.79
TNC	NM_002160.3	Endogenous	-2.6	0.014	-2.96	0.19	-1.25
TNF	NM_000594.2	Endogenous	1.16	0.7	0.4	0.51	2.65
TNFAIP3	NM_006290.2	Endogenous	1.06	0.86	0.18	0.5	2.22
TNFRSF10A	NM_003844.2	Endogenous	-1.65	0.21	-1.39	0.24	1.53
TNFRSF10B	NM_003842.3	Endogenous	-2.26	0.03	-2.61	0.21	-1.08
TNFRSF10C	NM_003841.2	Endogenous	-1.68	0.15	-1.56	0.28	1.27
TNFRSF10D	NM_003840.3	Endogenous	1.2	0.61	0.53	0.54	2.67
TNFSF10	NM_003810.2	Endogenous	-1.5	0.45	-0.8	0.21	2.14
TNN	NM_022093.1	Endogenous	-2.2	0.05	-2.27	0.21	-1
TNR	NM_003285.2	Endogenous	-1.2	0.69	-0.41	0.29	2.35
TP53	NM_000546.2	Endogenous	-1.17	0.33	-1.03	0.6	1.21
TPO	NM_175722.1	Endogenous	-1.45	0.46	-0.77	0.23	2.07
TRAF7	NM_032271.2	Endogenous	-1.16	0.3	-1.09	0.63	1.18
TSC1	NM_000368.3	Endogenous	-1.36	0.013	-3.14	0.58	-1.09
TSHR	NM_001018036.2	Endogenous	-1.11	0.79	-0.27	0.37	2.16
TSLP	NM_033035.4	Endogenous	-1.08	0.8	-0.27	0.48	1.8
TSPAN7	NM_004615.3	Endogenous	-1.55	0.22	-1.31	0.3	1.38
TTK	NM_003318.3	Endogenous	1.18	0.55	0.62	0.65	2.15
U2AF1	NM_001025203.1	Endogenous	1.12	0.29	1.12	0.89	1.41
UBB	NM_018955.2	Endogenous	-1.12	0.54	-0.65	0.59	1.36
UBE2T	NM_014176.3	Endogenous	-1.19	0.45	-0.79	0.5	1.41
UTY	NM_007125.3	Endogenous	1.5	0.1	1.8	0.9	2.5
VEGFA	NM_001025366.1	Endogenous	1.6	0.07	2.1	0.95	2.7
VEGFC	NM_005429.2	Endogenous	1.36	0.09	1.87	0.94	1.98
VHL	NM_000551.2	Endogenous	1.05	0.76	0.31	0.74	1.48
WEE1	NM_003390.3	Endogenous	1.63	0.07	2.07	0.95	2.81
WHSC1	NM_007331.1	Endogenous	1.29	0.1	1.84	0.94	1.76
WHSC1L1	NM_017778.2	Endogenous	1.12	0.58	0.57	0.72	1.72
WIF1	NM_007191.2	Endogenous	-1.98	0.26	-1.2	0.14	1.84
WNT10A	NM_025216.2	Endogenous	-1.76	0.12	-1.7	0.27	1.2
WNT10B	NM_003394.2	Endogenous	1.77	0.12	1.72	0.83	3.75
WNT11	NM_004626.2	Endogenous	-2.26	0.09	-1.93	0.16	1.2
WNT16	NM_057168.1	Endogenous	-1.14	0.64	-0.48	0.48	1.61
WNT2	NM_003391.2	Endogenous	1.04	0.94	0.08	0.31	3.53
WNT2B	NM_024494.1	Endogenous	-1.06	0.82	-0.23	0.51	1.73
WNT3	NM_030753.3	Endogenous	1.48	0.48	0.73	0.43	5.15
WNT4	NM_030761.3	Endogenous	-1.08	0.89	-0.15	0.27	3.12
WNT5A	NM_003392.3	Endogenous	1.15	0.66	0.46	0.57	2.33
WNT5B	NM_032642.2	Endogenous	1.27	0.53	0.65	0.55	2.93
WNT6	NM_006522.3	Endogenous	-1.33	0.41	-0.86	0.35	1.59
WNT7A	NM_004625.3	Endogenous	-1.31	0.47	-0.75	0.33	1.74
WNT7B	NM_058238.1	Endogenous	-1.7	0.13	-1.65	0.28	1.22
WT1	NM_000378.3	Endogenous	1.39	0.48	0.73	0.5	3.91
XPA	NM_000380.3	Endogenous	-1.05	0.81	-0.25	0.61	1.49
XRCC4	NM_003401.3	Endogenous	1.14	0.62	0.51	0.64	2.02
ZAK	NM_016653.2	Endogenous	-1.72	0.24	-1.25	0.22	1.58
ZBTB16	NM_006006.4	Endogenous	-1.08	0.92	-0.11	0.17	4.98
ZBTB32	NM_014383.1	Endogenous	1.17	0.61	0.53	0.57	2.39
ZIC2	NM_007129.2	Endogenous	1.92	0.41	0.86	0.34	10.72
ACAD9	NM_014049.4	Housekeeping	-1.03	0.88	-0.16	0.6	1.55
AGK	NM_018238.3	Housekeeping	-1.02	0.94	-0.08	0.51	1.88
AMMECR1L	NM_001199140.1	Housekeeping	1.05	0.68	0.42	0.81	1.36
C10orf76	NM_024541.2	Housekeeping	1.01	0.91	0.12	0.84	1.21
CC2D1B	NM_032449.2	Housekeeping	1.29	0.34	1	0.73	2.3
CNOT10	NM_001256741.1	Housekeeping	1.09	0.57	0.58	0.78	1.54
CNOT4	NM_001190848.1	Housekeeping	-1.18	0.3	-1.11	0.6	1.2
COG7	NM_153603.3	Housekeeping	-1.08	0.59	-0.56	0.69	1.25
DDX50	NM_024045.1	Housekeeping	-1.02	0.87	-0.17	0.78	1.24
DHX16	NM_001164239.1	Housekeeping	1.18	0.36	0.96	0.79	1.75
DNAJC14	NM_032364.5	Housekeeping	-1.02	0.9	-0.13	0.66	1.46
EDC3	NM_001142443.1	Housekeeping	1.03	0.75	0.33	0.82	1.3
EIF2B4	NM_172195.3	Housekeeping	-1.07	0.56	-0.61	0.72	1.21
ERCC3	NM_000122.1	Housekeeping	-1.22	0.32	-1.07	0.52	1.3
FCF1	NM_015962.4	Housekeeping	1	0.97	0.04	0.78	1.3
FTSJ2	NM_013393.1	Housekeeping	-1.14	0.41	-0.85	0.62	1.24
GPATCH3	NM_022078.2	Housekeeping	1	0.99	0.01	0.58	1.74
HDAC3	NM_003883.2	Housekeeping	1.09	0.36	0.97	0.89	1.33
MRPS5	NM_031902.3	Housekeeping	1.18	0.22	1.33	0.88	1.58
MTMR14	NM_022485.3	Housekeeping	-1.05	0.72	-0.38	0.69	1.31
NOL7	NM_016167.3	Housekeeping	1.25	0.43	0.82	0.67	2.34
NUBP1	NM_001278506.1	Housekeeping	1.04	0.74	0.34	0.81	1.32
PIAS1	NM_016166.1	Housekeeping	1.14	0.47	0.75	0.77	1.7
PIK3R4	NM_014602.1	Housekeeping	-1.01	0.97	-0.04	0.65	1.52
PRPF38A	NM_032864.3	Housekeeping	1	1	0	0.68	1.47
RBM45	NM_152945.2	Housekeeping	1.04	0.81	0.25	0.71	1.51
SAP130	NM_024545.3	Housekeeping	-1.19	0.24	-1.26	0.61	1.15
SF3A3	NM_006802.2	Housekeeping	-1.1	0.54	-0.64	0.66	1.26
SLC4A1AP	NM_018158.2	Housekeeping	-1.06	0.71	-0.39	0.67	1.33
TLK2	NM_006852.2	Housekeeping	-1.3	0.27	-1.2	0.46	1.29
TMUB2	NM_024107.2	Housekeeping	-1.06	0.85	-0.2	0.47	1.93
TRIM39	NM_021253.3	Housekeeping	1.15	0.35	0.97	0.83	1.6
TTC31	NR_027749.1	Housekeeping	1.04	0.79	0.28	0.74	1.46
USP39	NM_001256725.1	Housekeeping	1	0.98	0.03	0.8	1.26
VPS33B	NM_018668.3	Housekeeping	1.05	0.83	0.22	0.6	1.86
ZC3H14	NM_001160103.1	Housekeeping	1.06	0.72	0.37	0.76	1.47
ZKSCAN5	NM_014569.3	Housekeeping	-1.07	0.8	-0.26	0.51	1.7
ZNF143	NM_003442.5	Housekeeping	-1.12	0.51	-0.69	0.62	1.29
ZNF346	NM_012279.2	Housekeeping	-1.02	0.92	-0.11	0.61	1.56
ZNF384	NM_133476.3	Housekeeping	1.05	0.78	0.29	0.71	1.57

## Sheet: Table S7 
Table S7. Comparison between pure ductal carcinoma in situ and invasive ductal carcinoma of mixed lesions. Differentially expressed genes are in bold.
Number of differentially expressed genes (DEGs):	7	DEGs downregulated in invasive ductal carcinoma of mixed lesions:	5
Gene	Accession	Class	Fold-change	P-value	t-statistic	Lower 95% CI	Up 95% CI
ABL1	NM_005157.3	Endogenous	-1.08	0.6	-0.54	0.67	1.28
ACVR1B	NM_004302.3	Endogenous	1.53	0.08	2.04	0.93	2.52
ACVR1C	NM_145259.2	Endogenous	-1.08	0.84	-0.21	0.4	2.13
ACVR2A	NM_001616.3	Endogenous	-1.07	0.78	-0.28	0.55	1.6
AKT1	NM_005163.2	Endogenous	1.32	0.17	1.56	0.85	2.05
AKT2	NM_001626.2	Endogenous	1.16	0.48	0.74	0.74	1.81
AKT3	NM_181690.1	Endogenous	-1.41	0.1	-1.84	0.46	1.09
ALK	NM_004304.3	Endogenous	1.43	0.33	1.03	0.65	3.16
ALKBH2	NM_001001655.2	Endogenous	1.22	0.5	0.71	0.63	2.33
ALKBH3	NM_139178.3	Endogenous	1.31	0.11	1.87	0.9	1.9
AMER1	NM_152424.3	Endogenous	-1.16	0.59	-0.56	0.47	1.58
AMH	NM_000479.3	Endogenous	1.87	0.41	0.87	0.34	10.3
ANGPT1	NM_001146.3	Endogenous	-1.7	0.24	-1.25	0.22	1.54
APC	NM_000038.3	Endogenous	1.12	0.38	0.93	0.85	1.49
APH1B	NM_001145646.1	Endogenous	-1.18	0.57	-0.58	0.45	1.6
AR	NM_001011645.1	Endogenous	-1.04	0.94	-0.08	0.31	2.95
ARID1A	NM_006015.4	Endogenous	1.06	0.66	0.45	0.78	1.45
ARID1B	NM_020732.3	Endogenous	-1.17	0.31	-1.07	0.61	1.2
ARID2	NM_152641.2	Endogenous	1.32	0.08	2.02	0.96	1.83
ARNT2	NM_014862.3	Endogenous	-1.85	0.16	-1.56	0.21	1.37
ASXL1	NM_001164603.1	Endogenous	-1.12	0.44	-0.81	0.66	1.22
ATM	NM_138292.3	Endogenous	-1.16	0.4	-0.88	0.59	1.26
ATR	NM_001184.2	Endogenous	1.01	0.9	0.13	0.78	1.31
ATRX	NM_000489.3	Endogenous	-1.16	0.33	-1.03	0.63	1.2
AXIN1	NM_181050.1	Endogenous	-1.08	0.67	-0.44	0.62	1.38
AXIN2	NM_004655.3	Endogenous	-2.99	0.02	-2.78	0.14	-1.23
B2M	NM_004048.2	Endogenous	-1.1	0.74	-0.34	0.45	1.83
BAD	NM_004322.3	Endogenous	1.33	0.18	1.48	0.83	2.13
BAIAP3	NM_003933.4	Endogenous	-1.43	0.51	-0.69	0.21	2.27
BAMBI	NM_012342.2	Endogenous	-1.63	0.23	-1.28	0.26	1.46
BAP1	NM_004656.2	Endogenous	-1.05	0.81	-0.25	0.61	1.49
BAX	NM_138761.3	Endogenous	-1.06	0.57	-0.59	0.76	1.18
BCL2	NM_000657.2	Endogenous	-1.63	0.39	-0.92	0.17	2.24
BCL2A1	NM_004049.2	Endogenous	1.18	0.74	0.34	0.4	3.47
BCL2L1	NM_138578.1	Endogenous	1.42	0.12	1.73	0.89	2.27
BCOR	NM_001123383.1	Endogenous	-1.02	0.91	-0.11	0.63	1.52
BDNF	NM_170732.4	Endogenous	-1.34	0.32	-1.04	0.39	1.41
BID	NM_197966.1	Endogenous	1.05	0.86	0.18	0.57	1.94
BIRC3	NM_182962.1	Endogenous	-1.46	0.36	-0.98	0.28	1.7
BIRC7	NM_022161.2	Endogenous	-1.31	0.44	-0.81	0.36	1.63
BMP2	NM_001200.2	Endogenous	-1.87	0.1	-1.81	0.25	1.17
BMP4	NM_001202.2	Endogenous	-1.03	0.91	-0.11	0.5	1.87
BMP5	NM_021073.2	Endogenous	1.32	0.49	0.73	0.56	3.11
BMP6	NM_001718.2	Endogenous	-1.25	0.34	-1.02	0.49	1.32
BMP7	NM_001719.1	Endogenous	1.47	0.6	0.55	0.26	8.37
BMP8A	NM_181809.3	Endogenous	2.34	0.01	3.72	1.36	4.01
BMPR1B	NM_001203.1	Endogenous	1.41	0.67	0.44	0.22	9.19
BNIP3	NM_004052.2	Endogenous	1.7	0.13	1.71	0.79	3.63
BRAF	NM_004333.3	Endogenous	1.29	0.43	0.85	0.59	2.81
BRCA1	NM_007305.2	Endogenous	1.4	0.43	0.83	0.54	3.68
BRCA2	NM_000059.3	Endogenous	1.01	0.97	0.04	0.59	1.73
BRIP1	NM_032043.1	Endogenous	-1.44	0.4	-0.91	0.26	1.86
C19orf40	NM_152266.3	Endogenous	1.34	0.2	1.39	0.83	2.18
CACNA1C	NM_199460.2	Endogenous	-1.53	0.08	-1.99	0.4	1.06
CACNA1D	NM_000720.2	Endogenous	1.17	0.6	0.54	0.61	2.24
CACNA1E	NM_000721.2	Endogenous	1.21	0.53	0.66	0.63	2.33
CACNA1G	NM_198397.1	Endogenous	-1.4	0.36	-0.97	0.32	1.59
CACNA1H	NM_021098.2	Endogenous	1.61	0.55	0.62	0.28	9.38
CACNA2D1	NM_000722.2	Endogenous	-1.26	0.33	-1.07	0.46	1.38
CACNA2D2	NM_001005505.1	Endogenous	1.24	0.72	0.37	0.31	5.02
CACNA2D3	NM_018398.2	Endogenous	1.2	0.54	0.64	0.63	2.26
CACNA2D4	NM_001005737.1	Endogenous	1.13	0.78	0.29	0.45	2.81
CACNB2	NM_000724.3	Endogenous	-1.15	0.67	-0.43	0.41	1.82
CACNB3	NM_000725.2	Endogenous	-1.52	0.2	-1.37	0.33	1.32
CACNB4	NM_001005747.2	Endogenous	-1.24	0.4	-0.89	0.46	1.41
CACNG1	NM_000727.2	Endogenous	1.18	0.7	0.39	0.45	3.1
CACNG4	NM_014405.2	Endogenous	-2.6	0.24	-1.25	0.07	2.23
CACNG6	NM_145814.1	Endogenous	2.07	0.24	1.27	0.55	7.82
CALML3	NM_005185.2	Endogenous	-1.52	0.3	-1.1	0.27	1.59
CALML5	NM_017422.4	Endogenous	-2.53	0.3	-1.1	0.06	2.78
CALML6	NM_138705.2	Endogenous	-1.93	0.03	-2.75	0.29	-1.08
CAMK2B	NM_001220.3	Endogenous	1.18	0.75	0.33	0.38	3.73
CAPN2	NM_001748.4	Endogenous	-1.24	0.49	-0.72	0.4	1.62
CARD11	NM_032415.2	Endogenous	-1.55	0.32	-1.04	0.25	1.66
CASP10	NM_032977.3	Endogenous	-1.33	0.51	-0.69	0.28	2.05
CASP12	NM_001191016.1	Endogenous	-1.67	0.26	-1.21	0.23	1.57
CASP3	NM_032991.2	Endogenous	1.32	0.23	1.28	0.81	2.14
CASP7	NM_001227.3	Endogenous	-1.44	0.24	-1.27	0.36	1.33
CASP8	NM_001228.4	Endogenous	-1.21	0.26	-1.23	0.57	1.19
CASP9	NM_001229.2	Endogenous	1.32	0.13	1.64	0.9	1.93
CBL	NM_005188.2	Endogenous	-1.1	0.75	-0.33	0.47	1.75
CBLC	NM_012116.3	Endogenous	1.31	0.6	0.54	0.4	4.31
CCNA1	NM_003914.3	Endogenous	1.57	0.12	1.72	0.87	2.84
CCNA2	NM_001237.2	Endogenous	1.36	0.05	2.21	0.99	1.85
CCNB1	NM_031966.2	Endogenous	1.99	0.06	2.33	0.97	4.1
CCNB3	NM_033671.1	Endogenous	1.19	0.54	0.65	0.64	2.21
CCND1	NM_053056.2	Endogenous	1.26	0.67	0.44	0.36	4.4
CCND2	NM_001759.2	Endogenous	-1.24	0.31	-1.07	0.52	1.27
CCND3	NM_001760.2	Endogenous	-1.09	0.76	-0.32	0.49	1.72
CCNE1	NM_001238.1	Endogenous	2.37	0.11	1.77	0.79	7.12
CCNE2	NM_057735.1	Endogenous	1.22	0.66	0.45	0.46	3.24
CCNO	NM_021147.3	Endogenous	-1.01	0.99	-0.01	0.37	2.66
CCR7	NM_001838.2	Endogenous	-2.5	0.12	-1.77	0.11	1.42
CD14	NM_000591.2	Endogenous	-1.3	0.23	-1.3	0.48	1.24
CD19	NM_001770.4	Endogenous	-2.12	0.18	-1.46	0.15	1.51
CD40	NM_001250.4	Endogenous	-1.1	0.75	-0.33	0.49	1.71
CDC14A	NM_033313.2	Endogenous	-1.1	0.79	-0.28	0.38	2.14
CDC14B	NM_003671.3	Endogenous	-1.5	0.12	-1.71	0.39	1.15
CDC25A	NM_001789.2	Endogenous	1.68	0.21	1.38	0.67	4.22
CDC25B	NM_021873.2	Endogenous	-1.39	0.39	-0.92	0.29	1.8
CDC25C	NM_001790.2	Endogenous	2.02	0.02	2.73	1.13	3.6
CDC6	NM_001254.3	Endogenous	1.46	0.52	0.67	0.41	5.2
CDC7	NM_003503.2	Endogenous	1.36	0.16	1.54	0.86	2.17
CDH1	NM_004360.2	Endogenous	1.34	0.14	1.62	0.88	2.03
CDK2	NM_001798.2	Endogenous	-1.07	0.81	-0.25	0.5	1.76
CDK4	NM_000075.2	Endogenous	1.41	0.03	2.45	1.03	1.93
CDK6	NM_001259.5	Endogenous	-1.09	0.74	-0.35	0.5	1.67
CDKN1A	NM_000389.2	Endogenous	1.1	0.78	0.29	0.54	2.21
CDKN1B	NM_004064.2	Endogenous	-1.2	0.45	-0.78	0.49	1.41
CDKN1C	NM_000076.2	Endogenous	-1.36	0.18	-1.46	0.46	1.18
CDKN2A	NM_000077.3	Endogenous	1.01	0.98	0.03	0.41	2.52
CDKN2B	NM_004936.3	Endogenous	-1.25	0.42	-0.86	0.43	1.5
CDKN2C	NM_001262.2	Endogenous	-1.47	0.25	-1.22	0.33	1.4
CDKN2D	NM_001800.3	Endogenous	1.11	0.77	0.3	0.48	2.57
CEBPA	NM_004364.2	Endogenous	1.38	0.46	0.79	0.51	3.72
CEBPE	NM_001805.2	Endogenous	-1.31	0.38	-0.93	0.4	1.47
CHAD	NM_001267.2	Endogenous	-3.12	0.13	-1.67	0.07	1.54
CHEK1	NM_001114121.1	Endogenous	1.84	0.12	1.71	0.82	4.11
CHEK2	NM_007194.3	Endogenous	-1.12	0.7	-0.39	0.47	1.71
CHUK	NM_001278.3	Endogenous	1.1	0.56	0.61	0.78	1.55
CIC	NM_015125.3	Endogenous	-1	1	0	0.66	1.51
CLCF1	NM_013246.2	Endogenous	-1.21	0.55	-0.62	0.41	1.66
CNTFR	NM_147164.1	Endogenous	-2.47	0.03	-2.65	0.18	-1.07
COL11A1	NM_001854.3	Endogenous	1.66	0.42	0.85	0.4	6.9
COL11A2	NM_001163771.1	Endogenous	-1.21	0.51	-0.69	0.45	1.53
COL1A1	NM_000088.3	Endogenous	1.05	0.92	0.1	0.37	2.99
COL1A2	NM_000089.3	Endogenous	-1.1	0.81	-0.24	0.37	2.25
COL24A1	NM_152890.5	Endogenous	1.26	0.62	0.51	0.46	3.46
COL27A1	NM_032888.2	Endogenous	-1.05	0.9	-0.14	0.43	2.13
COL2A1	NM_001844.4	Endogenous	4.02	0.24	1.27	0.33	48.28
COL3A1	NM_000090.3	Endogenous	-1.16	0.57	-0.59	0.48	1.53
COL4A3	NM_000091.3	Endogenous	1.08	0.86	0.18	0.39	2.98
COL4A4	NM_000092.4	Endogenous	-1.91	0.1	-1.83	0.24	1.16
COL4A5	NM_033381.1	Endogenous	-1.33	0.35	-1	0.39	1.45
COL4A6	NM_001847.2	Endogenous	-1.37	0.49	-0.71	0.27	1.99
COL5A1	NM_000093.3	Endogenous	1.17	0.67	0.44	0.49	2.83
COL5A2	NM_000393.3	Endogenous	1.07	0.84	0.21	0.5	2.27
COL6A6	NM_001102608.1	Endogenous	-2.94	0.09	-1.86	0.09	1.26
COMP	NM_000095.2	Endogenous	-2.35	0.21	-1.42	0.09	2
CREB3L1	NM_052854.1	Endogenous	-1.37	0.5	-0.71	0.26	2.04
CREB3L3	NM_001271995.1	Endogenous	-1.2	0.68	-0.43	0.32	2.18
CREB3L4	NM_130898.2	Endogenous	-1.26	0.54	-0.64	0.35	1.79
CREB5	NM_182898.2	Endogenous	-1.61	0.02	-2.74	0.42	-1.08
CREBBP	NM_004380.2	Endogenous	-1.13	0.61	-0.53	0.52	1.52
CRLF2	NM_001012288.1	Endogenous	-1	1	0	0.38	2.62
CSF1R	NM_005211.2	Endogenous	-1.43	0.45	-0.78	0.25	1.97
CSF2	NM_000758.2	Endogenous	1.18	0.62	0.51	0.57	2.43
CSF3	NM_000759.3	Endogenous	-1.38	0.3	-1.09	0.37	1.42
CSF3R	NM_156038.2	Endogenous	-1.86	0.23	-1.29	0.18	1.6
CTNNB1	NM_001904.3	Endogenous	1.1	0.38	0.92	0.87	1.4
CUL1	NM_003592.2	Endogenous	-1.05	0.8	-0.26	0.63	1.45
CXXC4	NM_025212.1	Endogenous	1.77	0.23	1.31	0.65	4.81
CYLD	NM_015247.1	Endogenous	-1.15	0.44	-0.82	0.58	1.3
DAXX	NM_001350.3	Endogenous	-1.02	0.89	-0.15	0.74	1.31
DDB2	NM_000107.1	Endogenous	-1.05	0.85	-0.2	0.54	1.7
DDIT3	NM_004083.4	Endogenous	1.07	0.76	0.32	0.63	1.83
DDIT4	NM_019058.2	Endogenous	-1.12	0.73	-0.36	0.45	1.79
DKK1	NM_012242.2	Endogenous	-2.56	0.03	-2.88	0.17	-1.1
DKK2	NM_014421.2	Endogenous	-1.4	0.26	-1.19	0.38	1.35
DKK4	NM_014420.2	Endogenous	-1.28	0.36	-0.96	0.43	1.41
DLL1	NM_005618.3	Endogenous	-1.28	0.51	-0.7	0.33	1.83
DLL3	NM_203486.2	Endogenous	1.17	0.52	0.67	0.67	2.07
DLL4	NM_019074.2	Endogenous	1.12	0.64	0.49	0.66	1.91
DNMT1	NM_001379.2	Endogenous	1.21	0.12	1.8	0.93	1.58
DNMT3A	NM_022552.3	Endogenous	1.07	0.76	0.31	0.63	1.82
DTX1	NM_004416.2	Endogenous	-1.4	0.24	-1.29	0.37	1.35
DTX3	NM_178502.2	Endogenous	1.08	0.82	0.23	0.52	2.24
DTX4	NM_015177.1	Endogenous	1.37	0.56	0.6	0.42	4.52
DUSP10	NM_144728.2	Endogenous	-1.05	0.88	-0.16	0.48	1.92
DUSP2	NM_004418.3	Endogenous	1.11	0.83	0.21	0.37	3.28
DUSP4	NM_057158.2	Endogenous	-1.67	0.5	-0.72	0.09	3.78
DUSP5	NM_004419.3	Endogenous	1.03	0.93	0.08	0.44	2.39
DUSP6	NM_001946.2	Endogenous	1.23	0.45	0.78	0.67	2.26
DUSP8	NM_004420.2	Endogenous	-1.13	0.7	-0.4	0.43	1.8
E2F1	NM_005225.1	Endogenous	1.49	0.07	2.01	0.95	2.33
E2F5	NM_001951.3	Endogenous	1.08	0.83	0.22	0.5	2.3
EFNA1	NM_004428.2	Endogenous	-1.21	0.53	-0.65	0.43	1.61
EFNA2	NM_001405.3	Endogenous	1.13	0.77	0.3	0.45	2.85
EFNA3	NM_004952.4	Endogenous	1.38	0.54	0.63	0.43	4.39
EFNA5	NM_001962.2	Endogenous	-1.72	0.09	-1.92	0.3	1.12
EGF	NM_001963.3	Endogenous	1.42	0.47	0.75	0.47	4.28
EGFR	NM_201282.1	Endogenous	-1.12	0.65	-0.48	0.53	1.52
EIF4EBP1	NM_004095.3	Endogenous	-1.03	0.87	-0.16	0.62	1.51
ENDOG	NM_004435.2	Endogenous	1.13	0.42	0.85	0.8	1.61
EP300	NM_001429.2	Endogenous	-1.07	0.55	-0.63	0.73	1.2
EPHA2	NM_004431.2	Endogenous	-1.56	0.23	-1.33	0.28	1.45
EPO	NM_000799.2	Endogenous	-1.11	0.87	-0.17	0.21	3.78
EPOR	NM_000121.2	Endogenous	-1.45	0.43	-0.83	0.25	1.89
ERBB2	NM_004448.2	Endogenous	-1.97	0.47	-0.75	0.06	3.97
ERCC2	NM_000400.2	Endogenous	-1.33	0.19	-1.41	0.48	1.19
ERCC6	NM_000124.2	Endogenous	1.09	0.63	0.5	0.73	1.63
ETS2	NM_005239.4	Endogenous	-1.67	0.06	-2.15	0.35	1.04
ETV1	NM_004956.4	Endogenous	1.03	0.91	0.11	0.59	1.81
ETV4	NM_001079675.1	Endogenous	1.1	0.91	0.12	0.17	7.27
ETV7	NM_016135.2	Endogenous	1.51	0.34	1.01	0.59	3.87
EYA1	NM_172059.2	Endogenous	1.86	0.19	1.41	0.67	5.18
EZH2	NM_004456.3	Endogenous	1.01	0.96	0.05	0.67	1.52
FANCA	NM_000135.2	Endogenous	1.22	0.66	0.46	0.46	3.23
FANCB	NM_152633.2	Endogenous	1.05	0.92	0.1	0.37	2.95
FANCC	NM_000136.2	Endogenous	-1.02	0.93	-0.09	0.57	1.69
FANCE	NM_021922.2	Endogenous	-1.24	0.43	-0.83	0.45	1.45
FANCF	NM_022725.2	Endogenous	1.04	0.86	0.19	0.61	1.77
FANCG	NM_004629.1	Endogenous	1.09	0.76	0.32	0.57	2.06
FANCL	NM_001114636.1	Endogenous	1.04	0.89	0.14	0.55	1.97
FAS	NM_152876.1	Endogenous	-1.24	0.35	-0.99	0.49	1.34
FASLG	NM_000639.1	Endogenous	1.36	0.38	0.92	0.64	2.92
FBXW7	NM_018315.4	Endogenous	1.26	0.37	0.96	0.71	2.24
FEN1	NM_004111.4	Endogenous	1.75	0.06	2.17	0.98	3.12
FGF1	NM_033137.1	Endogenous	1	1	0.01	0.43	2.32
FGF10	NM_004465.1	Endogenous	-3.36	0.02	-2.69	0.11	-1.21
FGF11	NM_004112.2	Endogenous	1.04	0.91	0.11	0.44	2.48
FGF12	NM_004113.4	Endogenous	1.38	0.57	0.6	0.34	5.58
FGF13	NM_033642.1	Endogenous	-1.04	0.89	-0.14	0.47	1.97
FGF14	NM_004115.3	Endogenous	1.33	0.44	0.81	0.6	2.95
FGF16	NM_003868.1	Endogenous	1.32	0.52	0.68	0.49	3.56
FGF17	NM_003867.2	Endogenous	1.51	0.27	1.17	0.67	3.38
FGF18	NM_003862.1	Endogenous	1.08	0.9	0.13	0.28	4.22
FGF19	NM_005117.2	Endogenous	-1.06	0.87	-0.17	0.44	2.04
FGF2	NM_002006.4	Endogenous	-2.7	0.02	-3.31	0.17	-1.25
FGF20	NM_019851.1	Endogenous	1.7	0.2	1.39	0.7	4.08
FGF21	NM_019113.2	Endogenous	-1.13	0.75	-0.33	0.38	2.08
FGF22	NM_020637.1	Endogenous	1.35	0.58	0.57	0.4	4.54
FGF23	NM_020638.2	Endogenous	-1.22	0.6	-0.54	0.36	1.88
FGF3	NM_005247.2	Endogenous	-1.15	0.71	-0.38	0.38	1.99
FGF4	NM_002007.2	Endogenous	-1.83	0.18	-1.44	0.21	1.43
FGF5	NM_004464.3	Endogenous	1.14	0.65	0.46	0.6	2.17
FGF6	NM_020996.1	Endogenous	1.27	0.55	0.61	0.53	3.07
FGF7	NM_002009.3	Endogenous	-2.96	0.02	-3.02	0.14	-1.23
FGF8	NM_033163.3	Endogenous	-1.27	0.52	-0.67	0.34	1.79
FGF9	NM_002010.2	Endogenous	-1.37	0.45	-0.79	0.29	1.81
FGFR1	NM_015850.2	Endogenous	1.02	0.96	0.05	0.42	2.49
FGFR2	NM_000141.4	Endogenous	-1.04	0.91	-0.11	0.47	2
FGFR3	NM_022965.2	Endogenous	2.69	0.23	1.29	0.47	15.3
FGFR4	NM_002011.3	Endogenous	-1.24	0.78	-0.28	0.14	4.61
FIGF	NM_004469.2	Endogenous	-2.71	0.12	-1.7	0.1	1.39
FLNA	NM_001456.3	Endogenous	-1.16	0.2	-1.38	0.68	1.1
FLNC	NM_001127487.1	Endogenous	-1.18	0.64	-0.49	0.38	1.87
FLT1	NM_002019.4	Endogenous	1.13	0.66	0.45	0.61	2.1
FLT3	NM_004119.1	Endogenous	-2.35	0.11	-1.78	0.14	1.33
FN1	NM_212482.1	Endogenous	1.7	0.42	0.87	0.35	8.14
FOS	NM_005252.2	Endogenous	-2.56	0.07	-2.02	0.14	1.12
FOSL1	NM_005438.2	Endogenous	-1.39	0.12	-1.7	0.46	1.12
FOXL2	NM_023067.2	Endogenous	1.28	0.47	0.76	0.62	2.64
FOXO4	NM_005938.2	Endogenous	-1.24	0.39	-0.89	0.47	1.39
FST	NM_006350.2	Endogenous	-1.81	0.04	-2.47	0.31	-1.03
FUBP1	NM_003902.3	Endogenous	-1.37	0.13	-1.66	0.47	1.13
FUT8	NM_004480.4	Endogenous	1.17	0.54	0.65	0.65	2.13
FZD10	NM_007197.2	Endogenous	-1.13	0.7	-0.4	0.44	1.77
FZD2	NM_001466.2	Endogenous	-1.51	0.27	-1.17	0.3	1.46
FZD3	NM_017412.2	Endogenous	-1.61	0.2	-1.4	0.28	1.39
FZD7	NM_003507.1	Endogenous	-1.52	0.13	-1.77	0.36	1.21
FZD8	NM_031866.1	Endogenous	-1.3	0.6	-0.55	0.25	2.36
FZD9	NM_003508.2	Endogenous	-1.36	0.46	-0.78	0.29	1.84
GADD45A	NM_001924.2	Endogenous	-1.26	0.45	-0.79	0.41	1.54
GADD45B	NM_015675.2	Endogenous	-1.1	0.73	-0.35	0.5	1.65
GADD45G	NM_006705.3	Endogenous	1.14	0.6	0.54	0.67	1.94
GAS1	NM_002048.2	Endogenous	-1.79	0.03	-2.55	0.33	-1.07
GATA1	NM_002049.2	Endogenous	1.22	0.58	0.57	0.55	2.72
GATA2	NM_032638.3	Endogenous	1.46	0.32	1.05	0.65	3.31
GATA3	NM_001002295.1	Endogenous	1.15	0.78	0.29	0.35	3.74
GDF6	NM_001001557.2	Endogenous	1.39	0.7	0.41	0.18	11.03
GHR	NM_000163.2	Endogenous	1.47	0.54	0.65	0.35	6.14
GLI1	NM_005269.1	Endogenous	-1.41	0.33	-1.03	0.33	1.53
GLI3	NM_000168.5	Endogenous	-1.83	0.07	-2.27	0.28	1.08
GNA11	NM_002067.1	Endogenous	1.13	0.62	0.52	0.63	2.04
GNAQ	NM_002072.2	Endogenous	-1.11	0.68	-0.43	0.5	1.63
GNAS	NM_080425.1	Endogenous	1.11	0.75	0.33	0.55	2.25
GNG12	NM_018841.3	Endogenous	-1.21	0.26	-1.18	0.57	1.19
GNG4	NM_004485.2	Endogenous	1.25	0.45	0.81	0.63	2.48
GNG7	NM_052847.1	Endogenous	-1.44	0.31	-1.08	0.32	1.51
GNGT1	NM_021955.3	Endogenous	-1.34	0.42	-0.84	0.34	1.63
GPC4	NM_001448.2	Endogenous	-1.45	0.39	-0.91	0.26	1.82
GRB2	NM_002086.4	Endogenous	-1.26	0.41	-0.86	0.43	1.45
GRIA3	NM_000828.4	Endogenous	-2.14	0.09	-1.91	0.19	1.17
GRIN1	NM_000832.5	Endogenous	1.26	0.61	0.53	0.45	3.49
GRIN2A	NM_000833.3	Endogenous	1.17	0.75	0.33	0.4	3.43
GRIN2B	NM_000834.3	Endogenous	-1.36	0.39	-0.89	0.33	1.61
GSK3B	NM_002093.2	Endogenous	-1.23	0.23	-1.31	0.57	1.17
GTF2H3	NM_001516.3	Endogenous	1.11	0.66	0.46	0.67	1.85
GZMB	NM_004131.3	Endogenous	-1.75	0.4	-0.9	0.13	2.61
H2AFX	NM_002105.2	Endogenous	1.14	0.35	0.99	0.84	1.57
H3F3A	NM_002107.3	Endogenous	-1.04	0.83	-0.22	0.64	1.45
H3F3C	NM_001013699.2	Endogenous	-1.12	0.58	-0.58	0.56	1.41
HDAC1	NM_004964.2	Endogenous	1.13	0.53	0.66	0.74	1.72
HDAC10	NM_032019.5	Endogenous	1.04	0.8	0.26	0.74	1.45
HDAC11	NM_024827.3	Endogenous	1.24	0.51	0.68	0.6	2.56
HDAC2	NM_001527.1	Endogenous	1.03	0.93	0.09	0.51	2.06
HDAC4	NM_006037.3	Endogenous	1.14	0.46	0.76	0.77	1.68
HDAC5	NM_005474.4	Endogenous	-1.02	0.91	-0.12	0.72	1.34
HDAC6	NM_006044.2	Endogenous	-1.22	0.42	-0.87	0.46	1.47
HELLS	NM_018063.3	Endogenous	1.42	0.32	1.07	0.66	3.05
HES1	NM_005524.2	Endogenous	1.08	0.77	0.3	0.58	2.03
HES5	NM_001010926.3	Endogenous	-1.18	0.71	-0.39	0.32	2.26
HGF	NM_000601.4	Endogenous	-1.4	0.22	-1.34	0.39	1.29
HHEX	NM_002729.4	Endogenous	-1.5	0.23	-1.28	0.33	1.36
HHIP	NM_022475.1	Endogenous	1.04	0.91	0.12	0.51	2.1
HIST1H3B	NM_003537.3	Endogenous	1.76	0.06	2.17	0.96	3.21
HIST1H3G	NM_003534.2	Endogenous	2.5	0.01	3.26	1.32	4.71
HIST1H3H	NM_003536.2	Endogenous	1.77	0.02	2.67	1.09	2.87
HMGA1	NM_145904.1	Endogenous	1.68	0.03	2.76	1.08	2.61
HMGA2	NM_003484.1	Endogenous	1.36	0.41	0.87	0.61	3.01
HNF1A	NM_000545.4	Endogenous	1.37	0.39	0.9	0.62	2.99
HOXA10	NM_018951.3	Endogenous	-1.02	0.97	-0.04	0.43	2.28
HOXA11	NM_005523.5	Endogenous	1.1	0.87	0.17	0.31	3.94
HOXA9	NM_152739.3	Endogenous	1.68	0.29	1.17	0.54	5.28
HPGD	NM_001145816.2	Endogenous	1.2	0.65	0.46	0.5	2.89
HRAS	NM_005343.2	Endogenous	1.36	0.14	1.62	0.88	2.11
HSP90B1	NM_003299.1	Endogenous	1.07	0.66	0.46	0.75	1.52
HSPA1A	NM_005345.5	Endogenous	-1.37	0.28	-1.15	0.39	1.36
HSPA2	NM_021979.3	Endogenous	1.11	0.8	0.26	0.43	2.9
HSPA6	NM_002155.3	Endogenous	-1.42	0.32	-1.07	0.3	1.63
HSPB1	NM_001540.3	Endogenous	1.02	0.97	0.04	0.37	2.84
IBSP	NM_004967.3	Endogenous	2.16	0.2	1.39	0.6	7.72
ID1	NM_002165.2	Endogenous	-1.49	0.04	-2.46	0.47	-1.03
ID2	NM_002166.4	Endogenous	-1.15	0.44	-0.8	0.58	1.3
ID4	NM_001546.2	Endogenous	-1.46	0.14	-1.67	0.4	1.17
IDH1	NM_005896.2	Endogenous	1.33	0.55	0.63	0.47	3.78
IDH2	NM_002168.2	Endogenous	1.04	0.91	0.11	0.43	2.54
IFNA17	NM_021268.2	Endogenous	1	0.99	0.01	0.4	2.51
IFNA2	NM_000605.3	Endogenous	1.15	0.71	0.39	0.5	2.63
IFNA7	NM_021057.2	Endogenous	1.19	0.61	0.53	0.56	2.53
IFNG	NM_000619.2	Endogenous	1.12	0.77	0.3	0.47	2.64
IGF1	NM_000618.3	Endogenous	-2.96	0.012	-3.3	0.16	-1.36
IGF1R	NM_000875.2	Endogenous	-1.69	0.5	-0.7	0.11	3.28
IGFBP3	NM_000598.4	Endogenous	-1.16	0.58	-0.57	0.48	1.56
IKBKB	NM_001556.1	Endogenous	1.04	0.87	0.17	0.59	1.85
IKBKG	NM_003639.2	Endogenous	1.01	0.9	0.13	0.81	1.27
IL10	NM_000572.2	Endogenous	-1.19	0.56	-0.61	0.44	1.61
IL11	NM_000641.2	Endogenous	-1.46	0.31	-1.08	0.31	1.52
IL11RA	NM_147162.1	Endogenous	1.03	0.93	0.09	0.54	1.93
IL12A	NM_000882.2	Endogenous	-1.61	0.12	-1.71	0.33	1.18
IL12B	NM_002187.2	Endogenous	-1.28	0.52	-0.68	0.34	1.82
IL12RB2	NM_001559.2	Endogenous	-1.16	0.75	-0.32	0.31	2.38
IL13	NM_002188.2	Endogenous	-1.23	0.62	-0.51	0.33	2.03
IL13RA2	NM_000640.2	Endogenous	-1.34	0.43	-0.83	0.33	1.66
IL15	NM_172174.1	Endogenous	-1.29	0.42	-0.86	0.38	1.57
IL19	NM_013371.3	Endogenous	1.23	0.55	0.62	0.58	2.61
IL1A	NM_000575.3	Endogenous	-1.18	0.73	-0.36	0.29	2.43
IL1B	NM_000576.2	Endogenous	1.09	0.82	0.23	0.48	2.43
IL1R1	NM_000877.2	Endogenous	-1.34	0.38	-0.93	0.36	1.57
IL1R2	NM_173343.1	Endogenous	-1.48	0.21	-1.36	0.35	1.3
IL1RAP	NM_002182.2	Endogenous	-1.12	0.56	-0.61	0.58	1.36
IL20RA	NM_014432.2	Endogenous	1.4	0.57	0.58	0.38	5.08
IL20RB	NM_144717.2	Endogenous	1.07	0.83	0.22	0.53	2.15
IL22RA1	NM_021258.2	Endogenous	-1.43	0.43	-0.83	0.26	1.85
IL22RA2	NM_181309.1	Endogenous	1.09	0.82	0.24	0.5	2.38
IL23A	NM_016584.2	Endogenous	-1.17	0.75	-0.33	0.28	2.65
IL23R	NM_144701.2	Endogenous	-1.16	0.7	-0.4	0.37	2.02
IL24	NM_181339.1	Endogenous	1.17	0.68	0.43	0.48	2.85
IL2RA	NM_000417.1	Endogenous	-1.27	0.61	-0.54	0.25	2.45
IL2RB	NM_000878.2	Endogenous	-1.43	0.51	-0.68	0.2	2.4
IL3	NM_000588.3	Endogenous	-1.18	0.67	-0.44	0.36	1.98
IL3RA	NM_002183.2	Endogenous	-1.17	0.62	-0.52	0.4	1.8
IL5RA	NM_000564.3	Endogenous	-1.16	0.77	-0.3	0.28	2.66
IL6	NM_000600.1	Endogenous	-2.38	0.13	-1.67	0.13	1.36
IL6R	NM_000565.2	Endogenous	-1.21	0.46	-0.78	0.46	1.47
IL7	NM_000880.2	Endogenous	-1.06	0.9	-0.13	0.36	2.5
IL7R	NM_002185.2	Endogenous	-2.46	0.12	-1.82	0.12	1.36
IL8	NM_000584.2	Endogenous	1.17	0.77	0.3	0.37	3.7
INHBA	NM_002192.2	Endogenous	1.03	0.96	0.05	0.23	4.66
INHBB	NM_002193.2	Endogenous	-1.5	0.25	-1.23	0.31	1.43
IRAK2	NM_001570.3	Endogenous	-1.58	0.1	-1.87	0.35	1.15
IRAK3	NM_007199.1	Endogenous	-1.26	0.54	-0.64	0.34	1.83
IRS1	NM_005544.2	Endogenous	-1.87	0.07	-2.03	0.27	1.07
ITGA2	NM_002203.2	Endogenous	1.21	0.36	0.97	0.78	1.88
ITGA3	NM_005501.2	Endogenous	-1.67	0.21	-1.38	0.25	1.45
ITGA6	NM_000210.1	Endogenous	1.09	0.79	0.27	0.53	2.25
ITGA7	NM_002206.1	Endogenous	-2.2	0.04	-2.42	0.21	-1.02
ITGA8	NM_003638.1	Endogenous	1.62	0.39	0.91	0.49	5.38
ITGA9	NM_002207.2	Endogenous	-2.22	0	-4.92	0.31	-1.54
ITGB3	NM_000212.2	Endogenous	-1.54	0.18	-1.45	0.33	1.27
ITGB4	NM_001005731.1	Endogenous	-1.91	0.22	-1.34	0.16	1.7
ITGB6	NM_001282353.1	Endogenous	-1.18	0.82	-0.23	0.16	4.59
ITGB7	NM_000889.1	Endogenous	-1.03	0.93	-0.09	0.4	2.32
ITGB8	NM_002214.2	Endogenous	-2.57	0.03	-2.67	0.16	-1.08
JAG1	NM_000214.2	Endogenous	1.18	0.59	0.57	0.57	2.45
JAG2	NM_145159.1	Endogenous	-1.08	0.64	-0.48	0.64	1.35
JAK1	NM_002227.1	Endogenous	-1.3	0.05	-2.42	0.59	1
JAK2	NM_004972.2	Endogenous	-1.28	0.34	-1	0.44	1.38
JAK3	NM_000215.2	Endogenous	-1.54	0.36	-0.96	0.23	1.85
JUN	NM_002228.3	Endogenous	-2.05	0.02	-2.85	0.28	-1.16
KAT2B	NM_003884.3	Endogenous	-1.34	0.4	-0.89	0.35	1.58
KDM5C	NM_004187.2	Endogenous	-1.1	0.45	-0.8	0.67	1.23
KDM6A	NM_021140.2	Endogenous	-1.27	0.23	-1.31	0.51	1.23
KIT	NM_000222.1	Endogenous	-1.47	0.34	-1.03	0.27	1.69
KITLG	NM_003994.4	Endogenous	1.13	0.72	0.37	0.54	2.36
KLF4	NM_004235.4	Endogenous	-2.25	0.02	-2.73	0.22	-1.14
KMT2C	NM_170606.2	Endogenous	1.04	0.74	0.34	0.79	1.38
KMT2D	NM_003482.3	Endogenous	1.04	0.74	0.34	0.8	1.36
KRAS	NM_004985.3	Endogenous	1.31	0.35	0.98	0.7	2.45
LAMA1	NM_005559.2	Endogenous	-1.43	0.4	-0.9	0.26	1.85
LAMA3	NM_000227.3	Endogenous	-1.51	0.49	-0.74	0.16	2.75
LAMA5	NM_005560.3	Endogenous	-1.18	0.74	-0.34	0.28	2.56
LAMB3	NM_000228.2	Endogenous	-1.52	0.3	-1.12	0.27	1.59
LAMB4	NM_007356.2	Endogenous	-1.24	0.53	-0.65	0.38	1.71
LAMC2	NM_005562.2	Endogenous	-1.15	0.69	-0.42	0.39	1.93
LAMC3	NM_006059.3	Endogenous	-1.72	0.05	-2.33	0.34	-1.01
LAT	NM_001014987.1	Endogenous	-1.5	0.37	-0.94	0.25	1.76
LEF1	NM_016269.3	Endogenous	1.82	0.05	2.24	0.99	3.33
LEFTY1	NM_020997.2	Endogenous	1.34	0.61	0.53	0.38	4.69
LEFTY2	NM_003240.2	Endogenous	-1.28	0.49	-0.71	0.36	1.7
LEP	NM_000230.2	Endogenous	-1.8	0.2	-1.39	0.21	1.47
LEPR	NM_001003679.1	Endogenous	-3.39	0	-3.81	0.14	-1.64
LFNG	NM_001040168.1	Endogenous	-2.1	0.03	-2.74	0.25	-1.08
LIF	NM_002309.3	Endogenous	-1.03	0.95	-0.06	0.32	2.91
LIFR	NM_002310.3	Endogenous	-1.71	0.28	-1.18	0.2	1.72
LIG4	NM_002312.3	Endogenous	1.1	0.6	0.54	0.73	1.67
LRP2	NM_004525.2	Endogenous	-1.45	0.42	-0.87	0.24	1.96
LTBP1	NM_000627.3	Endogenous	-1.29	0.43	-0.85	0.37	1.61
MAD2L2	NM_001127325.1	Endogenous	1.45	0.03	2.46	1.03	2.03
MAML2	NM_032427.1	Endogenous	-1.19	0.32	-1.06	0.56	1.25
MAP2K1	NM_002755.2	Endogenous	1.18	0.26	1.2	0.86	1.63
MAP2K2	NM_030662.2	Endogenous	1.1	0.69	0.42	0.62	1.97
MAP2K4	NM_003010.2	Endogenous	1.1	0.47	0.76	0.83	1.46
MAP2K6	NM_002758.3	Endogenous	1.22	0.61	0.54	0.49	3.04
MAP3K1	NM_005921.1	Endogenous	1.18	0.54	0.63	0.65	2.17
MAP3K12	NM_006301.2	Endogenous	-1.96	0.09	-1.98	0.22	1.17
MAP3K13	NM_004721.3	Endogenous	-1.24	0.33	-1.05	0.49	1.33
MAP3K14	NM_003954.1	Endogenous	-1.65	0.1	-1.82	0.32	1.14
MAP3K5	NM_005923.3	Endogenous	1.37	0.23	1.29	0.78	2.39
MAP3K8	NM_005204.2	Endogenous	-1.54	0.06	-2.19	0.41	1.02
MAPK1	NM_138957.2	Endogenous	-1.05	0.7	-0.4	0.72	1.26
MAPK10	NM_002753.2	Endogenous	1.22	0.61	0.53	0.51	2.89
MAPK12	NM_002969.3	Endogenous	-1.28	0.23	-1.29	0.51	1.2
MAPK3	NM_001040056.1	Endogenous	-1.11	0.61	-0.53	0.57	1.43
MAPK8	NM_002750.2	Endogenous	1.43	0.22	1.36	0.73	2.79
MAPK8IP1	NM_005456.2	Endogenous	1.63	0.22	1.31	0.69	3.87
MAPK8IP2	NM_012324.2	Endogenous	-1.13	0.83	-0.22	0.25	3.15
MAPK9	NM_139068.2	Endogenous	1.19	0.47	0.76	0.69	2.06
MAPT	NM_016834.3	Endogenous	1.8	0.47	0.75	0.3	10.59
MCM2	NM_004526.2	Endogenous	1.19	0.63	0.51	0.52	2.73
MCM4	NM_182746.1	Endogenous	1.23	0.43	0.84	0.67	2.25
MCM5	NM_006739.3	Endogenous	-1.08	0.87	-0.16	0.33	2.6
MCM7	NM_182776.1	Endogenous	-1.05	0.74	-0.34	0.71	1.29
MDC1	NM_014641.2	Endogenous	-1.1	0.6	-0.55	0.6	1.38
MDM2	NM_006878.2	Endogenous	1.49	0.11	1.81	0.88	2.53
MECOM	NM_005241.2	Endogenous	-1.19	0.42	-0.84	0.53	1.34
MED12	NM_005120.2	Endogenous	-1.02	0.91	-0.12	0.66	1.45
MEN1	NM_130802.2	Endogenous	1.2	0.24	1.25	0.86	1.67
MET	NM_000245.2	Endogenous	-1.59	0.02	-3.02	0.44	-1.11
MFNG	NM_002405.2	Endogenous	-1.67	0.13	-1.69	0.29	1.23
MGMT	NM_002412.3	Endogenous	1.21	0.2	1.42	0.88	1.66
MLF1	NM_022443.3	Endogenous	1.24	0.68	0.42	0.39	3.94
MLH1	NM_000249.2	Endogenous	1.14	0.32	1.06	0.86	1.52
MLLT3	NM_004529.2	Endogenous	1.02	0.94	0.08	0.54	1.95
MLLT4	NM_005936.2	Endogenous	-1.25	0.26	-1.21	0.51	1.24
MMP3	NM_002422.3	Endogenous	-1.12	0.74	-0.34	0.42	1.9
MMP7	NM_002423.3	Endogenous	-1.62	0.1	-1.85	0.34	1.13
MMP9	NM_004994.2	Endogenous	1.65	0.43	0.85	0.39	7.02
MNAT1	NM_002431.2	Endogenous	1.77	0.14	1.65	0.78	4.03
MPL	NM_005373.2	Endogenous	-1.18	0.67	-0.44	0.37	1.97
MPO	NM_000250.1	Endogenous	-1.49	0.39	-0.91	0.24	1.9
MSH2	NM_000251.1	Endogenous	1.12	0.44	0.82	0.8	1.57
MSH6	NM_000179.1	Endogenous	1.05	0.74	0.35	0.77	1.42
MTOR	NM_004958.2	Endogenous	1.16	0.58	0.57	0.64	2.11
MUTYH	NM_012222.2	Endogenous	-1.07	0.76	-0.31	0.56	1.55
MYB	NM_005375.2	Endogenous	1.61	0.37	0.96	0.5	5.22
MYC	NM_002467.3	Endogenous	-1.33	0.38	-0.92	0.37	1.52
MYCN	NM_005378.4	Endogenous	1.25	0.59	0.56	0.5	3.13
MYD88	NM_002468.3	Endogenous	1.07	0.73	0.36	0.7	1.62
NASP	NM_172164.1	Endogenous	1.07	0.69	0.42	0.73	1.56
NBN	NM_001024688.1	Endogenous	1.34	0.12	1.68	0.9	1.99
NCOR1	NM_006311.3	Endogenous	1.07	0.6	0.54	0.8	1.44
NF1	NM_000267.2	Endogenous	1.16	0.43	0.84	0.77	1.74
NF2	NM_181828.2	Endogenous	1.06	0.71	0.38	0.74	1.52
NFATC1	NM_172389.1	Endogenous	-1.45	0.22	-1.32	0.36	1.32
NFE2L2	NM_006164.3	Endogenous	1.07	0.73	0.37	0.65	1.78
NFKB1	NM_003998.2	Endogenous	-1.16	0.48	-0.75	0.55	1.35
NFKBIA	NM_020529.1	Endogenous	-1.19	0.27	-1.18	0.59	1.19
NFKBIZ	NM_001005474.1	Endogenous	1.01	0.99	0.01	0.33	3.06
NGF	NM_002506.2	Endogenous	1.09	0.87	0.17	0.33	3.62
NGFR	NM_002507.1	Endogenous	-2.56	0.02	-3.07	0.18	-1.21
NKD1	NM_033119.3	Endogenous	-1.08	0.78	-0.28	0.5	1.73
NODAL	NM_018055.3	Endogenous	-1.26	0.65	-0.47	0.25	2.49
NOG	NM_005450.4	Endogenous	1.05	0.9	0.13	0.47	2.32
NOS3	NM_000603.4	Endogenous	-1.44	0.24	-1.26	0.36	1.34
NOTCH1	NM_017617.3	Endogenous	-1.44	0.19	-1.42	0.39	1.24
NOTCH2	NM_024408.3	Endogenous	1.02	0.93	0.1	0.62	1.68
NOTCH3	NM_000435.2	Endogenous	-1.11	0.62	-0.52	0.56	1.45
NPM1	NM_002520.5	Endogenous	1.1	0.72	0.37	0.6	2.02
NPM2	NM_182795.1	Endogenous	-1.08	0.78	-0.29	0.49	1.74
NR4A1	NM_173157.1	Endogenous	-2.43	0.15	-1.57	0.11	1.48
NR4A3	NM_173198.1	Endogenous	-1.22	0.73	-0.35	0.23	2.89
NRAS	NM_002524.3	Endogenous	1.01	0.96	0.06	0.62	1.65
NSD1	NM_022455.4	Endogenous	1.01	0.97	0.04	0.66	1.55
NTF3	NM_002527.4	Endogenous	1.35	0.44	0.81	0.58	3.14
NTHL1	NM_002528.5	Endogenous	-1.01	0.98	-0.03	0.52	1.9
NTRK1	NM_001012331.1	Endogenous	1.02	0.96	0.05	0.52	1.99
NTRK2	NM_001007097.1	Endogenous	-2.8	0.08	-2.08	0.11	1.2
NUMBL	NM_004756.3	Endogenous	-1.22	0.48	-0.75	0.43	1.57
NUPR1	NM_001042483.1	Endogenous	1.24	0.39	0.92	0.72	2.12
OSM	NM_020530.3	Endogenous	1.89	0.08	1.99	0.9	3.97
PAK3	NM_002578.2	Endogenous	1.45	0.34	1.01	0.63	3.29
PAK7	NM_177990.1	Endogenous	-1.19	0.66	-0.46	0.35	2.01
PAX3	NM_013942.3	Endogenous	-1.26	0.39	-0.9	0.44	1.43
PAX5	NM_016734.1	Endogenous	-1.67	0.46	-0.77	0.13	2.69
PAX8	NM_013953.3	Endogenous	-1.11	0.55	-0.62	0.6	1.34
PBRM1	NM_181042.3	Endogenous	1.04	0.83	0.22	0.71	1.5
PBX1	NM_002585.2	Endogenous	-1.31	0.23	-1.3	0.46	1.25
PBX3	NM_006195.5	Endogenous	1.68	0.13	1.71	0.82	3.44
PCK1	NM_002591.2	Endogenous	-1.61	0.22	-1.31	0.27	1.41
PCNA	NM_002592.2	Endogenous	1.12	0.51	0.68	0.77	1.62
PDGFA	NM_002607.5	Endogenous	-1.38	0.32	-1.08	0.36	1.47
PDGFB	NM_033016.2	Endogenous	1.53	0.29	1.13	0.64	3.62
PDGFC	NM_016205.1	Endogenous	1.23	0.24	1.25	0.84	1.81
PDGFD	NM_025208.4	Endogenous	-1.78	0.17	-1.51	0.23	1.36
PDGFRA	NM_006206.3	Endogenous	-1.74	0	-4.21	0.43	-1.29
PDGFRB	NM_002609.3	Endogenous	-1.08	0.74	-0.34	0.55	1.55
PGF	NM_002632.5	Endogenous	-1.08	0.71	-0.38	0.56	1.51
PHF6	NM_032335.3	Endogenous	1.19	0.27	1.18	0.85	1.66
PIK3CA	NM_006218.2	Endogenous	-1.13	0.45	-0.81	0.6	1.29
PIK3CB	NM_006219.1	Endogenous	-1.2	0.36	-0.99	0.53	1.31
PIK3CD	NM_005026.3	Endogenous	-2.54	0.06	-2.31	0.14	1.11
PIK3CG	NM_002649.2	Endogenous	-1.36	0.37	-0.93	0.35	1.55
PIK3R1	NM_181504.2	Endogenous	1.06	0.78	0.29	0.66	1.72
PIK3R2	NM_005027.2	Endogenous	1.46	0.19	1.44	0.8	2.67
PIK3R3	NM_003629.3	Endogenous	1.12	0.62	0.51	0.68	1.83
PIK3R5	NM_001142633.1	Endogenous	1.05	0.9	0.13	0.43	2.6
PIM1	NM_002648.2	Endogenous	-1.64	0.18	-1.45	0.28	1.32
PITX2	NM_000325.5	Endogenous	1.29	0.67	0.44	0.34	5
PKMYT1	NM_004203.3	Endogenous	1.47	0.37	0.94	0.57	3.78
PLA1A	NM_015900.2	Endogenous	-1.15	0.78	-0.29	0.31	2.49
PLA2G10	NM_003561.1	Endogenous	1.16	0.73	0.36	0.43	3.15
PLA2G2A	NM_000300.2	Endogenous	-4.38	0.12	-1.82	0.03	1.84
PLA2G3	NM_015715.3	Endogenous	-1.04	0.94	-0.08	0.3	3.04
PLA2G4A	NM_024420.2	Endogenous	1.2	0.49	0.73	0.64	2.24
PLA2G4C	NM_003706.2	Endogenous	-1.29	0.57	-0.6	0.28	2.12
PLA2G4E	NM_001206670.1	Endogenous	-1.04	0.92	-0.1	0.4	2.3
PLA2G4F	NM_213600.2	Endogenous	2.21	0.05	2.26	0.98	4.97
PLA2G5	NM_000929.2	Endogenous	-1	0.99	-0.02	0.55	1.8
PLAT	NM_000931.2	Endogenous	-1.25	0.72	-0.38	0.2	3.21
PLAU	NM_002658.2	Endogenous	1.1	0.82	0.24	0.45	2.68
PLCB1	NM_182734.1	Endogenous	-1.19	0.63	-0.51	0.37	1.93
PLCB4	NM_000933.3	Endogenous	-1.99	0.05	-2.28	0.26	-1.01
PLCE1	NM_001165979.1	Endogenous	-1.33	0.41	-0.86	0.36	1.59
PLCG2	NM_002661.2	Endogenous	-1.92	0.08	-1.97	0.25	1.1
PLD1	NM_002662.3	Endogenous	-1.92	0	-5.29	0.39	-1.44
PML	NM_002675.3	Endogenous	-1.14	0.54	-0.64	0.56	1.39
POLB	NM_002690.1	Endogenous	-1.03	0.93	-0.09	0.46	2.05
POLD1	NM_002691.2	Endogenous	1.5	0.37	0.94	0.56	4.02
POLD4	NM_021173.2	Endogenous	-1.01	0.96	-0.05	0.71	1.39
POLE2	NM_002692.2	Endogenous	-1.08	0.85	-0.2	0.37	2.3
POLR2D	NM_004805.3	Endogenous	1.08	0.73	0.36	0.65	1.8
POLR2H	NM_001278698.1	Endogenous	1.09	0.68	0.42	0.7	1.69
POLR2J	NM_006234.4	Endogenous	1.08	0.71	0.39	0.7	1.67
PPARG	NM_015869.3	Endogenous	-1.44	0.21	-1.36	0.37	1.29
PPARGC1A	NM_013261.3	Endogenous	-1.27	0.46	-0.78	0.38	1.65
PPP2CB	NM_001009552.1	Endogenous	-1	0.99	-0.01	0.58	1.72
PPP2R1A	NM_014225.3	Endogenous	1.37	0.37	0.98	0.59	3.18
PPP2R2B	NM_181676.2	Endogenous	1.11	0.77	0.31	0.48	2.61
PPP2R2C	NM_181876.2	Endogenous	1.15	0.81	0.25	0.32	4.14
PPP3CA	NM_000944.4	Endogenous	1.04	0.88	0.16	0.56	1.93
PPP3CB	NM_001142354.1	Endogenous	-1.22	0.32	-1.04	0.53	1.27
PPP3CC	NM_005605.3	Endogenous	-1.16	0.38	-0.92	0.6	1.24
PPP3R1	NM_000945.3	Endogenous	1.18	0.32	1.07	0.82	1.68
PPP3R2	NM_147180.2	Endogenous	-1.28	0.53	-0.66	0.34	1.82
PRDM1	NM_182907.1	Endogenous	-1.33	0.52	-0.67	0.28	2
PRKAA2	NM_006252.2	Endogenous	1.31	0.54	0.65	0.45	3.77
PRKACA	NM_002730.3	Endogenous	1.14	0.47	0.77	0.76	1.73
PRKACB	NM_182948.2	Endogenous	-1.03	0.93	-0.09	0.43	2.2
PRKACG	NM_002732.2	Endogenous	1.71	0.32	1.05	0.54	5.48
PRKAR1B	NM_001164759.1	Endogenous	-1.16	0.69	-0.41	0.38	1.96
PRKAR2A	NM_004157.2	Endogenous	1.15	0.47	0.75	0.76	1.73
PRKAR2B	NM_002736.2	Endogenous	1.45	0.37	0.95	0.59	3.57
PRKCA	NM_002737.2	Endogenous	-2.06	0.03	-2.96	0.26	-1.1
PRKCB	NM_212535.1	Endogenous	-1.99	0.15	-1.58	0.19	1.34
PRKCG	NM_002739.3	Endogenous	-1.39	0.44	-0.8	0.28	1.86
PRKDC	NM_006904.6	Endogenous	1.28	0.31	1.07	0.76	2.18
PRKX	NM_005044.1	Endogenous	-1.32	0.43	-0.83	0.35	1.63
PRL	NM_000948.3	Endogenous	-1.13	0.83	-0.22	0.25	3.09
PRLR	NM_001204318.1	Endogenous	1.53	0.17	1.52	0.77	3.05
PRMT8	NM_019854.3	Endogenous	1.38	0.55	0.63	0.4	4.75
PROM1	NM_006017.1	Endogenous	-3.33	0.15	-1.58	0.05	1.68
PTCH1	NM_000264.3	Endogenous	1.34	0.42	0.87	0.57	3.15
PTCRA	NM_138296.2	Endogenous	1	0.99	0.01	0.37	2.7
PTEN	NM_000314.3	Endogenous	-1.03	0.85	-0.19	0.7	1.35
PTPN11	NM_002834.3	Endogenous	1.12	0.4	0.9	0.83	1.51
PTPN5	NM_001039970.1	Endogenous	-1.03	0.95	-0.07	0.31	3
PTPRR	NM_001207015.1	Endogenous	-1.02	0.95	-0.07	0.45	2.1
PTTG2	NM_006607.2	Endogenous	1.51	0.09	1.89	0.92	2.49
RAC1	NM_198829.1	Endogenous	1.27	0.22	1.32	0.84	1.91
RAC2	NM_002872.3	Endogenous	-1.52	0.34	-1.01	0.25	1.74
RAC3	NM_005052.2	Endogenous	1.08	0.81	0.26	0.54	2.15
RAD21	NM_006265.2	Endogenous	1.06	0.87	0.17	0.45	2.48
RAD50	NM_005732.2	Endogenous	-1.01	0.94	-0.08	0.77	1.27
RAD51	NM_133487.2	Endogenous	1.13	0.73	0.36	0.53	2.41
RAD52	NM_134424.2	Endogenous	-1.15	0.54	-0.65	0.5	1.51
RAF1	NM_002880.2	Endogenous	1.12	0.44	0.8	0.81	1.57
RASA4	NM_001079877.2	Endogenous	-1.95	0.1	-1.86	0.22	1.17
RASAL1	NM_004658.1	Endogenous	1.41	0.56	0.6	0.39	5.08
RASGRF1	NM_153815.2	Endogenous	1.47	0.32	1.05	0.63	3.47
RASGRF2	NM_006909.1	Endogenous	-1.17	0.49	-0.72	0.52	1.4
RASGRP1	NM_005739.3	Endogenous	1.28	0.49	0.71	0.58	2.83
RASGRP2	NM_001098670.1	Endogenous	-1.91	0.19	-1.42	0.19	1.47
RB1	NM_000321.1	Endogenous	1.11	0.58	0.58	0.73	1.7
RBX1	NM_014248.2	Endogenous	1.13	0.46	0.78	0.78	1.65
RELA	NM_021975.3	Endogenous	1.1	0.35	1.02	0.87	1.38
RELN	NM_005045.2	Endogenous	-2.13	0.14	-1.63	0.16	1.34
RET	NM_020630.4	Endogenous	2.48	0.27	1.18	0.43	14.21
RFC3	NM_002915.3	Endogenous	1.13	0.65	0.47	0.63	2.01
RFC4	NM_181573.2	Endogenous	1.57	0.1	1.82	0.9	2.76
RHOA	NM_001664.2	Endogenous	1.09	0.66	0.46	0.69	1.73
RIN1	NM_004292.2	Endogenous	-1.36	0.35	-0.99	0.36	1.53
RNF43	NM_017763.4	Endogenous	-1.14	0.74	-0.33	0.37	2.1
RPA3	NM_002947.3	Endogenous	1.55	0.36	0.98	0.5	4.82
RPS27A	NM_002954.5	Endogenous	1.01	0.97	0.04	0.61	1.66
RPS6KA5	NM_004755.2	Endogenous	-1.06	0.79	-0.27	0.58	1.53
RPS6KA6	NM_014496.1	Endogenous	1.15	0.69	0.42	0.55	2.39
RRAS2	NM_001102669.2	Endogenous	-1.14	0.43	-0.83	0.62	1.25
RUNX1	NM_001754.4	Endogenous	1.2	0.23	1.29	0.87	1.65
RUNX1T1	NM_004349.2	Endogenous	-1.61	0.18	-1.45	0.29	1.32
RXRG	NM_006917.3	Endogenous	-1	0.99	-0.01	0.47	2.12
SETBP1	NM_015559.2	Endogenous	-1.21	0.48	-0.73	0.45	1.5
SETD2	NM_014159.6	Endogenous	1.14	0.17	1.53	0.92	1.41
SF3B1	NM_001005526.1	Endogenous	-1.06	0.6	-0.55	0.75	1.19
SFN	NM_006142.3	Endogenous	-1.78	0.16	-1.53	0.24	1.32
SFRP1	NM_003012.3	Endogenous	-3.92	0.04	-2.72	0.07	-1.08
SFRP2	NM_003013.2	Endogenous	-2.01	0.07	-2.09	0.23	1.08
SFRP4	NM_003014.2	Endogenous	-2.84	0.06	-2.23	0.11	1.1
SGK2	NM_170693.1	Endogenous	-2.49	0.11	-1.79	0.12	1.3
SHC1	NM_183001.4	Endogenous	-1.23	0.21	-1.36	0.57	1.16
SHC2	NM_012435.2	Endogenous	1.12	0.63	0.5	0.66	1.9
SHC3	NM_016848.5	Endogenous	1.12	0.72	0.37	0.54	2.3
SHC4	NM_203349.2	Endogenous	1.06	0.88	0.15	0.45	2.47
SIN3A	NM_015477.1	Endogenous	-1.02	0.86	-0.19	0.7	1.37
SIRT4	NM_012240.1	Endogenous	-1.4	0.35	-0.99	0.33	1.55
SIX1	NM_005982.3	Endogenous	-1.3	0.45	-0.79	0.35	1.72
SKP1	NM_170679.2	Endogenous	1.3	0.05	2.36	0.99	1.71
SKP2	NM_005983.2	Endogenous	1.31	0.15	1.56	0.89	1.92
SMAD2	NM_001003652.1	Endogenous	-1.06	0.78	-0.29	0.62	1.45
SMAD3	NM_005902.3	Endogenous	-1.04	0.87	-0.17	0.58	1.6
SMAD4	NM_005359.3	Endogenous	-1.24	0.24	-1.3	0.53	1.21
SMAD9	NM_005905.2	Endogenous	-1.46	0.17	-1.48	0.38	1.23
SMARCA4	NM_003072.3	Endogenous	1.19	0.23	1.29	0.87	1.64
SMARCB1	NM_003073.3	Endogenous	-1.24	0.36	-0.97	0.49	1.34
SMC1A	NM_006306.2	Endogenous	-1.2	0.29	-1.12	0.57	1.22
SMC1B	NM_148674.3	Endogenous	-1.1	0.87	-0.17	0.26	3.19
SMC3	NM_005445.3	Endogenous	1.03	0.76	0.33	0.8	1.34
SMO	NM_005631.3	Endogenous	-1.76	0.07	-2.09	0.3	1.06
SOCS1	NM_003745.1	Endogenous	1.02	0.95	0.06	0.55	1.87
SOCS2	NM_003877.3	Endogenous	-1.31	0.62	-0.51	0.23	2.56
SOCS3	NM_003955.3	Endogenous	-2.8	0.04	-2.35	0.13	-1.04
SOS1	NM_005633.2	Endogenous	-1.34	0.13	-1.66	0.5	1.12
SOS2	NM_006939.2	Endogenous	1.35	0.29	1.14	0.71	2.57
SOST	NM_025237.2	Endogenous	1.03	0.93	0.09	0.48	2.2
SOX17	NM_022454.3	Endogenous	-3.03	0.013	-3.25	0.15	-1.35
SOX9	NM_000346.2	Endogenous	-3.21	0.13	-1.72	0.06	1.64
SP1	NM_003109.1	Endogenous	1.06	0.71	0.38	0.76	1.48
SPOP	NM_001007226.1	Endogenous	-1.43	0.28	-1.15	0.34	1.46
SPP1	NM_000582.2	Endogenous	-2.66	0.3	-1.13	0.05	2.91
SPRY1	NM_005841.1	Endogenous	-2.23	0.04	-2.38	0.21	-1.04
SPRY2	NM_005842.2	Endogenous	-1.63	0.07	-2.26	0.35	1.07
SPRY4	NM_030964.3	Endogenous	1.2	0.58	0.58	0.56	2.59
SRSF2	NM_003016.3	Endogenous	-1.06	0.64	-0.49	0.73	1.23
SSX1	NM_005635.2	Endogenous	1.01	0.98	0.02	0.39	2.61
STAG2	NM_001042749.1	Endogenous	1.1	0.66	0.46	0.69	1.76
STAT1	NM_007315.2	Endogenous	1.26	0.4	0.9	0.68	2.33
STAT3	NM_139276.2	Endogenous	-1.06	0.74	-0.34	0.66	1.36
STAT4	NM_003151.2	Endogenous	-1.54	0.2	-1.43	0.31	1.36
STK11	NM_000455.4	Endogenous	1.04	0.8	0.27	0.72	1.52
STMN1	NM_203401.1	Endogenous	1.08	0.6	0.55	0.79	1.48
SUV39H2	NM_024670.3	Endogenous	-1.17	0.44	-0.82	0.54	1.34
SYK	NM_003177.3	Endogenous	-1.21	0.63	-0.5	0.33	2.09
TBL1XR1	NM_024665.4	Endogenous	1.01	0.94	0.07	0.72	1.43
TCF3	NM_003200.2	Endogenous	-1.31	0.28	-1.16	0.44	1.31
TCF7L1	NM_031283.1	Endogenous	-2.12	0.08	-2.14	0.19	1.16
TCL1B	NM_004918.2	Endogenous	1.29	0.51	0.68	0.55	3.01
TET2	NM_001127208.2	Endogenous	1.16	0.48	0.77	0.7	1.93
TFDP1	NM_007111.4	Endogenous	1.38	0.25	1.23	0.74	2.58
TGFB1	NM_000660.3	Endogenous	-1.11	0.68	-0.43	0.49	1.65
TGFB2	NM_003238.2	Endogenous	1.01	0.96	0.05	0.56	1.82
TGFB3	NM_003239.2	Endogenous	1.14	0.52	0.67	0.72	1.81
TGFBR2	NM_001024847.1	Endogenous	-1.73	0	-4.18	0.42	-1.27
THBS1	NM_003246.2	Endogenous	-1.15	0.44	-0.81	0.57	1.32
THBS4	NM_003248.3	Endogenous	-1.77	0.27	-1.19	0.18	1.76
THEM4	NM_053055.4	Endogenous	-2.01	0.12	-1.84	0.19	1.32
TIAM1	NM_003253.2	Endogenous	1.31	0.31	1.11	0.72	2.36
TLR2	NM_003264.3	Endogenous	-1.03	0.91	-0.12	0.54	1.75
TLR4	NM_138554.2	Endogenous	-1.14	0.62	-0.52	0.49	1.56
TLX1	NM_005521.3	Endogenous	-1.92	0.05	-2.22	0.27	1.01
TMPRSS2	NM_005656.2	Endogenous	-1.03	0.93	-0.09	0.41	2.29
TNC	NM_002160.3	Endogenous	-2.06	0.04	-2.39	0.24	-1.04
TNF	NM_000594.2	Endogenous	-1.24	0.66	-0.46	0.28	2.37
TNFAIP3	NM_006290.2	Endogenous	-1.1	0.73	-0.35	0.47	1.75
TNFRSF10A	NM_003844.2	Endogenous	-1.04	0.82	-0.23	0.64	1.44
TNFRSF10B	NM_003842.3	Endogenous	-1.32	0.13	-1.7	0.52	1.11
TNFRSF10C	NM_003841.2	Endogenous	-1.16	0.67	-0.44	0.4	1.85
TNFRSF10D	NM_003840.3	Endogenous	1.15	0.72	0.37	0.5	2.64
TNFSF10	NM_003810.2	Endogenous	-1.17	0.77	-0.3	0.25	2.92
TNN	NM_022093.1	Endogenous	-1.97	0.22	-1.33	0.15	1.69
TNR	NM_003285.2	Endogenous	1.39	0.57	0.58	0.39	4.89
TP53	NM_000546.2	Endogenous	1.01	0.92	0.1	0.77	1.34
TPO	NM_175722.1	Endogenous	-1.8	0.22	-1.32	0.2	1.52
TRAF7	NM_032271.2	Endogenous	1.03	0.81	0.25	0.77	1.38
TSC1	NM_000368.3	Endogenous	-1.1	0.63	-0.5	0.57	1.45
TSHR	NM_001018036.2	Endogenous	1.3	0.58	0.57	0.46	3.71
TSLP	NM_033035.4	Endogenous	1.45	0.44	0.83	0.49	4.3
TSPAN7	NM_004615.3	Endogenous	-2.79	0.03	-2.71	0.15	-1.17
TTK	NM_003318.3	Endogenous	1.43	0.34	1.01	0.64	3.19
U2AF1	NM_001025203.1	Endogenous	1.4	0.03	2.61	1.03	1.89
UBB	NM_018955.2	Endogenous	-1.05	0.76	-0.32	0.67	1.36
UBE2T	NM_014176.3	Endogenous	1.41	0.27	1.21	0.7	2.84
UTY	NM_007125.3	Endogenous	1.52	0.21	1.38	0.74	3.09
VEGFA	NM_001025366.1	Endogenous	1.4	0.28	1.17	0.69	2.84
VEGFC	NM_005429.2	Endogenous	1.17	0.5	0.7	0.7	1.96
VHL	NM_000551.2	Endogenous	1.34	0.14	1.62	0.89	2.01
WEE1	NM_003390.3	Endogenous	1.98	0.03	2.45	1.05	3.72
WHSC1	NM_007331.1	Endogenous	1.43	0.03	2.52	1.04	1.96
WHSC1L1	NM_017778.2	Endogenous	1.05	0.83	0.22	0.65	1.69
WIF1	NM_007191.2	Endogenous	-1.39	0.62	-0.51	0.16	3.15
WNT10A	NM_025216.2	Endogenous	-1.7	0.17	-1.49	0.26	1.32
WNT10B	NM_003394.2	Endogenous	1.55	0.19	1.41	0.77	3.12
WNT11	NM_004626.2	Endogenous	-2.68	0.05	-2.36	0.14	1
WNT16	NM_057168.1	Endogenous	-1.11	0.72	-0.37	0.48	1.69
WNT2	NM_003391.2	Endogenous	1.82	0.12	1.72	0.83	3.99
WNT2B	NM_024494.1	Endogenous	-1.44	0.1	-1.84	0.44	1.1
WNT3	NM_030753.3	Endogenous	1.36	0.6	0.54	0.38	4.92
WNT4	NM_030761.3	Endogenous	1.01	0.99	0.02	0.3	3.44
WNT5A	NM_003392.3	Endogenous	-1.3	0.47	-0.75	0.34	1.71
WNT5B	NM_032642.2	Endogenous	1.41	0.25	1.21	0.74	2.68
WNT6	NM_006522.3	Endogenous	-1.05	0.91	-0.11	0.36	2.52
WNT7A	NM_004625.3	Endogenous	-1.09	0.85	-0.19	0.33	2.52
WNT7B	NM_058238.1	Endogenous	-1.69	0.3	-1.11	0.2	1.75
WT1	NM_000378.3	Endogenous	1.46	0.44	0.81	0.5	4.27
XPA	NM_000380.3	Endogenous	1.03	0.84	0.21	0.77	1.37
XRCC4	NM_003401.3	Endogenous	1.41	0.34	1.02	0.65	3.07
ZAK	NM_016653.2	Endogenous	-1.41	0.38	-0.92	0.3	1.65
ZBTB16	NM_006006.4	Endogenous	-1.43	0.72	-0.37	0.07	6.62
ZBTB32	NM_014383.1	Endogenous	1.26	0.5	0.72	0.57	2.8
ZIC2	NM_007129.2	Endogenous	2.44	0.26	1.19	0.44	13.41
ACAD9	NM_014049.4	Housekeeping	-1.14	0.55	-0.62	0.55	1.42
AGK	NM_018238.3	Housekeeping	-1.06	0.84	-0.2	0.47	1.87
AMMECR1L	NM_001199140.1	Housekeeping	1.08	0.48	0.73	0.85	1.38
C10orf76	NM_024541.2	Housekeeping	-1	0.97	-0.03	0.78	1.27
CC2D1B	NM_032449.2	Housekeeping	1.62	0.06	2.17	0.98	2.69
CNOT10	NM_001256741.1	Housekeeping	1.11	0.42	0.84	0.83	1.49
CNOT4	NM_001190848.1	Housekeeping	-1.21	0.2	-1.42	0.61	1.13
COG7	NM_153603.3	Housekeeping	-1.07	0.64	-0.49	0.7	1.26
DDX50	NM_024045.1	Housekeeping	-1	0.99	-0.01	0.73	1.36
DHX16	NM_001164239.1	Housekeeping	1.44	0.07	2.01	0.96	2.16
DNAJC14	NM_032364.5	Housekeeping	1.04	0.62	0.51	0.88	1.23
EDC3	NM_001142443.1	Housekeeping	-1.13	0.49	-0.74	0.6	1.32
EIF2B4	NM_172195.3	Housekeeping	-1.09	0.57	-0.58	0.67	1.28
ERCC3	NM_000122.1	Housekeeping	-1.03	0.89	-0.14	0.61	1.54
FCF1	NM_015962.4	Housekeeping	-1	1	0	0.76	1.32
FTSJ2	NM_013393.1	Housekeeping	1.1	0.49	0.72	0.81	1.5
GPATCH3	NM_022078.2	Housekeeping	-1.05	0.84	-0.21	0.55	1.65
HDAC3	NM_003883.2	Housekeeping	1.26	0.09	1.92	0.96	1.66
MRPS5	NM_031902.3	Housekeeping	-1	1	0	0.6	1.67
MTMR14	NM_022485.3	Housekeeping	1.01	0.95	0.06	0.78	1.3
NOL7	NM_016167.3	Housekeeping	1.35	0.18	1.47	0.82	2.22
NUBP1	NM_001278506.1	Housekeeping	-1.29	0.31	-1.11	0.44	1.36
PIAS1	NM_016166.1	Housekeeping	1.16	0.59	0.56	0.62	2.15
PIK3R4	NM_014602.1	Housekeeping	1.08	0.61	0.53	0.77	1.52
PRPF38A	NM_032864.3	Housekeeping	1.05	0.8	0.26	0.7	1.57
RBM45	NM_152945.2	Housekeeping	-1.61	0.09	-2.03	0.35	1.1
SAP130	NM_024545.3	Housekeeping	-1.12	0.45	-0.79	0.65	1.23
SF3A3	NM_006802.2	Housekeeping	-1.04	0.82	-0.23	0.65	1.41
SLC4A1AP	NM_018158.2	Housekeeping	-1.01	0.94	-0.07	0.68	1.43
TLK2	NM_006852.2	Housekeeping	-1.24	0.33	-1.05	0.49	1.34
TMUB2	NM_024107.2	Housekeeping	-1.49	0.31	-1.07	0.29	1.55
TRIM39	NM_021253.3	Housekeeping	1.54	0.07	2.1	0.96	2.48
TTC31	NR_027749.1	Housekeeping	1.02	0.89	0.14	0.73	1.42
USP39	NM_001256725.1	Housekeeping	1.11	0.51	0.69	0.78	1.58
VPS33B	NM_018668.3	Housekeeping	-1.3	0.42	-0.84	0.38	1.56
ZC3H14	NM_001160103.1	Housekeeping	-1	0.99	-0.01	0.72	1.39
ZKSCAN5	NM_014569.3	Housekeeping	1.01	0.98	0.03	0.6	1.68
ZNF143	NM_003442.5	Housekeeping	-1.17	0.36	-0.97	0.6	1.23
ZNF346	NM_012279.2	Housekeeping	-1.16	0.39	-0.91	0.6	1.25
ZNF384	NM_133476.3	Housekeeping	1.29	0.21	1.33	0.84	2

## Sheet: Table S8
Table S8. Comparison between control and ductal carcinoma in situ of mixed lesions. Differentially expressed genes are in bold.
Number of differentially expressed genes (DEGs):	104	DEGs downregulated in ductal carcinoma in situ of mixed lesions:	73
Gene	Accession	Class	Fold-change	P-value	t-statistic	Lower 95% CI	Up 95% CI
ABL1	NM_005157.3	Endogenous	-1.74	0.013	-3.32	0.38	-1.16
ACVR1B	NM_004302.3	Endogenous	1.12	0.48	0.74	0.77	1.62
ACVR1C	NM_145259.2	Endogenous	-2.96	0.1	-2.49	0.05	2.19
ACVR2A	NM_001616.3	Endogenous	-1.76	0	-5.11	0.43	-1.33
AKT1	NM_005163.2	Endogenous	1.85	0	4.92	1.36	2.5
AKT2	NM_001626.2	Endogenous	1.01	0.95	0.07	0.71	1.43
AKT3	NM_181690.1	Endogenous	-2.79	0	-4.6	0.21	-1.62
ALK	NM_004304.3	Endogenous	-1.01	0.99	-0.02	0.41	2.43
ALKBH2	NM_001001655.2	Endogenous	-1.39	0.22	-1.38	0.39	1.33
ALKBH3	NM_139178.3	Endogenous	-1.92	0.011	-3.61	0.34	-1.23
AMER1	NM_152424.3	Endogenous	-1.25	0.1	-1.96	0.6	1.07
AMH	NM_000479.3	Endogenous	5.15	0.08	2.12	0.77	34.28
ANGPT1	NM_001146.3	Endogenous	-4.44	0	-4.27	0.1	-1.89
APC	NM_000038.3	Endogenous	1.24	0.08	2.09	0.96	1.6
APH1B	NM_001145646.1	Endogenous	1.18	0.45	0.8	0.72	1.93
AR	NM_001011645.1	Endogenous	1.86	0.12	1.88	0.79	4.37
ARID1A	NM_006015.4	Endogenous	1.07	0.5	0.73	0.83	1.37
ARID1B	NM_020732.3	Endogenous	-1.4	0	-7.28	0.64	-1.24
ARID2	NM_152641.2	Endogenous	2.17	0	4.47	1.42	3.31
ARNT2	NM_014862.3	Endogenous	1.61	0.08	2.08	0.92	2.81
ASXL1	NM_001164603.1	Endogenous	-1.73	0	-4.54	0.43	-1.29
ATM	NM_138292.3	Endogenous	-1.05	0.83	-0.23	0.59	1.55
ATR	NM_001184.2	Endogenous	1.13	0.42	0.87	0.79	1.61
ATRX	NM_000489.3	Endogenous	-1.02	0.75	-0.34	0.8	1.2
AXIN1	NM_181050.1	Endogenous	1.28	0.15	1.63	0.88	1.85
AXIN2	NM_004655.3	Endogenous	-1.75	0.05	-2.6	0.33	-1.01
B2M	NM_004048.2	Endogenous	-1.74	0.16	-1.59	0.24	1.35
BAD	NM_004322.3	Endogenous	1.26	0.13	1.7	0.9	1.75
BAIAP3	NM_003933.4	Endogenous	-1.38	0.46	-0.78	0.27	1.99
BAMBI	NM_012342.2	Endogenous	-1.11	0.61	-0.53	0.56	1.45
BAP1	NM_004656.2	Endogenous	1.04	0.57	0.6	0.87	1.26
BAX	NM_138761.3	Endogenous	-1.17	0.45	-0.8	0.53	1.38
BCL2	NM_000657.2	Endogenous	-2.68	0.04	-2.56	0.15	-1.04
BCL2A1	NM_004049.2	Endogenous	1.66	0.31	1.1	0.54	5.06
BCL2L1	NM_138578.1	Endogenous	2.8	0	6.34	1.88	4.17
BCOR	NM_001123383.1	Endogenous	1.58	0.02	3.19	1.11	2.24
BDNF	NM_170732.4	Endogenous	1.54	0.16	1.57	0.79	3.03
BID	NM_197966.1	Endogenous	-1.24	0.41	-0.88	0.44	1.5
BIRC3	NM_182962.1	Endogenous	-1.27	0.67	-0.45	0.21	3.04
BIRC7	NM_022161.2	Endogenous	2.09	0.17	1.53	0.64	6.8
BMP2	NM_001200.2	Endogenous	-2.34	0.04	-2.53	0.19	-1.03
BMP4	NM_001202.2	Endogenous	-1.55	0.21	-1.49	0.28	1.47
BMP5	NM_021073.2	Endogenous	-1.93	0.29	-1.13	0.12	2.15
BMP6	NM_001718.2	Endogenous	-2.3	0.02	-3.26	0.23	-1.23
BMP7	NM_001719.1	Endogenous	-1.63	0.37	-0.96	0.17	2.26
BMP8A	NM_181809.3	Endogenous	3.58	0	5.14	1.95	6.57
BMPR1B	NM_001203.1	Endogenous	4.8	0.05	2.34	0.93	24.83
BNIP3	NM_004052.2	Endogenous	1.1	0.71	0.39	0.6	2.02
BRAF	NM_004333.3	Endogenous	1.13	0.72	0.38	0.5	2.54
BRCA1	NM_007305.2	Endogenous	1.14	0.56	0.61	0.68	1.92
BRCA2	NM_000059.3	Endogenous	1.4	0.4	0.96	0.46	4.31
BRIP1	NM_032043.1	Endogenous	1.31	0.26	1.25	0.75	2.3
C19orf40	NM_152266.3	Endogenous	1.45	0.07	2.29	0.96	2.19
CACNA1C	NM_199460.2	Endogenous	-1.54	0.04	-3.15	0.42	1
CACNA1D	NM_000720.2	Endogenous	2.57	0.01	4.01	1.4	4.7
CACNA1E	NM_000721.2	Endogenous	1.98	0	5.22	1.44	2.73
CACNA1G	NM_198397.1	Endogenous	-3.27	0.013	-3.31	0.13	-1.36
CACNA1H	NM_021098.2	Endogenous	4.56	0.03	2.82	1.22	17
CACNA2D1	NM_000722.2	Endogenous	-1.39	0.26	-1.3	0.36	1.46
CACNA2D2	NM_001005505.1	Endogenous	-1.02	0.97	-0.04	0.25	3.82
CACNA2D3	NM_018398.2	Endogenous	-1.4	0.56	-0.64	0.14	3.79
CACNA2D4	NM_001005737.1	Endogenous	-1.1	0.75	-0.34	0.47	1.78
CACNB2	NM_000724.3	Endogenous	-1.92	0.08	-2.23	0.23	1.17
CACNB3	NM_000725.2	Endogenous	2.36	0.01	3.77	1.35	4.12
CACNB4	NM_001005747.2	Endogenous	-1.5	0.12	-1.78	0.38	1.16
CACNG1	NM_000727.2	Endogenous	2.09	0.06	2.27	0.95	4.61
CACNG4	NM_014405.2	Endogenous	2.24	0.17	1.55	0.59	8.53
CACNG6	NM_145814.1	Endogenous	2.74	0.16	1.58	0.58	13
CALML3	NM_005185.2	Endogenous	-1.13	0.76	-0.31	0.35	2.28
CALML5	NM_017422.4	Endogenous	-1.7	0.52	-0.68	0.09	3.97
CALML6	NM_138705.2	Endogenous	1.97	0.08	2.21	0.9	4.34
CAMK2B	NM_001220.3	Endogenous	1.68	0.16	1.72	0.73	3.86
CAPN2	NM_001748.4	Endogenous	-1.93	0.08	-2.07	0.24	1.13
CARD11	NM_032415.2	Endogenous	1.89	0.23	1.3	0.57	6.27
CASP10	NM_032977.3	Endogenous	1.05	0.76	0.32	0.7	1.58
CASP12	NM_001191016.1	Endogenous	-1.47	0.24	-1.44	0.29	1.59
CASP3	NM_032991.2	Endogenous	-1.1	0.56	-0.61	0.62	1.33
CASP7	NM_001227.3	Endogenous	-1.51	0.09	-2.09	0.4	1.1
CASP8	NM_001228.4	Endogenous	1.35	0.11	1.91	0.9	2.02
CASP9	NM_001229.2	Endogenous	-1.71	0.02	-3.65	0.37	-1.07
CBL	NM_005188.2	Endogenous	1.35	0.24	1.3	0.77	2.39
CBLC	NM_012116.3	Endogenous	2.58	0.05	2.56	0.99	6.72
CCNA1	NM_003914.3	Endogenous	1.16	0.72	0.37	0.43	3.09
CCNA2	NM_001237.2	Endogenous	1.62	0.1	2.03	0.84	3.14
CCNB1	NM_031966.2	Endogenous	3.27	0	7.16	2.18	4.91
CCNB3	NM_033671.1	Endogenous	1.75	0.17	1.52	0.71	4.31
CCND1	NM_053056.2	Endogenous	3.13	0.03	2.7	1.11	8.83
CCND2	NM_001759.2	Endogenous	-2.95	0	-5.6	0.21	-1.84
CCND3	NM_001760.2	Endogenous	1.07	0.67	0.45	0.73	1.58
CCNE1	NM_001238.1	Endogenous	2.41	0.17	1.69	0.46	12.75
CCNE2	NM_057735.1	Endogenous	1.92	0.27	1.19	0.5	7.37
CCNO	NM_021147.3	Endogenous	1.03	0.93	0.09	0.42	2.55
CCR7	NM_001838.2	Endogenous	4.21	0.07	2.3	0.84	21.01
CD14	NM_000591.2	Endogenous	-1.7	0.3	-1.12	0.18	1.87
CD19	NM_001770.4	Endogenous	2.11	0.19	1.45	0.6	7.5
CD40	NM_001250.4	Endogenous	-1.73	0.12	-1.8	0.27	1.22
CDC14A	NM_033313.2	Endogenous	-1.19	0.45	-0.83	0.48	1.49
CDC14B	NM_003671.3	Endogenous	-2.83	0.01	-4.1	0.19	-1.52
CDC25A	NM_001789.2	Endogenous	1.27	0.41	0.95	0.57	2.8
CDC25B	NM_021873.2	Endogenous	1.49	0.23	1.35	0.69	3.22
CDC25C	NM_001790.2	Endogenous	2.12	0.02	3.27	1.18	3.84
CDC6	NM_001254.3	Endogenous	1.81	0.26	1.24	0.56	5.87
CDC7	NM_003503.2	Endogenous	1.33	0.44	0.9	0.34	5.17
CDH1	NM_004360.2	Endogenous	2.48	0	4.28	1.48	4.17
CDK2	NM_001798.2	Endogenous	1.5	0.03	2.7	1.04	2.18
CDK4	NM_000075.2	Endogenous	-1.45	0.012	-3.39	0.53	-1.11
CDK6	NM_001259.5	Endogenous	-1.33	0.27	-1.25	0.42	1.35
CDKN1A	NM_000389.2	Endogenous	1.44	0.35	1.03	0.58	3.6
CDKN1B	NM_004064.2	Endogenous	2.43	0	7.77	1.84	3.22
CDKN1C	NM_000076.2	Endogenous	-3.86	0	-9.76	0.18	-2.75
CDKN2A	NM_000077.3	Endogenous	1.15	0.64	0.49	0.57	2.32
CDKN2B	NM_004936.3	Endogenous	1.32	0.14	1.75	0.88	1.98
CDKN2C	NM_001262.2	Endogenous	-3.25	0.01	-4.81	0.16	-1.65
CDKN2D	NM_001800.3	Endogenous	2.52	0.02	3.28	1.22	5.2
CEBPA	NM_004364.2	Endogenous	-1.93	0.2	-1.4	0.16	1.63
CEBPE	NM_001805.2	Endogenous	2.28	0.02	3.19	1.21	4.3
CHAD	NM_001267.2	Endogenous	-1.09	0.89	-0.14	0.2	4.2
CHEK1	NM_001114121.1	Endogenous	1.33	0.42	0.86	0.59	2.97
CHEK2	NM_007194.3	Endogenous	1.83	0.06	2.83	0.93	3.62
CHUK	NM_001278.3	Endogenous	1.15	0.35	1.01	0.82	1.61
CIC	NM_015125.3	Endogenous	1.51	0.04	2.82	1.01	2.26
CLCF1	NM_013246.2	Endogenous	-2.26	0.1	-1.9	0.16	1.26
CNTFR	NM_147164.1	Endogenous	-2.87	0.011	-4.46	0.2	-1.61
COL11A1	NM_001854.3	Endogenous	4.81	0.07	2.18	0.82	28.14
COL11A2	NM_001163771.1	Endogenous	1.01	0.97	0.04	0.39	2.67
COL1A1	NM_000088.3	Endogenous	1.82	0.55	0.67	0.04	83.72
COL1A2	NM_000089.3	Endogenous	1.07	0.92	0.11	0.16	7.11
COL24A1	NM_152890.5	Endogenous	1.85	0.02	3.26	1.14	3.02
COL27A1	NM_032888.2	Endogenous	-1.13	0.62	-0.53	0.48	1.62
COL2A1	NM_001844.4	Endogenous	1.18	0.88	0.16	0.09	16.43
COL3A1	NM_000090.3	Endogenous	-2.46	0.28	-1.35	0.02	7.15
COL4A3	NM_000091.3	Endogenous	1.45	0.36	0.98	0.57	3.71
COL4A4	NM_000092.4	Endogenous	1.09	0.83	0.22	0.42	2.85
COL4A5	NM_033381.1	Endogenous	-1.26	0.48	-0.74	0.37	1.7
COL4A6	NM_001847.2	Endogenous	-1.74	0.19	-1.51	0.22	1.47
COL5A1	NM_000093.3	Endogenous	-1.28	0.7	-0.42	0.12	5.13
COL5A2	NM_000393.3	Endogenous	-1.3	0.64	-0.51	0.15	4
COL6A6	NM_001102608.1	Endogenous	-9.63	0.015	-5.2	0.02	-1.48
COMP	NM_000095.2	Endogenous	18.49	0.03	4.01	0.81	421.58
CREB3L1	NM_052854.1	Endogenous	1.22	0.66	0.47	0.41	3.59
CREB3L3	NM_001271995.1	Endogenous	1.5	0.17	1.56	0.77	2.95
CREB3L4	NM_130898.2	Endogenous	2.64	0.02	4.07	1.24	5.65
CREB5	NM_182898.2	Endogenous	-4.51	0.02	-3.72	0.06	-1.24
CREBBP	NM_004380.2	Endogenous	1.02	0.9	0.13	0.71	1.46
CRLF2	NM_001012288.1	Endogenous	1.2	0.67	0.44	0.45	3.21
CSF1R	NM_005211.2	Endogenous	1.05	0.87	0.17	0.55	2
CSF2	NM_000758.2	Endogenous	1.01	0.97	0.04	0.49	2.09
CSF3	NM_000759.3	Endogenous	1.88	0.08	2.14	0.88	3.99
CSF3R	NM_156038.2	Endogenous	1.85	0.1	1.95	0.86	4
CTNNB1	NM_001904.3	Endogenous	-2.27	0	-9.99	0.36	-1.86
CUL1	NM_003592.2	Endogenous	-1.49	0.01	-5.68	0.54	-1.19
CXXC4	NM_025212.1	Endogenous	1.76	0.1	1.93	0.86	3.62
CYLD	NM_015247.1	Endogenous	1.53	0.011	3.54	1.14	2.06
DAXX	NM_001350.3	Endogenous	1	0.97	0.04	0.74	1.36
DDB2	NM_000107.1	Endogenous	-1.91	0.05	-2.44	0.26	1.03
DDIT3	NM_004083.4	Endogenous	-1.34	0.08	-2.1	0.53	1.05
DDIT4	NM_019058.2	Endogenous	-2.77	0.14	-2.03	0.04	3.13
DKK1	NM_012242.2	Endogenous	1.1	0.74	0.35	0.54	2.26
DKK2	NM_014421.2	Endogenous	-1.09	0.83	-0.24	0.3	2.86
DKK4	NM_014420.2	Endogenous	-1	0.99	-0.01	0.32	3.12
DLL1	NM_005618.3	Endogenous	1.04	0.93	0.1	0.41	2.64
DLL3	NM_203486.2	Endogenous	1.19	0.49	0.73	0.66	2.18
DLL4	NM_019074.2	Endogenous	-1.25	0.47	-0.8	0.33	1.95
DNMT1	NM_001379.2	Endogenous	1.62	0.06	2.39	0.96	2.73
DNMT3A	NM_022552.3	Endogenous	1.24	0.24	1.31	0.83	1.83
DTX1	NM_004416.2	Endogenous	-2.61	0.07	-2.2	0.12	1.17
DTX3	NM_178502.2	Endogenous	1.04	0.86	0.19	0.62	1.75
DTX4	NM_015177.1	Endogenous	-1.18	0.77	-0.3	0.21	3.38
DUSP10	NM_144728.2	Endogenous	1.99	0.16	1.67	0.63	6.22
DUSP2	NM_004418.3	Endogenous	1.24	0.7	0.4	0.33	4.65
DUSP4	NM_057158.2	Endogenous	1.02	0.97	0.03	0.22	4.64
DUSP5	NM_004419.3	Endogenous	2.46	0.012	3.69	1.31	4.59
DUSP6	NM_001946.2	Endogenous	-1.65	0.14	-1.75	0.29	1.26
DUSP8	NM_004420.2	Endogenous	-1.54	0.11	-1.89	0.36	1.17
E2F1	NM_005225.1	Endogenous	2.37	0.013	3.4	1.27	4.41
E2F5	NM_001951.3	Endogenous	-1.01	0.96	-0.05	0.53	1.85
EFNA1	NM_004428.2	Endogenous	1.4	0.32	1.06	0.64	3.03
EFNA2	NM_001405.3	Endogenous	3.06	0.07	2.72	0.52	17.9
EFNA3	NM_004952.4	Endogenous	1.98	0.09	1.95	0.84	4.66
EFNA5	NM_001962.2	Endogenous	-1.63	0.16	-1.58	0.29	1.31
EGF	NM_001963.3	Endogenous	-3.75	0.11	-2	0.04	1.66
EGFR	NM_201282.1	Endogenous	-7.4	0	-8.12	0.07	-4.05
EIF4EBP1	NM_004095.3	Endogenous	1.55	0.1	1.95	0.87	2.76
ENDOG	NM_004435.2	Endogenous	1.24	0.37	0.98	0.71	2.16
EP300	NM_001429.2	Endogenous	1.03	0.78	0.29	0.79	1.35
EPHA2	NM_004431.2	Endogenous	-1.74	0.012	-3.4	0.39	-1.17
EPO	NM_000799.2	Endogenous	1.76	0.32	1.07	0.48	6.36
EPOR	NM_000121.2	Endogenous	1.43	0.33	1.07	0.6	3.41
ERBB2	NM_004448.2	Endogenous	5.6	0.02	3.23	1.42	22.03
ERCC2	NM_000400.2	Endogenous	1.12	0.68	0.43	0.57	2.2
ERCC6	NM_000124.2	Endogenous	-1.49	0.04	-2.48	0.45	-1.01
ETS2	NM_005239.4	Endogenous	-1.29	0.37	-0.96	0.4	1.49
ETV1	NM_004956.4	Endogenous	-4.5	0	-6.47	0.13	-2.55
ETV4	NM_001079675.1	Endogenous	-1.05	0.95	-0.06	0.16	5.61
ETV7	NM_016135.2	Endogenous	1.74	0.12	1.85	0.8	3.77
EYA1	NM_172059.2	Endogenous	1.46	0.36	0.99	0.57	3.74
EZH2	NM_004456.3	Endogenous	1.83	0.03	2.75	1.07	3.13
FANCA	NM_000135.2	Endogenous	1.48	0.21	1.37	0.74	2.98
FANCB	NM_152633.2	Endogenous	1.16	0.63	0.51	0.57	2.36
FANCC	NM_000136.2	Endogenous	1.02	0.91	0.12	0.68	1.53
FANCE	NM_021922.2	Endogenous	-1.77	0.06	-2.38	0.31	1.05
FANCF	NM_022725.2	Endogenous	2.16	0.014	3.52	1.23	3.8
FANCG	NM_004629.1	Endogenous	1.42	0.17	1.85	0.63	3.22
FANCL	NM_001114636.1	Endogenous	-3.08	0	-5.35	0.19	-1.79
FAS	NM_152876.1	Endogenous	-1.93	0.05	-2.38	0.26	1.02
FASLG	NM_000639.1	Endogenous	1.57	0.28	1.16	0.61	4.03
FBXW7	NM_018315.4	Endogenous	1.12	0.57	0.6	0.71	1.77
FEN1	NM_004111.4	Endogenous	-1.12	0.73	-0.36	0.37	2.15
FGF1	NM_033137.1	Endogenous	-3.39	0.01	-6.04	0.16	-1.78
FGF10	NM_004465.1	Endogenous	-5.47	0	-6.6	0.09	-2.82
FGF11	NM_004112.2	Endogenous	1.52	0.1	1.89	0.88	2.63
FGF12	NM_004113.4	Endogenous	1.39	0.51	0.7	0.44	4.33
FGF13	NM_033642.1	Endogenous	-1.2	0.46	-0.82	0.44	1.56
FGF14	NM_004115.3	Endogenous	1.1	0.71	0.38	0.59	2.07
FGF16	NM_003868.1	Endogenous	1.23	0.73	0.38	0.22	6.98
FGF17	NM_003867.2	Endogenous	-1.62	0.24	-1.36	0.23	1.65
FGF18	NM_003862.1	Endogenous	2.28	0.09	2	0.83	6.25
FGF19	NM_005117.2	Endogenous	1.2	0.69	0.45	0.21	6.69
FGF2	NM_002006.4	Endogenous	-5.64	0.01	-7.51	0.07	-2.09
FGF20	NM_019851.1	Endogenous	1.25	0.36	1.03	0.63	2.51
FGF21	NM_019113.2	Endogenous	2.03	0.18	1.48	0.63	6.52
FGF22	NM_020637.1	Endogenous	2.49	0.02	2.91	1.16	5.36
FGF23	NM_020638.2	Endogenous	-1.18	0.65	-0.48	0.37	1.96
FGF3	NM_005247.2	Endogenous	1.3	0.31	1.14	0.69	2.44
FGF4	NM_002007.2	Endogenous	1.42	0.5	0.75	0.32	6.25
FGF5	NM_004464.3	Endogenous	2.18	0.03	2.76	1.09	4.34
FGF6	NM_020996.1	Endogenous	-1.25	0.58	-0.63	0.17	3.75
FGF7	NM_002009.3	Endogenous	-4.43	0.012	-3.79	0.08	-1.61
FGF8	NM_033163.3	Endogenous	1.56	0.38	0.94	0.49	4.99
FGF9	NM_002010.2	Endogenous	-1.28	0.47	-0.81	0.3	2.05
FGFR1	NM_015850.2	Endogenous	-2.08	0.07	-2.18	0.21	1.09
FGFR2	NM_000141.4	Endogenous	-4.59	0.01	-4.18	0.09	-1.8
FGFR3	NM_022965.2	Endogenous	9.9	0.02	2.93	1.45	67.3
FGFR4	NM_002011.3	Endogenous	4.44	0.11	1.84	0.61	32.26
FIGF	NM_004469.2	Endogenous	-21.43	0	-6.95	0.02	-7.29
FLNA	NM_001456.3	Endogenous	-2.27	0.07	-2.46	0.15	1.27
FLNC	NM_001127487.1	Endogenous	-3.37	0.07	-2.3	0.07	1.29
FLT1	NM_002019.4	Endogenous	-2.94	0	-5.02	0.2	-1.74
FLT3	NM_004119.1	Endogenous	1.71	0.04	2.5	1.01	2.89
FN1	NM_212482.1	Endogenous	1.19	0.81	0.25	0.17	8.09
FOS	NM_005252.2	Endogenous	-2.96	0.05	-2.31	0.11	1.07
FOSL1	NM_005438.2	Endogenous	1.95	0.41	0.96	0.1	39.1
FOXL2	NM_023067.2	Endogenous	1.58	0.22	1.35	0.69	3.61
FOXO4	NM_005938.2	Endogenous	-1.31	0.31	-1.22	0.38	1.54
FST	NM_006350.2	Endogenous	-1.77	0.09	-2	0.28	1.14
FUBP1	NM_003902.3	Endogenous	1.43	0	4.49	1.18	1.73
FUT8	NM_004480.4	Endogenous	1.22	0.42	0.86	0.69	2.15
FZD10	NM_007197.2	Endogenous	-2.56	0.07	-2.83	0.09	1.63
FZD2	NM_001466.2	Endogenous	-1.13	0.59	-0.6	0.38	2.09
FZD3	NM_017412.2	Endogenous	-1.28	0.18	-1.48	0.52	1.18
FZD7	NM_003507.1	Endogenous	-4.43	0	-8.06	0.14	-2.82
FZD8	NM_031866.1	Endogenous	-1.19	0.26	-1.24	0.58	1.21
FZD9	NM_003508.2	Endogenous	1.08	0.9	0.13	0.18	6.53
GADD45A	NM_001924.2	Endogenous	-1.36	0.49	-0.75	0.24	2.29
GADD45B	NM_015675.2	Endogenous	2.23	0.01	3.64	1.3	3.83
GADD45G	NM_006705.3	Endogenous	4.52	0.01	5.43	1.87	10.95
GAS1	NM_002048.2	Endogenous	-5.03	0	-6.17	0.1	-2.65
GATA1	NM_002049.2	Endogenous	1.56	0.33	1.08	0.54	4.51
GATA2	NM_032638.3	Endogenous	2.4	0.03	2.7	1.08	5.31
GATA3	NM_001002295.1	Endogenous	3.8	0.05	2.36	0.95	15.25
GDF6	NM_001001557.2	Endogenous	-1.52	0.47	-0.76	0.17	2.51
GHR	NM_000163.2	Endogenous	-2.25	0.18	-1.54	0.11	1.73
GLI1	NM_005269.1	Endogenous	1.39	0.18	1.55	0.81	2.4
GLI3	NM_000168.5	Endogenous	-2.03	0.07	-2.23	0.23	1.07
GNA11	NM_002067.1	Endogenous	1.17	0.26	1.23	0.86	1.6
GNAQ	NM_002072.2	Endogenous	-1.25	0.18	-1.51	0.56	1.15
GNAS	NM_080425.1	Endogenous	2	0.08	2.15	0.87	4.6
GNG12	NM_018841.3	Endogenous	-2.65	0	-4.9	0.23	-1.63
GNG4	NM_004485.2	Endogenous	-2.5	0.02	-3.06	0.19	-1.2
GNG7	NM_052847.1	Endogenous	-3.43	0	-5.35	0.17	-1.95
GNGT1	NM_021955.3	Endogenous	2.34	0.13	1.87	0.66	8.26
GPC4	NM_001448.2	Endogenous	1.39	0.24	1.32	0.73	2.62
GRB2	NM_002086.4	Endogenous	1.24	0.33	1.06	0.75	2.04
GRIA3	NM_000828.4	Endogenous	-6.19	0	-6.16	0.08	-2.89
GRIN1	NM_000832.5	Endogenous	-1.58	0.18	-1.51	0.29	1.38
GRIN2A	NM_000833.3	Endogenous	-1.96	0.18	-1.49	0.17	1.55
GRIN2B	NM_000834.3	Endogenous	1.39	0.18	1.55	0.77	2.53
GSK3B	NM_002093.2	Endogenous	-1.2	0.17	-1.56	0.62	1.12
GTF2H3	NM_001516.3	Endogenous	-1.58	0.03	-2.7	0.42	-1.04
GZMB	NM_004131.3	Endogenous	1.5	0.5	0.72	0.35	6.44
H2AFX	NM_002105.2	Endogenous	1.39	0.03	2.88	1.04	1.86
H3F3A	NM_002107.3	Endogenous	1.25	0.09	2	0.94	1.66
H3F3C	NM_001013699.2	Endogenous	-2.45	0	-4.71	0.25	-1.5
HDAC1	NM_004964.2	Endogenous	1.36	0.07	2.31	0.97	1.93
HDAC10	NM_032019.5	Endogenous	2.01	0.05	2.75	0.99	4.05
HDAC11	NM_024827.3	Endogenous	1.53	0.12	1.83	0.87	2.69
HDAC2	NM_001527.1	Endogenous	-1.46	0.04	-2.57	0.48	-1.02
HDAC4	NM_006037.3	Endogenous	-3.16	0	-5.91	0.2	-1.96
HDAC5	NM_005474.4	Endogenous	-1.25	0.04	-2.52	0.65	-1.01
HDAC6	NM_006044.2	Endogenous	-1.15	0.39	-0.92	0.59	1.28
HELLS	NM_018063.3	Endogenous	-1.07	0.84	-0.21	0.43	2.05
HES1	NM_005524.2	Endogenous	3.25	0	4.21	1.64	6.46
HES5	NM_001010926.3	Endogenous	1.69	0.3	1.21	0.43	6.65
HGF	NM_000601.4	Endogenous	-2.85	0.04	-3.03	0.12	1.05
HHEX	NM_002729.4	Endogenous	-1.19	0.57	-0.59	0.41	1.72
HHIP	NM_022475.1	Endogenous	1.88	0.16	1.61	0.72	4.92
HIST1H3B	NM_003537.3	Endogenous	1.44	0.53	0.7	0.28	7.43
HIST1H3G	NM_003534.2	Endogenous	2.2	0.16	1.64	0.64	7.57
HIST1H3H	NM_003536.2	Endogenous	1.73	0.06	2.31	0.97	3.1
HMGA1	NM_145904.1	Endogenous	3.79	0.02	5.33	1.29	11.08
HMGA2	NM_003484.1	Endogenous	1.59	0.09	2	0.9	2.79
HNF1A	NM_000545.4	Endogenous	1.17	0.59	0.59	0.5	2.77
HOXA10	NM_018951.3	Endogenous	1.21	0.57	0.59	0.55	2.66
HOXA11	NM_005523.5	Endogenous	2.59	0.02	3.26	1.22	5.47
HOXA9	NM_152739.3	Endogenous	-1.99	0.28	-1.17	0.12	2.12
HPGD	NM_001145816.2	Endogenous	-1.02	0.97	-0.04	0.36	2.7
HRAS	NM_005343.2	Endogenous	-1.24	0.28	-1.18	0.52	1.26
HSP90B1	NM_003299.1	Endogenous	1.42	0.06	2.27	0.97	2.07
HSPA1A	NM_005345.5	Endogenous	-1.92	0.24	-1.45	0.12	2.18
HSPA2	NM_021979.3	Endogenous	2.37	0.02	3.18	1.22	4.61
HSPA6	NM_002155.3	Endogenous	-1.07	0.9	-0.14	0.27	3.24
HSPB1	NM_001540.3	Endogenous	3	0.02	3.28	1.18	7.63
IBSP	NM_004967.3	Endogenous	5.44	0.012	6.05	1.63	18.18
ID1	NM_002165.2	Endogenous	-1.4	0.03	-3.03	0.54	-1.05
ID2	NM_002166.4	Endogenous	-1.15	0.59	-0.56	0.47	1.6
ID4	NM_001546.2	Endogenous	-5.8	0	-6.8	0.09	-2.98
IDH1	NM_005896.2	Endogenous	1.4	0.37	0.96	0.59	3.3
IDH2	NM_002168.2	Endogenous	1.91	0.07	2.21	0.9	4.07
IFNA17	NM_021268.2	Endogenous	1.36	0.3	1.14	0.68	2.73
IFNA2	NM_000605.3	Endogenous	1.03	0.91	0.12	0.51	2.1
IFNA7	NM_021057.2	Endogenous	1.54	0.24	1.44	0.59	4
IFNG	NM_000619.2	Endogenous	-1.02	0.97	-0.05	0.36	2.66
IGF1	NM_000618.3	Endogenous	-2.62	0.02	-3.19	0.18	-1.25
IGF1R	NM_000875.2	Endogenous	-1.05	0.91	-0.11	0.33	2.78
IGFBP3	NM_000598.4	Endogenous	-1.06	0.79	-0.29	0.55	1.62
IKBKB	NM_001556.1	Endogenous	1.9	0.01	4.11	1.27	2.83
IKBKG	NM_003639.2	Endogenous	1.3	0.09	1.98	0.94	1.81
IL10	NM_000572.2	Endogenous	1.77	0.18	1.54	0.68	4.57
IL11	NM_000641.2	Endogenous	1.72	0.11	1.85	0.84	3.53
IL11RA	NM_147162.1	Endogenous	-1.75	0.012	-3.37	0.38	-1.17
IL12A	NM_000882.2	Endogenous	-1.65	0.29	-1.19	0.19	1.96
IL12B	NM_002187.2	Endogenous	-1.15	0.77	-0.3	0.28	2.68
IL12RB2	NM_001559.2	Endogenous	-1.65	0.33	-1.07	0.18	2.03
IL13	NM_002188.2	Endogenous	1	1	0	0.22	4.67
IL13RA2	NM_000640.2	Endogenous	1.14	0.68	0.44	0.49	2.68
IL15	NM_172174.1	Endogenous	1.15	0.63	0.5	0.58	2.3
IL19	NM_013371.3	Endogenous	1.75	0.21	1.51	0.54	5.69
IL1A	NM_000575.3	Endogenous	-1.02	0.95	-0.07	0.41	2.3
IL1B	NM_000576.2	Endogenous	5.75	0	5.6	2.68	12.33
IL1R1	NM_000877.2	Endogenous	1.27	0.44	0.83	0.62	2.61
IL1R2	NM_173343.1	Endogenous	1.44	0.52	0.71	0.28	7.41
IL1RAP	NM_002182.2	Endogenous	1.18	0.41	0.97	0.57	2.41
IL20RA	NM_014432.2	Endogenous	-1.17	0.69	-0.42	0.33	2.22
IL20RB	NM_144717.2	Endogenous	1.16	0.63	0.51	0.56	2.4
IL22RA1	NM_021258.2	Endogenous	-1.53	0.34	-1.02	0.24	1.81
IL22RA2	NM_181309.1	Endogenous	-3.5	0.04	-2.96	0.09	-1.08
IL23A	NM_016584.2	Endogenous	1.17	0.66	0.47	0.51	2.69
IL23R	NM_144701.2	Endogenous	1.71	0.06	2.33	0.97	3.01
IL24	NM_181339.1	Endogenous	1.41	0.35	1.11	0.53	3.73
IL2RA	NM_000417.1	Endogenous	1.06	0.94	0.08	0.17	6.62
IL2RB	NM_000878.2	Endogenous	3.48	0.08	2.12	0.77	15.75
IL3	NM_000588.3	Endogenous	1.6	0.34	1.09	0.48	5.32
IL3RA	NM_002183.2	Endogenous	1.41	0.35	0.99	0.61	3.28
IL5RA	NM_000564.3	Endogenous	-1.73	0.2	-1.41	0.22	1.49
IL6	NM_000600.1	Endogenous	-1.03	0.97	-0.04	0.17	5.64
IL6R	NM_000565.2	Endogenous	-1.42	0.45	-0.8	0.24	2.07
IL7	NM_000880.2	Endogenous	1.13	0.78	0.29	0.36	3.53
IL7R	NM_002185.2	Endogenous	1.16	0.82	0.24	0.25	5.3
IL8	NM_000584.2	Endogenous	2.06	0.46	0.79	0.2	21.81
INHBA	NM_002192.2	Endogenous	9.34	0	5.19	3.26	26.8
INHBB	NM_002193.2	Endogenous	-1.17	0.64	-0.49	0.4	1.85
IRAK2	NM_001570.3	Endogenous	-1.28	0.3	-1.16	0.46	1.34
IRAK3	NM_007199.1	Endogenous	1.22	0.48	0.77	0.59	2.54
IRS1	NM_005544.2	Endogenous	-3.12	0	-11.87	0.25	-2.47
ITGA2	NM_002203.2	Endogenous	-1.51	0.18	-1.52	0.33	1.33
ITGA3	NM_005501.2	Endogenous	-1.16	0.43	-0.86	0.54	1.39
ITGA6	NM_000210.1	Endogenous	-4.48	0	-7.46	0.14	-2.74
ITGA7	NM_002206.1	Endogenous	-1.53	0.28	-1.21	0.25	1.73
ITGA8	NM_003638.1	Endogenous	-1.92	0.08	-2.1	0.24	1.11
ITGA9	NM_002207.2	Endogenous	-3.23	0	-4.09	0.15	-1.6
ITGB3	NM_000212.2	Endogenous	-1.24	0.73	-0.38	0.14	4.84
ITGB4	NM_001005731.1	Endogenous	-2.29	0.02	-3.33	0.23	-1.21
ITGB6	NM_001282353.1	Endogenous	-1.56	0.45	-0.81	0.16	2.62
ITGB7	NM_000889.1	Endogenous	1	0.99	0.02	0.51	1.98
ITGB8	NM_002214.2	Endogenous	-6.78	0	-5.33	0.06	-2.82
JAG1	NM_000214.2	Endogenous	-1.03	0.91	-0.12	0.5	1.87
JAG2	NM_145159.1	Endogenous	-1.64	0.012	-3.51	0.43	-1.16
JAK1	NM_002227.1	Endogenous	-1.31	0	-5.07	0.67	-1.14
JAK2	NM_004972.2	Endogenous	1.09	0.56	0.66	0.72	1.65
JAK3	NM_000215.2	Endogenous	1.76	0.2	1.44	0.67	4.58
JUN	NM_002228.3	Endogenous	-6.95	0	-15.3	0.1	-5.02
KAT2B	NM_003884.3	Endogenous	-1.52	0.11	-1.9	0.38	1.16
KDM5C	NM_004187.2	Endogenous	1.13	0.43	0.84	0.79	1.63
KDM6A	NM_021140.2	Endogenous	1.2	0.06	2.36	0.98	1.45
KIT	NM_000222.1	Endogenous	-12.55	0	-8.74	0.04	-5.96
KITLG	NM_003994.4	Endogenous	1.38	0.26	1.25	0.71	2.69
KLF4	NM_004235.4	Endogenous	-3.18	0.02	-3.13	0.13	-1.29
KMT2C	NM_170606.2	Endogenous	1.27	0.17	1.55	0.87	1.86
KMT2D	NM_003482.3	Endogenous	1.2	0.04	2.5	1	1.44
KRAS	NM_004985.3	Endogenous	2.12	0.03	2.83	1.07	4.18
LAMA1	NM_005559.2	Endogenous	-1.6	0.08	-2.08	0.35	1.12
LAMA3	NM_000227.3	Endogenous	-4.6	0.014	-3.64	0.07	-1.57
LAMA5	NM_005560.3	Endogenous	3.53	0	4.43	1.76	7.09
LAMB3	NM_000228.2	Endogenous	-7.51	0	-6.95	0.07	-3.69
LAMB4	NM_007356.2	Endogenous	1.54	0.24	1.44	0.59	4
LAMC2	NM_005562.2	Endogenous	-4.66	0.01	-5.8	0.09	-2
LAMC3	NM_006059.3	Endogenous	-1.97	0.18	-1.85	0.1	2.47
LAT	NM_001014987.1	Endogenous	3.93	0	5.22	2.07	7.47
LEF1	NM_016269.3	Endogenous	1.04	0.89	0.14	0.56	1.92
LEFTY1	NM_020997.2	Endogenous	2.74	0.11	1.93	0.72	10.46
LEFTY2	NM_003240.2	Endogenous	-1.04	0.91	-0.12	0.41	2.23
LEP	NM_000230.2	Endogenous	-4.92	0.03	-3.09	0.05	-1.31
LEPR	NM_001003679.1	Endogenous	-3.24	0.06	-3.33	0.07	1.41
LFNG	NM_001040168.1	Endogenous	1.32	0.31	1.13	0.66	2.63
LIF	NM_002309.3	Endogenous	1.92	0.25	1.28	0.55	6.71
LIFR	NM_002310.3	Endogenous	-3.88	0.011	-3.76	0.1	-1.54
LIG4	NM_002312.3	Endogenous	-1.1	0.75	-0.34	0.41	2
LRP2	NM_004525.2	Endogenous	-2.65	0.07	-2.09	0.12	1.18
LTBP1	NM_000627.3	Endogenous	-2.68	0.03	-2.76	0.16	-1.12
MAD2L2	NM_001127325.1	Endogenous	1.54	0.06	2.58	0.9	2.62
MAML2	NM_032427.1	Endogenous	-3.82	0	-7.42	0.17	-2.45
MAP2K1	NM_002755.2	Endogenous	-1.27	0.31	-1.1	0.46	1.34
MAP2K2	NM_030662.2	Endogenous	1.17	0.42	0.87	0.74	1.84
MAP2K4	NM_003010.2	Endogenous	1.11	0.4	0.91	0.84	1.48
MAP2K6	NM_002758.3	Endogenous	-3.23	0.01	-3.68	0.14	-1.48
MAP3K1	NM_005921.1	Endogenous	-1.07	0.77	-0.31	0.56	1.58
MAP3K12	NM_006301.2	Endogenous	-1.28	0.18	-1.52	0.53	1.16
MAP3K13	NM_004721.3	Endogenous	1.45	0.3	1.3	0.42	4.93
MAP3K14	NM_003954.1	Endogenous	1.16	0.52	0.69	0.66	2.04
MAP3K5	NM_005923.3	Endogenous	-1.08	0.83	-0.22	0.38	2.24
MAP3K8	NM_005204.2	Endogenous	-1.54	0.31	-1.21	0.21	2
MAPK1	NM_138957.2	Endogenous	-2.39	0.01	-4.3	0.25	-1.42
MAPK10	NM_002753.2	Endogenous	1.52	0.2	1.4	0.73	3.18
MAPK12	NM_002969.3	Endogenous	-1.33	0.53	-0.66	0.26	2.16
MAPK3	NM_001040056.1	Endogenous	-1.38	0.03	-2.81	0.54	-1.04
MAPK8	NM_002750.2	Endogenous	-1.5	0.16	-1.64	0.35	1.26
MAPK8IP1	NM_005456.2	Endogenous	1.39	0.06	2.22	0.97	2
MAPK8IP2	NM_012324.2	Endogenous	2.74	0.08	2.21	0.85	8.85
MAPK9	NM_139068.2	Endogenous	-1.18	0.27	-1.21	0.61	1.18
MAPT	NM_016834.3	Endogenous	1.6	0.52	0.67	0.29	8.87
MCM2	NM_004526.2	Endogenous	-1.19	0.41	-0.87	0.51	1.38
MCM4	NM_182746.1	Endogenous	1.8	0.03	2.65	1.05	3.1
MCM5	NM_006739.3	Endogenous	-1.64	0.27	-1.24	0.22	1.7
MCM7	NM_182776.1	Endogenous	1.12	0.33	1.06	0.86	1.45
MDC1	NM_014641.2	Endogenous	1.31	0.14	1.67	0.88	1.96
MDM2	NM_006878.2	Endogenous	1.17	0.64	0.5	0.51	2.68
MECOM	NM_005241.2	Endogenous	-1.46	0.14	-1.73	0.39	1.2
MED12	NM_005120.2	Endogenous	-1.8	0	-6.67	0.45	-1.45
MEN1	NM_130802.2	Endogenous	1.92	0	4.69	1.34	2.75
MET	NM_000245.2	Endogenous	-2.37	0.03	-3.12	0.21	-1.17
MFNG	NM_002405.2	Endogenous	1.3	0.6	0.55	0.39	4.32
MGMT	NM_002412.3	Endogenous	-1.62	0.02	-3.29	0.42	-1.11
MLF1	NM_022443.3	Endogenous	-1.93	0.11	-1.84	0.22	1.25
MLH1	NM_000249.2	Endogenous	1.12	0.62	0.56	0.46	2.71
MLLT3	NM_004529.2	Endogenous	1.24	0.47	0.77	0.63	2.45
MLLT4	NM_005936.2	Endogenous	-1.03	0.87	-0.17	0.6	1.56
MMP3	NM_002422.3	Endogenous	1.38	0.62	0.54	0.21	8.98
MMP7	NM_002423.3	Endogenous	-3.84	0.03	-2.87	0.08	-1.15
MMP9	NM_004994.2	Endogenous	10.32	0.03	2.75	1.16	91.58
MNAT1	NM_002431.2	Endogenous	-1.16	0.26	-1.26	0.64	1.17
MPL	NM_005373.2	Endogenous	1.22	0.7	0.41	0.27	5.54
MPO	NM_000250.1	Endogenous	2.12	0.1	2.04	0.76	5.87
MSH2	NM_000251.1	Endogenous	-1.34	0.02	-3.15	0.6	-1.07
MSH6	NM_000179.1	Endogenous	-1.2	0.21	-1.57	0.58	1.2
MTOR	NM_004958.2	Endogenous	1.03	0.65	0.47	0.87	1.22
MUTYH	NM_012222.2	Endogenous	-1.05	0.79	-0.28	0.62	1.47
MYB	NM_005375.2	Endogenous	2.35	0.22	1.34	0.49	11.26
MYC	NM_002467.3	Endogenous	-2.31	0.013	-3.85	0.24	-1.26
MYCN	NM_005378.4	Endogenous	1.09	0.84	0.21	0.41	2.9
MYD88	NM_002468.3	Endogenous	1.84	0	4.27	1.3	2.61
NASP	NM_172164.1	Endogenous	-2.51	0	-4.24	0.23	-1.48
NBN	NM_001024688.1	Endogenous	1.42	0.01	4.18	1.14	1.76
NCOR1	NM_006311.3	Endogenous	-1.11	0.23	-1.32	0.73	1.1
NF1	NM_000267.2	Endogenous	-1.54	0.05	-2.49	0.41	1.01
NF2	NM_181828.2	Endogenous	-1.29	0.14	-1.68	0.54	1.12
NFATC1	NM_172389.1	Endogenous	-2.07	0.05	-2.33	0.22	1.04
NFE2L2	NM_006164.3	Endogenous	-1.64	0.02	-3.41	0.42	-1.13
NFKB1	NM_003998.2	Endogenous	-1.79	0.03	-2.93	0.34	-1.1
NFKBIA	NM_020529.1	Endogenous	-1.7	0.02	-3.88	0.38	-1.1
NFKBIZ	NM_001005474.1	Endogenous	1.23	0.59	0.57	0.49	3.1
NGF	NM_002506.2	Endogenous	-3.37	0.05	-2.55	0.09	1.01
NGFR	NM_002507.1	Endogenous	-1.47	0.23	-1.31	0.33	1.39
NKD1	NM_033119.3	Endogenous	1.39	0.3	1.12	0.68	2.85
NODAL	NM_018055.3	Endogenous	1.4	0.35	1.02	0.62	3.16
NOG	NM_005450.4	Endogenous	-2.19	0.07	-2.18	0.19	1.1
NOS3	NM_000603.4	Endogenous	1.22	0.59	0.57	0.53	2.79
NOTCH1	NM_017617.3	Endogenous	-1.12	0.48	-0.76	0.61	1.3
NOTCH2	NM_024408.3	Endogenous	-1.57	0.03	-2.87	0.44	-1.07
NOTCH3	NM_000435.2	Endogenous	1.07	0.7	0.4	0.71	1.6
NPM1	NM_002520.5	Endogenous	1.1	0.58	0.6	0.66	1.83
NPM2	NM_182795.1	Endogenous	-1.37	0.12	-1.82	0.48	1.11
NR4A1	NM_173157.1	Endogenous	-1.4	0.56	-0.61	0.19	2.74
NR4A3	NM_173198.1	Endogenous	-1.02	0.98	-0.03	0.19	5.14
NRAS	NM_002524.3	Endogenous	-1.22	0.03	-2.77	0.68	-1.02
NSD1	NM_022455.4	Endogenous	1	0.98	0.03	0.78	1.29
NTF3	NM_002527.4	Endogenous	-2.05	0.05	-2.43	0.24	1.01
NTHL1	NM_002528.5	Endogenous	-1.09	0.59	-0.57	0.62	1.36
NTRK1	NM_001012331.1	Endogenous	-1.3	0.44	-0.81	0.35	1.7
NTRK2	NM_001007097.1	Endogenous	-9.85	0	-7.52	0.05	-4.68
NUMBL	NM_004756.3	Endogenous	-1.23	0.43	-0.84	0.45	1.49
NUPR1	NM_001042483.1	Endogenous	-1.34	0.39	-0.92	0.34	1.63
OSM	NM_020530.3	Endogenous	3.13	0.013	3.48	1.4	6.99
PAK3	NM_002578.2	Endogenous	-3.03	0.04	-2.78	0.12	-1.09
PAK7	NM_177990.1	Endogenous	-2.21	0.22	-1.5	0.08	2.44
PAX3	NM_013942.3	Endogenous	1.39	0.63	0.55	0.11	18.05
PAX5	NM_016734.1	Endogenous	3.28	0.04	2.76	1.08	9.9
PAX8	NM_013953.3	Endogenous	2.84	0	5.62	1.8	4.48
PBRM1	NM_181042.3	Endogenous	-1.28	0.15	-1.63	0.54	1.13
PBX1	NM_002585.2	Endogenous	-1.03	0.86	-0.19	0.63	1.49
PBX3	NM_006195.5	Endogenous	1.78	0.06	2.31	0.97	3.29
PCK1	NM_002591.2	Endogenous	-1.9	0.24	-1.48	0.08	3.39
PCNA	NM_002592.2	Endogenous	1.89	0.06	3.01	0.96	3.71
PDGFA	NM_002607.5	Endogenous	-1.49	0.27	-1.43	0.2	2.22
PDGFB	NM_033016.2	Endogenous	1.36	0.06	2.29	0.98	1.88
PDGFC	NM_016205.1	Endogenous	-1.35	0.23	-1.34	0.43	1.28
PDGFD	NM_025208.4	Endogenous	-6.4	0	-6.84	0.07	-3.01
PDGFRA	NM_006206.3	Endogenous	-3.29	0	-4.96	0.16	-1.69
PDGFRB	NM_002609.3	Endogenous	-4.47	0.01	-4.36	0.09	-1.85
PGF	NM_002632.5	Endogenous	-1.64	0.07	-2.36	0.34	1.09
PHF6	NM_032335.3	Endogenous	-1.37	0.06	-3.37	0.49	1.09
PIK3CA	NM_006218.2	Endogenous	-1.7	0.013	-3.8	0.4	-1.15
PIK3CB	NM_006219.1	Endogenous	1.2	0.27	1.21	0.83	1.73
PIK3CD	NM_005026.3	Endogenous	-1	1	-0.01	0.48	2.1
PIK3CG	NM_002649.2	Endogenous	-1.03	0.94	-0.08	0.33	2.82
PIK3R1	NM_181504.2	Endogenous	-1.85	0.014	-3.22	0.34	-1.16
PIK3R2	NM_005027.2	Endogenous	2.84	0	8.47	2.07	3.9
PIK3R3	NM_003629.3	Endogenous	1.42	0.05	2.51	1.01	2
PIK3R5	NM_001142633.1	Endogenous	1.39	0.6	0.55	0.32	6.01
PIM1	NM_002648.2	Endogenous	2.84	0.02	2.88	1.17	6.89
PITX2	NM_000325.5	Endogenous	-1.2	0.69	-0.42	0.29	2.41
PKMYT1	NM_004203.3	Endogenous	3.6	0.01	4.29	1.67	7.76
PLA1A	NM_015900.2	Endogenous	4.56	0.02	3.09	1.37	15.15
PLA2G10	NM_003561.1	Endogenous	2.28	0.06	2.22	0.92	5.67
PLA2G2A	NM_000300.2	Endogenous	1.44	0.72	0.38	0.13	16.57
PLA2G3	NM_015715.3	Endogenous	-1.1	0.81	-0.25	0.35	2.35
PLA2G4A	NM_024420.2	Endogenous	-2.63	0.01	-3.89	0.2	-1.39
PLA2G4C	NM_003706.2	Endogenous	-1.26	0.55	-0.64	0.32	1.94
PLA2G4E	NM_001206670.1	Endogenous	1.08	0.7	0.4	0.69	1.68
PLA2G4F	NM_213600.2	Endogenous	4.13	0	5.72	2.25	7.58
PLA2G5	NM_000929.2	Endogenous	-1.09	0.82	-0.23	0.35	2.35
PLAT	NM_000931.2	Endogenous	1.12	0.84	0.21	0.29	4.27
PLAU	NM_002658.2	Endogenous	-1.05	0.91	-0.11	0.36	2.55
PLCB1	NM_182734.1	Endogenous	-1.28	0.53	-0.66	0.31	1.97
PLCB4	NM_000933.3	Endogenous	-3.65	0.01	-4.02	0.12	-1.6
PLCE1	NM_001165979.1	Endogenous	1.27	0.39	0.97	0.58	2.81
PLCG2	NM_002661.2	Endogenous	-1.27	0.53	-0.66	0.33	1.88
PLD1	NM_002662.3	Endogenous	-2.88	0	-5.32	0.21	-1.73
PML	NM_002675.3	Endogenous	1.46	0.02	3.14	1.09	1.96
POLB	NM_002690.1	Endogenous	-1.13	0.5	-0.71	0.58	1.36
POLD1	NM_002691.2	Endogenous	1.01	0.98	0.03	0.55	1.83
POLD4	NM_021173.2	Endogenous	1.7	0	4.94	1.29	2.25
POLE2	NM_002692.2	Endogenous	1	1	0	0.39	2.59
POLR2D	NM_004805.3	Endogenous	-1.07	0.51	-0.69	0.74	1.18
POLR2H	NM_001278698.1	Endogenous	1.34	0.1	1.98	0.92	1.95
POLR2J	NM_006234.4	Endogenous	1.47	0.02	3.1	1.09	2
PPARG	NM_015869.3	Endogenous	-3.71	0	-4.24	0.13	-1.74
PPARGC1A	NM_013261.3	Endogenous	-1.65	0.25	-1.28	0.22	1.66
PPP2CB	NM_001009552.1	Endogenous	-2.2	0.01	-4.51	0.29	-1.4
PPP2R1A	NM_014225.3	Endogenous	-1.04	0.9	-0.13	0.46	2
PPP2R2B	NM_181676.2	Endogenous	1.88	0.04	2.67	1.02	3.45
PPP2R2C	NM_181876.2	Endogenous	3.37	0.07	2.23	0.83	13.7
PPP3CA	NM_000944.4	Endogenous	-2.03	0	-6.96	0.38	-1.58
PPP3CB	NM_001142354.1	Endogenous	1.04	0.79	0.27	0.76	1.42
PPP3CC	NM_005605.3	Endogenous	1.03	0.9	0.13	0.57	1.85
PPP3R1	NM_000945.3	Endogenous	1.04	0.8	0.27	0.69	1.58
PPP3R2	NM_147180.2	Endogenous	-1.01	0.96	-0.06	0.51	1.9
PRDM1	NM_182907.1	Endogenous	-1.71	0.22	-1.39	0.22	1.58
PRKAA2	NM_006252.2	Endogenous	1.41	0.52	0.68	0.38	5.22
PRKACA	NM_002730.3	Endogenous	-1.24	0.28	-1.24	0.47	1.39
PRKACB	NM_182948.2	Endogenous	-1.29	0.42	-0.86	0.38	1.6
PRKACG	NM_002732.2	Endogenous	2.04	0.22	1.4	0.55	7.57
PRKAR1B	NM_001164759.1	Endogenous	-1.83	0.02	-3.22	0.34	-1.13
PRKAR2A	NM_004157.2	Endogenous	1.13	0.45	0.8	0.78	1.63
PRKAR2B	NM_002736.2	Endogenous	-1.93	0.19	-1.54	0.16	1.7
PRKCA	NM_002737.2	Endogenous	-2.85	0.02	-3.11	0.15	-1.2
PRKCB	NM_212535.1	Endogenous	1.48	0.48	0.75	0.41	5.4
PRKCG	NM_002739.3	Endogenous	1.98	0.04	2.79	1.06	3.7
PRKDC	NM_006904.6	Endogenous	1.64	0.01	3.47	1.14	2.35
PRKX	NM_005044.1	Endogenous	-1.07	0.82	-0.24	0.45	1.94
PRL	NM_000948.3	Endogenous	1.34	0.41	0.88	0.59	3.03
PRLR	NM_001204318.1	Endogenous	1.99	0.1	1.99	0.82	4.84
PRMT8	NM_019854.3	Endogenous	1.39	0.45	0.82	0.49	3.94
PROM1	NM_006017.1	Endogenous	-5.95	0.02	-3.09	0.04	-1.35
PTCH1	NM_000264.3	Endogenous	-1.69	0.14	-1.71	0.28	1.25
PTCRA	NM_138296.2	Endogenous	1.11	0.74	0.37	0.34	3.62
PTEN	NM_000314.3	Endogenous	-1.66	0	-4.32	0.45	-1.24
PTPN11	NM_002834.3	Endogenous	-1.36	0.11	-1.85	0.49	1.1
PTPN5	NM_001039970.1	Endogenous	1.11	0.66	0.47	0.61	2.02
PTPRR	NM_001207015.1	Endogenous	1.87	0.06	2.42	0.96	3.62
PTTG2	NM_006607.2	Endogenous	2.27	0.03	2.64	1.06	4.86
RAC1	NM_198829.1	Endogenous	-1.6	0.02	-3.24	0.44	-1.12
RAC2	NM_002872.3	Endogenous	1.91	0.15	1.69	0.71	5.12
RAC3	NM_005052.2	Endogenous	2.02	0.014	3.45	1.2	3.4
RAD21	NM_006265.2	Endogenous	1.12	0.71	0.39	0.54	2.31
RAD50	NM_005732.2	Endogenous	-1.05	0.78	-0.29	0.64	1.43
RAD51	NM_133487.2	Endogenous	1.49	0.47	0.79	0.36	6.07
RAD52	NM_134424.2	Endogenous	1.54	0.07	2.09	0.93	2.54
RAF1	NM_002880.2	Endogenous	-1.25	0.11	-1.97	0.58	1.1
RASA4	NM_001079877.2	Endogenous	-1.08	0.77	-0.31	0.5	1.71
RASAL1	NM_004658.1	Endogenous	-2.95	0.1	-1.89	0.08	1.38
RASGRF1	NM_153815.2	Endogenous	1.94	0.18	1.51	0.66	5.7
RASGRF2	NM_006909.1	Endogenous	1.04	0.9	0.13	0.36	2.99
RASGRP1	NM_005739.3	Endogenous	2.29	0.02	3.09	1.19	4.42
RASGRP2	NM_001098670.1	Endogenous	1.43	0.56	0.62	0.35	5.87
RB1	NM_000321.1	Endogenous	-1.19	0.25	-1.26	0.6	1.18
RBX1	NM_014248.2	Endogenous	-1.02	0.93	-0.09	0.66	1.48
RELA	NM_021975.3	Endogenous	-1.3	0	-5.1	0.68	-1.14
RELN	NM_005045.2	Endogenous	-9.19	0	-10.73	0.07	-5.54
RET	NM_020630.4	Endogenous	3.86	0.05	2.39	0.9	16.53
RFC3	NM_002915.3	Endogenous	-1.44	0.1	-2.1	0.43	1.12
RFC4	NM_181573.2	Endogenous	-1.15	0.39	-0.91	0.6	1.26
RHOA	NM_001664.2	Endogenous	1.11	0.64	0.5	0.65	1.9
RIN1	NM_004292.2	Endogenous	1.02	0.91	0.11	0.64	1.62
RNF43	NM_017763.4	Endogenous	2.36	0.11	2.02	0.72	7.68
RPA3	NM_002947.3	Endogenous	1.71	0.3	1.11	0.52	5.62
RPS27A	NM_002954.5	Endogenous	-3.05	0	-6.34	0.21	-1.98
RPS6KA5	NM_004755.2	Endogenous	-1.9	0.01	-3.98	0.35	-1.28
RPS6KA6	NM_014496.1	Endogenous	-1.55	0.21	-1.4	0.29	1.44
RRAS2	NM_001102669.2	Endogenous	-2.56	0	-10.48	0.31	-2.03
RUNX1	NM_001754.4	Endogenous	1.22	0.3	1.11	0.78	1.91
RUNX1T1	NM_004349.2	Endogenous	-2.42	0	-5.97	0.29	-1.69
RXRG	NM_006917.3	Endogenous	-2.72	0.04	-2.68	0.14	-1.04
SETBP1	NM_015559.2	Endogenous	-1.46	0.13	-1.75	0.4	1.16
SETD2	NM_014159.6	Endogenous	1.01	0.95	0.06	0.77	1.32
SF3B1	NM_001005526.1	Endogenous	-1.94	0	-7.26	0.41	-1.55
SFN	NM_006142.3	Endogenous	1.41	0.33	1.09	0.59	3.36
SFRP1	NM_003012.3	Endogenous	-12.59	0	-7.46	0.03	-4.27
SFRP2	NM_003013.2	Endogenous	-2.24	0.16	-1.56	0.13	1.58
SFRP4	NM_003014.2	Endogenous	-1.41	0.56	-0.65	0.13	3.83
SGK2	NM_170693.1	Endogenous	1.01	0.99	0.02	0.42	2.39
SHC1	NM_183001.4	Endogenous	-1.52	0.04	-2.6	0.44	-1.02
SHC2	NM_012435.2	Endogenous	-1.14	0.53	-0.67	0.54	1.43
SHC3	NM_016848.5	Endogenous	-1.2	0.48	-0.78	0.4	1.74
SHC4	NM_203349.2	Endogenous	-1.8	0.34	-1.1	0.1	3.04
SIN3A	NM_015477.1	Endogenous	-1.32	0.08	-2.09	0.55	1.05
SIRT4	NM_012240.1	Endogenous	-2.09	0.07	-2.19	0.21	1.09
SIX1	NM_005982.3	Endogenous	4.45	0.02	3.8	1.5	13.21
SKP1	NM_170679.2	Endogenous	-1.06	0.65	-0.47	0.71	1.27
SKP2	NM_005983.2	Endogenous	1.04	0.79	0.28	0.66	1.63
SMAD2	NM_001003652.1	Endogenous	1.05	0.73	0.37	0.68	1.63
SMAD3	NM_005902.3	Endogenous	1.16	0.44	0.83	0.74	1.82
SMAD4	NM_005359.3	Endogenous	-1.6	0	-6.12	0.52	-1.32
SMAD9	NM_005905.2	Endogenous	-2.43	0.02	-3.03	0.2	-1.19
SMARCA4	NM_003072.3	Endogenous	1.25	0.07	2.19	0.97	1.6
SMARCB1	NM_003073.3	Endogenous	1.33	0.13	1.73	0.89	1.99
SMC1A	NM_006306.2	Endogenous	1.26	0.19	1.45	0.85	1.87
SMC1B	NM_148674.3	Endogenous	1.41	0.45	0.82	0.48	4.18
SMC3	NM_005445.3	Endogenous	-1.46	0	-8.46	0.62	-1.31
SMO	NM_005631.3	Endogenous	-4.68	0.01	-3.93	0.08	-1.71
SOCS1	NM_003745.1	Endogenous	-2.19	0.13	-1.77	0.15	1.35
SOCS2	NM_003877.3	Endogenous	-2.64	0.1	-1.99	0.11	1.33
SOCS3	NM_003955.3	Endogenous	1.46	0.56	0.62	0.33	6.5
SOS1	NM_005633.2	Endogenous	1.29	0.05	2.48	1	1.66
SOS2	NM_006939.2	Endogenous	1.61	0.03	2.92	1.08	2.4
SOST	NM_025237.2	Endogenous	-1.12	0.52	-0.68	0.6	1.33
SOX17	NM_022454.3	Endogenous	-2.18	0.05	-2.54	0.21	1.01
SOX9	NM_000346.2	Endogenous	-3.47	0.02	-2.95	0.1	-1.24
SP1	NM_003109.1	Endogenous	-1.08	0.48	-0.78	0.69	1.23
SPOP	NM_001007226.1	Endogenous	-1.22	0.31	-1.09	0.53	1.27
SPP1	NM_000582.2	Endogenous	6.68	0.02	3.01	1.43	31.25
SPRY1	NM_005841.1	Endogenous	-2.46	0	-5.09	0.26	-1.56
SPRY2	NM_005842.2	Endogenous	-3.2	0	-7.68	0.2	-2.1
SPRY4	NM_030964.3	Endogenous	1.31	0.44	0.82	0.58	2.95
SRSF2	NM_003016.3	Endogenous	1.61	0.06	2.99	0.97	2.68
SSX1	NM_005635.2	Endogenous	1.01	0.97	0.04	0.24	4.34
STAG2	NM_001042749.1	Endogenous	-2	0	-9.13	0.41	-1.66
STAT1	NM_007315.2	Endogenous	1.21	0.48	0.76	0.64	2.27
STAT3	NM_139276.2	Endogenous	1.08	0.72	0.38	0.63	1.83
STAT4	NM_003151.2	Endogenous	1.19	0.49	0.73	0.66	2.15
STK11	NM_000455.4	Endogenous	1.3	0.05	2.43	1	1.71
STMN1	NM_203401.1	Endogenous	-1.03	0.88	-0.16	0.56	1.68
SUV39H2	NM_024670.3	Endogenous	1.66	0.02	3.4	1.1	2.5
SYK	NM_003177.3	Endogenous	1.34	0.26	1.23	0.75	2.42
TBL1XR1	NM_024665.4	Endogenous	-1.44	0	-4.39	0.57	-1.17
TCF3	NM_003200.2	Endogenous	-1.58	0.03	-2.84	0.42	-1.07
TCF7L1	NM_031283.1	Endogenous	-4.1	0	-6.45	0.14	-2.4
TCL1B	NM_004918.2	Endogenous	1.65	0.24	1.34	0.63	4.28
TET2	NM_001127208.2	Endogenous	-1.22	0.21	-1.62	0.48	1.4
TFDP1	NM_007111.4	Endogenous	-1.41	0.1	-1.94	0.46	1.09
TGFB1	NM_000660.3	Endogenous	1.56	0.2	1.41	0.72	3.38
TGFB2	NM_003238.2	Endogenous	-4.41	0.013	-3.41	0.08	-1.52
TGFB3	NM_003239.2	Endogenous	1.15	0.42	0.86	0.77	1.71
TGFBR2	NM_001024847.1	Endogenous	-3.53	0	-5.39	0.16	-1.99
THBS1	NM_003246.2	Endogenous	1.19	0.58	0.61	0.48	2.98
THBS4	NM_003248.3	Endogenous	1.37	0.45	0.85	0.42	4.39
THEM4	NM_053055.4	Endogenous	-1.53	0.11	-1.91	0.37	1.16
TIAM1	NM_003253.2	Endogenous	2.29	0.06	2.7	0.86	6.06
TLR2	NM_003264.3	Endogenous	-1.02	0.96	-0.06	0.38	2.56
TLR4	NM_138554.2	Endogenous	-1.5	0.24	-1.31	0.31	1.43
TLX1	NM_005521.3	Endogenous	1.57	0.33	1.07	0.56	4.45
TMPRSS2	NM_005656.2	Endogenous	-3.98	0.03	-2.7	0.07	-1.14
TNC	NM_002160.3	Endogenous	-1.43	0.48	-0.79	0.16	2.96
TNF	NM_000594.2	Endogenous	2.51	0.09	2.19	0.78	8.04
TNFAIP3	NM_006290.2	Endogenous	1.6	0.15	1.64	0.77	3.34
TNFRSF10A	NM_003844.2	Endogenous	-1.19	0.7	-0.41	0.3	2.34
TNFRSF10B	NM_003842.3	Endogenous	-2.11	0.04	-2.62	0.23	-1.02
TNFRSF10C	NM_003841.2	Endogenous	-1.63	0.19	-1.53	0.25	1.49
TNFRSF10D	NM_003840.3	Endogenous	-1.37	0.31	-1.13	0.36	1.49
TNFSF10	NM_003810.2	Endogenous	-1.8	0.25	-1.25	0.18	1.75
TNN	NM_022093.1	Endogenous	-3.95	0.01	-3.94	0.1	-1.61
TNR	NM_003285.2	Endogenous	1.66	0.18	1.49	0.72	3.8
TP53	NM_000546.2	Endogenous	-1.83	0	-4.79	0.4	-1.32
TPO	NM_175722.1	Endogenous	-3.12	0.1	-2.06	0.07	1.49
TRAF7	NM_032271.2	Endogenous	1.63	0	4.63	1.26	2.11
TSC1	NM_000368.3	Endogenous	-1.93	0	-6.48	0.41	-1.5
TSHR	NM_001018036.2	Endogenous	-1.61	0.3	-1.14	0.21	1.82
TSLP	NM_033035.4	Endogenous	-2.95	0.03	-3.02	0.14	-1.18
TSPAN7	NM_004615.3	Endogenous	-2.54	0.02	-2.98	0.18	-1.18
TTK	NM_003318.3	Endogenous	2.66	0.013	3.53	1.3	5.44
U2AF1	NM_001025203.1	Endogenous	-1.15	0.42	-0.91	0.54	1.41
UBB	NM_018955.2	Endogenous	1.12	0.54	0.65	0.73	1.72
UBE2T	NM_014176.3	Endogenous	2.9	0	4.61	1.65	5.11
UTY	NM_007125.3	Endogenous	2.53	0.015	3.56	1.3	4.95
VEGFA	NM_001025366.1	Endogenous	2.06	0.02	3.03	1.15	3.68
VEGFC	NM_005429.2	Endogenous	-1.3	0.39	-1	0.33	1.78
VHL	NM_000551.2	Endogenous	1.35	0.02	3.23	1.06	1.7
WEE1	NM_003390.3	Endogenous	-1.41	0.31	-1.22	0.29	1.74
WHSC1	NM_007331.1	Endogenous	1.96	0	7.01	1.55	2.48
WHSC1L1	NM_017778.2	Endogenous	1.02	0.88	0.15	0.69	1.52
WIF1	NM_007191.2	Endogenous	-13.99	0.012	-3.85	0.01	-2.4
WNT10A	NM_025216.2	Endogenous	1.48	0.28	1.18	0.66	3.31
WNT10B	NM_003394.2	Endogenous	1.75	0.13	1.7	0.78	3.9
WNT11	NM_004626.2	Endogenous	-3.07	0.03	-2.81	0.12	-1.1
WNT16	NM_057168.1	Endogenous	1.77	0.07	2.29	0.93	3.36
WNT2	NM_003391.2	Endogenous	-2.23	0.23	-1.33	0.1	1.96
WNT2B	NM_024494.1	Endogenous	1.24	0.38	0.96	0.7	2.19
WNT3	NM_030753.3	Endogenous	-1.31	0.47	-0.76	0.32	1.82
WNT4	NM_030761.3	Endogenous	1.09	0.87	0.17	0.3	3.94
WNT5A	NM_003392.3	Endogenous	1.64	0.1	2.05	0.84	3.22
WNT5B	NM_032642.2	Endogenous	-2.31	0.04	-2.74	0.2	-1.05
WNT6	NM_006522.3	Endogenous	1.47	0.31	1.15	0.58	3.77
WNT7A	NM_004625.3	Endogenous	-1.2	0.46	-0.79	0.45	1.53
WNT7B	NM_058238.1	Endogenous	4.61	0.03	3.68	1.23	17.29
WT1	NM_000378.3	Endogenous	2.58	0.12	1.85	0.69	9.59
XPA	NM_000380.3	Endogenous	-1.66	0.03	-2.72	0.38	-1.05
XRCC4	NM_003401.3	Endogenous	1.04	0.87	0.17	0.63	1.7
ZAK	NM_016653.2	Endogenous	-2.84	0.04	-2.8	0.14	-1.09
ZBTB16	NM_006006.4	Endogenous	-6.77	0.1	-2.13	0.01	1.79
ZBTB32	NM_014383.1	Endogenous	1.17	0.68	0.43	0.48	2.86
ZIC2	NM_007129.2	Endogenous	2.98	0.11	1.85	0.7	12.63
ACAD9	NM_014049.4	Housekeeping	1.15	0.4	0.93	0.76	1.74
AGK	NM_018238.3	Housekeeping	-1.38	0.12	-2.33	0.4	1.31
AMMECR1L	NM_001199140.1	Housekeeping	-1.09	0.41	-0.89	0.71	1.17
C10orf76	NM_024541.2	Housekeeping	1.36	0.06	2.91	0.97	1.91
CC2D1B	NM_032449.2	Housekeeping	1.9	0.02	3.35	1.16	3.12
CNOT10	NM_001256741.1	Housekeeping	-1.25	0.18	-1.51	0.56	1.15
CNOT4	NM_001190848.1	Housekeeping	-1.18	0.3	-1.13	0.59	1.21
COG7	NM_153603.3	Housekeeping	-1.01	0.95	-0.06	0.64	1.53
DDX50	NM_024045.1	Housekeeping	-1.74	0	-9.94	0.5	-1.52
DHX16	NM_001164239.1	Housekeeping	1.96	0.01	4.63	1.35	2.85
DNAJC14	NM_032364.5	Housekeeping	1.3	0.23	1.32	0.8	2.11
EDC3	NM_001142443.1	Housekeeping	1.08	0.39	0.93	0.88	1.32
EIF2B4	NM_172195.3	Housekeeping	-1.09	0.36	-1.01	0.74	1.14
ERCC3	NM_000122.1	Housekeeping	1.2	0.06	2.19	0.98	1.48
FCF1	NM_015962.4	Housekeeping	1.34	0.03	3.74	1.04	1.71
FTSJ2	NM_013393.1	Housekeeping	1.07	0.65	0.48	0.73	1.57
GPATCH3	NM_022078.2	Housekeeping	1.35	0.08	2.05	0.94	1.92
HDAC3	NM_003883.2	Housekeeping	-1.17	0.17	-1.72	0.64	1.14
MRPS5	NM_031902.3	Housekeeping	-1.31	0.02	-3.11	0.61	-1.06
MTMR14	NM_022485.3	Housekeeping	1.11	0.52	0.68	0.76	1.63
NOL7	NM_016167.3	Housekeeping	-2.41	0.01	-4.05	0.24	-1.42
NUBP1	NM_001278506.1	Housekeeping	-1.42	0.07	-2.57	0.45	1.09
PIAS1	NM_016166.1	Housekeeping	1.2	0.23	1.32	0.85	1.69
PIK3R4	NM_014602.1	Housekeeping	-1.3	0.13	-1.82	0.53	1.11
PRPF38A	NM_032864.3	Housekeeping	-1.83	0	-5.55	0.41	-1.38
RBM45	NM_152945.2	Housekeeping	1.29	0.48	0.8	0.32	5.2
SAP130	NM_024545.3	Housekeeping	-1.05	0.72	-0.38	0.72	1.27
SF3A3	NM_006802.2	Housekeeping	1.29	0.08	2.26	0.94	1.77
SLC4A1AP	NM_018158.2	Housekeeping	-1.04	0.77	-0.31	0.71	1.3
TLK2	NM_006852.2	Housekeeping	1.08	0.61	0.53	0.77	1.51
TMUB2	NM_024107.2	Housekeeping	-1.15	0.33	-1.14	0.59	1.29
TRIM39	NM_021253.3	Housekeeping	-1.03	0.77	-0.3	0.75	1.25
TTC31	NR_027749.1	Housekeeping	1.3	0.08	2.08	0.95	1.77
USP39	NM_001256725.1	Housekeeping	-1.44	0.02	-3.47	0.52	-1.08
VPS33B	NM_018668.3	Housekeeping	1.44	0.13	1.9	0.84	2.47
ZC3H14	NM_001160103.1	Housekeeping	1.21	0.23	1.31	0.85	1.73
ZKSCAN5	NM_014569.3	Housekeeping	-1.12	0.67	-0.44	0.47	1.69
ZNF143	NM_003442.5	Housekeeping	-1.21	0.19	-1.48	0.61	1.13
ZNF346	NM_012279.2	Housekeeping	1.83	0.01	3.46	1.17	2.88
ZNF384	NM_133476.3	Housekeeping	-1.43	0.02	-3.26	0.53	-1.08

## Sheet: Table S9
Table S9. Comprarison between pure ductal carcinoma in situ of mixed lesions and invasive ductal carcinoma of mixed lesions. Differentially expressed genes are in bold.
Number of differentially expressed genes (DEGs):	0
Gene	Accession	Class	Fold-change	P-value	t-statistic	Lower 95% CI	Up 95% CI
ABL1	NM_005157.3	Endogenous	1.17	0.39	0.9	0.79	1.74
ACVR1B	NM_004302.3	Endogenous	1.01	0.96	0.05	0.6	1.71
ACVR1C	NM_145259.2	Endogenous	-1.16	0.62	-0.52	0.45	1.65
ACVR2A	NM_001616.3	Endogenous	1.04	0.86	0.18	0.61	1.77
AKT1	NM_005163.2	Endogenous	1.17	0.44	0.8	0.75	1.81
AKT2	NM_001626.2	Endogenous	-1.02	0.9	-0.13	0.65	1.47
AKT3	NM_181690.1	Endogenous	-1.17	0.53	-0.65	0.5	1.47
ALK	NM_004304.3	Endogenous	1.13	0.78	0.28	0.44	2.91
ALKBH2	NM_001001655.2	Endogenous	1.2	0.6	0.54	0.56	2.58
ALKBH3	NM_139178.3	Endogenous	1.28	0.29	1.13	0.78	2.11
AMER1	NM_152424.3	Endogenous	-1.02	0.93	-0.09	0.55	1.75
AMH	NM_000479.3	Endogenous	1.46	0.69	0.4	0.17	12.34
ANGPT1	NM_001146.3	Endogenous	1.37	0.51	0.68	0.49	3.84
APC	NM_000038.3	Endogenous	1.14	0.32	1.04	0.86	1.5
APH1B	NM_001145646.1	Endogenous	-1.38	0.29	-1.11	0.38	1.4
AR	NM_001011645.1	Endogenous	-1.42	0.53	-0.66	0.21	2.37
ARID1A	NM_006015.4	Endogenous	1.19	0.19	1.44	0.89	1.6
ARID1B	NM_020732.3	Endogenous	-1.05	0.74	-0.35	0.7	1.31
ARID2	NM_152641.2	Endogenous	1.04	0.84	0.2	0.67	1.61
ARNT2	NM_014862.3	Endogenous	-1.35	0.47	-0.75	0.29	1.9
ASXL1	NM_001164603.1	Endogenous	-1.26	0.15	-1.55	0.57	1.11
ATM	NM_138292.3	Endogenous	1.23	0.31	1.08	0.8	1.89
ATR	NM_001184.2	Endogenous	-1.09	0.61	-0.53	0.63	1.33
ATRX	NM_000489.3	Endogenous	-1.09	0.51	-0.71	0.67	1.26
AXIN1	NM_181050.1	Endogenous	-1.04	0.82	-0.23	0.65	1.43
AXIN2	NM_004655.3	Endogenous	-1.39	0.33	-1.02	0.34	1.5
B2M	NM_004048.2	Endogenous	1.06	0.89	0.15	0.41	2.75
BAD	NM_004322.3	Endogenous	1.05	0.84	0.21	0.64	1.72
BAIAP3	NM_003933.4	Endogenous	-1.06	0.91	-0.11	0.27	3.26
BAMBI	NM_012342.2	Endogenous	-1.01	0.98	-0.03	0.43	2.26
BAP1	NM_004656.2	Endogenous	1.08	0.67	0.44	0.7	1.68
BAX	NM_138761.3	Endogenous	1.08	0.68	0.44	0.7	1.67
BCL2	NM_000657.2	Endogenous	-1.75	0.38	-0.93	0.14	2.28
BCL2A1	NM_004049.2	Endogenous	1.28	0.66	0.45	0.37	4.37
BCL2L1	NM_138578.1	Endogenous	1.01	0.98	0.03	0.63	1.62
BCOR	NM_001123383.1	Endogenous	1	1	0	0.63	1.58
BDNF	NM_170732.4	Endogenous	-1.69	0.14	-1.63	0.28	1.23
BID	NM_197966.1	Endogenous	1.25	0.48	0.74	0.63	2.5
BIRC3	NM_182962.1	Endogenous	1.11	0.86	0.18	0.27	4.55
BIRC7	NM_022161.2	Endogenous	-1.07	0.88	-0.16	0.37	2.39
BMP2	NM_001200.2	Endogenous	-1.21	0.64	-0.49	0.34	2.02
BMP4	NM_001202.2	Endogenous	1.04	0.9	0.13	0.51	2.12
BMP5	NM_021073.2	Endogenous	1.54	0.46	0.77	0.42	5.63
BMP6	NM_001718.2	Endogenous	-1.51	0.15	-1.55	0.36	1.21
BMP7	NM_001719.1	Endogenous	1.06	0.94	0.07	0.16	6.91
BMP8A	NM_181809.3	Endogenous	1.22	0.51	0.69	0.63	2.37
BMPR1B	NM_001203.1	Endogenous	-1.29	0.79	-0.28	0.09	6.31
BNIP3	NM_004052.2	Endogenous	-1.02	0.95	-0.07	0.43	2.24
BRAF	NM_004333.3	Endogenous	-1.18	0.7	-0.39	0.32	2.24
BRCA1	NM_007305.2	Endogenous	1.03	0.93	0.09	0.54	1.95
BRCA2	NM_000059.3	Endogenous	1.09	0.75	0.33	0.59	2.03
BRIP1	NM_032043.1	Endogenous	-1.05	0.91	-0.11	0.35	2.63
C19orf40	NM_152266.3	Endogenous	1.17	0.47	0.75	0.73	1.87
CACNA1C	NM_199460.2	Endogenous	-1.47	0.05	-2.35	0.46	1
CACNA1D	NM_000720.2	Endogenous	-1.3	0.3	-1.08	0.44	1.33
CACNA1E	NM_000721.2	Endogenous	1.49	0.07	2.04	0.95	2.34
CACNA1G	NM_198397.1	Endogenous	1.42	0.43	0.83	0.54	3.71
CACNA1H	NM_021098.2	Endogenous	-1.49	0.61	-0.53	0.12	3.69
CACNA2D1	NM_000722.2	Endogenous	-1.27	0.37	-0.94	0.44	1.4
CACNA2D2	NM_001005505.1	Endogenous	1.04	0.96	0.05	0.19	5.72
CACNA2D3	NM_018398.2	Endogenous	1.24	0.56	0.6	0.55	2.8
CACNA2D4	NM_001005737.1	Endogenous	1.21	0.6	0.54	0.55	2.68
CACNB2	NM_000724.3	Endogenous	1.24	0.46	0.77	0.66	2.33
CACNB3	NM_000725.2	Endogenous	1.26	0.48	0.73	0.62	2.56
CACNB4	NM_001005747.2	Endogenous	-1.03	0.93	-0.09	0.5	1.89
CACNG1	NM_000727.2	Endogenous	1.47	0.29	1.11	0.67	3.26
CACNG4	NM_014405.2	Endogenous	-1.18	0.84	-0.2	0.14	5.2
CACNG6	NM_145814.1	Endogenous	1.17	0.82	0.24	0.24	5.84
CALML3	NM_005185.2	Endogenous	1.36	0.42	0.84	0.59	3.17
CALML5	NM_017422.4	Endogenous	1.89	0.52	0.67	0.22	16.28
CALML6	NM_138705.2	Endogenous	-1.66	0.2	-1.39	0.26	1.38
CAMK2B	NM_001220.3	Endogenous	-1.08	0.87	-0.18	0.35	2.48
CAPN2	NM_001748.4	Endogenous	1.31	0.5	0.71	0.55	3.12
CARD11	NM_032415.2	Endogenous	1.17	0.77	0.3	0.37	3.66
CASP10	NM_032977.3	Endogenous	1.04	0.87	0.17	0.65	1.65
CASP12	NM_001191016.1	Endogenous	1.14	0.73	0.35	0.46	2.85
CASP3	NM_032991.2	Endogenous	1.07	0.75	0.32	0.67	1.69
CASP7	NM_001227.3	Endogenous	-1.35	0.29	-1.12	0.4	1.37
CASP8	NM_001228.4	Endogenous	-1.11	0.64	-0.48	0.56	1.45
CASP9	NM_001229.2	Endogenous	-1.05	0.76	-0.31	0.69	1.32
CBL	NM_005188.2	Endogenous	1.06	0.84	0.2	0.55	2.04
CBLC	NM_012116.3	Endogenous	1.13	0.83	0.22	0.3	4.27
CCNA1	NM_003914.3	Endogenous	-1.06	0.88	-0.15	0.38	2.32
CCNA2	NM_001237.2	Endogenous	1.22	0.32	1.06	0.79	1.87
CCNB1	NM_031966.2	Endogenous	1.4	0.32	1.06	0.66	2.97
CCNB3	NM_033671.1	Endogenous	-1.17	0.7	-0.4	0.35	2.07
CCND1	NM_053056.2	Endogenous	-1.21	0.76	-0.32	0.21	3.25
CCND2	NM_001759.2	Endogenous	-1.12	0.63	-0.5	0.54	1.49
CCND3	NM_001760.2	Endogenous	-1.05	0.87	-0.17	0.5	1.82
CCNE1	NM_001238.1	Endogenous	1.23	0.66	0.45	0.44	3.39
CCNE2	NM_057735.1	Endogenous	1.33	0.63	0.5	0.37	4.79
CCNO	NM_021147.3	Endogenous	1.12	0.78	0.29	0.45	2.78
CCR7	NM_001838.2	Endogenous	-1.41	0.67	-0.44	0.12	4.11
CD14	NM_000591.2	Endogenous	-1.08	0.85	-0.2	0.35	2.41
CD19	NM_001770.4	Endogenous	-1.04	0.94	-0.08	0.27	3.4
CD40	NM_001250.4	Endogenous	1.44	0.3	1.1	0.67	3.13
CDC14A	NM_033313.2	Endogenous	-1.17	0.67	-0.45	0.36	2.02
CDC14B	NM_003671.3	Endogenous	-1.18	0.6	-0.54	0.43	1.69
CDC25A	NM_001789.2	Endogenous	1.37	0.14	1.6	0.88	2.14
CDC25B	NM_021873.2	Endogenous	1.05	0.91	0.11	0.38	2.91
CDC25C	NM_001790.2	Endogenous	1.14	0.66	0.46	0.6	2.18
CDC6	NM_001254.3	Endogenous	1.88	0.28	1.13	0.53	6.62
CDC7	NM_003503.2	Endogenous	1.2	0.33	1.02	0.8	1.78
CDH1	NM_004360.2	Endogenous	1.22	0.31	1.09	0.79	1.88
CDK2	NM_001798.2	Endogenous	1.03	0.93	0.1	0.55	1.93
CDK4	NM_000075.2	Endogenous	1.2	0.17	1.46	0.9	1.6
CDK6	NM_001259.5	Endogenous	1.1	0.76	0.31	0.54	2.27
CDKN1A	NM_000389.2	Endogenous	-1.04	0.91	-0.11	0.45	2.06
CDKN1B	NM_004064.2	Endogenous	-1.38	0.13	-1.66	0.46	1.13
CDKN1C	NM_000076.2	Endogenous	-1.29	0.19	-1.42	0.51	1.16
CDKN2A	NM_000077.3	Endogenous	1.54	0.34	1	0.58	4.08
CDKN2B	NM_004936.3	Endogenous	-1.1	0.76	-0.32	0.47	1.78
CDKN2C	NM_001262.2	Endogenous	-1.08	0.73	-0.36	0.56	1.53
CDKN2D	NM_001800.3	Endogenous	1.18	0.7	0.4	0.46	2.99
CEBPA	NM_004364.2	Endogenous	1.56	0.42	0.83	0.47	5.19
CEBPE	NM_001805.2	Endogenous	-1.09	0.78	-0.29	0.46	1.83
CHAD	NM_001267.2	Endogenous	-1.47	0.64	-0.48	0.11	4.1
CHEK1	NM_001114121.1	Endogenous	1.43	0.36	0.96	0.61	3.34
CHEK2	NM_007194.3	Endogenous	-1.16	0.54	-0.65	0.48	1.53
CHUK	NM_001278.3	Endogenous	1.16	0.37	0.95	0.82	1.64
CIC	NM_015125.3	Endogenous	1.11	0.56	0.6	0.74	1.66
CLCF1	NM_013246.2	Endogenous	-1.32	0.52	-0.68	0.29	1.98
CNTFR	NM_147164.1	Endogenous	-1.74	0.06	-2.15	0.32	1.04
COL11A1	NM_001854.3	Endogenous	1.43	0.67	0.44	0.23	9.03
COL11A2	NM_001163771.1	Endogenous	1.18	0.68	0.43	0.49	2.84
COL1A1	NM_000088.3	Endogenous	1.56	0.42	0.83	0.47	5.19
COL1A2	NM_000089.3	Endogenous	1.24	0.63	0.49	0.46	3.38
COL24A1	NM_152890.5	Endogenous	1.31	0.5	0.71	0.52	3.33
COL27A1	NM_032888.2	Endogenous	-1.01	0.99	-0.02	0.43	2.3
COL2A1	NM_001844.4	Endogenous	1.39	0.81	0.25	0.07	26.53
COL3A1	NM_000090.3	Endogenous	1.31	0.41	0.87	0.65	2.67
COL4A3	NM_000091.3	Endogenous	-1.21	0.71	-0.38	0.26	2.58
COL4A4	NM_000092.4	Endogenous	-1.41	0.4	-0.89	0.29	1.73
COL4A5	NM_033381.1	Endogenous	-1.34	0.42	-0.83	0.33	1.66
COL4A6	NM_001847.2	Endogenous	-1.4	0.46	-0.76	0.26	1.97
COL5A1	NM_000093.3	Endogenous	1.35	0.53	0.65	0.48	3.83
COL5A2	NM_000393.3	Endogenous	1.23	0.61	0.52	0.5	3.06
COL6A6	NM_001102608.1	Endogenous	-1.23	0.66	-0.46	0.27	2.46
COMP	NM_000095.2	Endogenous	-2.34	0.24	-1.28	0.09	2.07
CREB3L1	NM_052854.1	Endogenous	1.48	0.42	0.85	0.52	4.25
CREB3L3	NM_001271995.1	Endogenous	1	1	0	0.48	2.09
CREB3L4	NM_130898.2	Endogenous	1.21	0.46	0.79	0.68	2.14
CREB5	NM_182898.2	Endogenous	1.16	0.6	0.54	0.62	2.17
CREBBP	NM_004380.2	Endogenous	-1.34	0.26	-1.2	0.43	1.3
CRLF2	NM_001012288.1	Endogenous	1.5	0.32	1.08	0.6	3.73
CSF1R	NM_005211.2	Endogenous	-1.84	0.14	-1.6	0.23	1.29
CSF2	NM_000758.2	Endogenous	1.59	0.17	1.5	0.78	3.25
CSF3	NM_000759.3	Endogenous	-1.12	0.74	-0.34	0.41	1.92
CSF3R	NM_156038.2	Endogenous	1.02	0.97	0.04	0.37	2.79
CTNNB1	NM_001904.3	Endogenous	1.04	0.73	0.35	0.8	1.35
CUL1	NM_003592.2	Endogenous	1.02	0.92	0.11	0.67	1.54
CXXC4	NM_025212.1	Endogenous	-1.28	0.46	-0.77	0.38	1.61
CYLD	NM_015247.1	Endogenous	-1.12	0.56	-0.6	0.59	1.36
DAXX	NM_001350.3	Endogenous	1.09	0.55	0.63	0.79	1.52
DDB2	NM_000107.1	Endogenous	1.06	0.86	0.18	0.49	2.28
DDIT3	NM_004083.4	Endogenous	-1.02	0.94	-0.08	0.57	1.69
DDIT4	NM_019058.2	Endogenous	1.04	0.91	0.11	0.5	2.14
DKK1	NM_012242.2	Endogenous	-1.43	0.4	-0.87	0.28	1.77
DKK2	NM_014421.2	Endogenous	1.18	0.57	0.58	0.62	2.23
DKK4	NM_014420.2	Endogenous	1.01	0.97	0.04	0.49	2.07
DLL1	NM_005618.3	Endogenous	-1.17	0.73	-0.35	0.31	2.38
DLL3	NM_203486.2	Endogenous	-1.14	0.61	-0.54	0.49	1.56
DLL4	NM_019074.2	Endogenous	-1.02	0.93	-0.09	0.55	1.73
DNMT1	NM_001379.2	Endogenous	1.09	0.62	0.52	0.73	1.63
DNMT3A	NM_022552.3	Endogenous	-1.04	0.85	-0.19	0.59	1.57
DTX1	NM_004416.2	Endogenous	1.17	0.75	0.33	0.39	3.46
DTX3	NM_178502.2	Endogenous	-1.13	0.72	-0.37	0.42	1.87
DTX4	NM_015177.1	Endogenous	1.5	0.55	0.62	0.35	6.5
DUSP10	NM_144728.2	Endogenous	1.01	0.97	0.04	0.43	2.37
DUSP2	NM_004418.3	Endogenous	1	1	0.01	0.26	3.94
DUSP4	NM_057158.2	Endogenous	1.25	0.81	0.25	0.16	9.82
DUSP5	NM_004419.3	Endogenous	-1.24	0.6	-0.54	0.33	1.97
DUSP6	NM_001946.2	Endogenous	1.3	0.45	0.8	0.61	2.76
DUSP8	NM_004420.2	Endogenous	1.04	0.9	0.13	0.54	2.01
E2F1	NM_005225.1	Endogenous	1.38	0.22	1.31	0.79	2.42
E2F5	NM_001951.3	Endogenous	1.16	0.67	0.44	0.54	2.48
EFNA1	NM_004428.2	Endogenous	1.19	0.64	0.48	0.52	2.71
EFNA2	NM_001405.3	Endogenous	1.19	0.56	0.61	0.62	2.28
EFNA3	NM_004952.4	Endogenous	1.27	0.63	0.49	0.43	3.77
EFNA5	NM_001962.2	Endogenous	1.11	0.77	0.31	0.52	2.37
EGF	NM_001963.3	Endogenous	1.3	0.67	0.45	0.35	4.88
EGFR	NM_201282.1	Endogenous	1.25	0.43	0.83	0.68	2.32
EIF4EBP1	NM_004095.3	Endogenous	-1.31	0.34	-0.99	0.41	1.41
ENDOG	NM_004435.2	Endogenous	1.16	0.48	0.73	0.74	1.82
EP300	NM_001429.2	Endogenous	-1.01	0.93	-0.09	0.76	1.3
EPHA2	NM_004431.2	Endogenous	-1.1	0.78	-0.28	0.41	2.02
EPO	NM_000799.2	Endogenous	1.13	0.86	0.18	0.24	5.28
EPOR	NM_000121.2	Endogenous	-1.15	0.74	-0.34	0.33	2.27
ERBB2	NM_004448.2	Endogenous	1.2	0.84	0.21	0.18	8.08
ERCC2	NM_000400.2	Endogenous	-1.08	0.76	-0.31	0.53	1.62
ERCC6	NM_000124.2	Endogenous	1.03	0.86	0.18	0.7	1.51
ETS2	NM_005239.4	Endogenous	-1.12	0.72	-0.38	0.45	1.76
ETV1	NM_004956.4	Endogenous	1.22	0.49	0.71	0.65	2.27
ETV4	NM_001079675.1	Endogenous	1.38	0.75	0.33	0.15	12.6
ETV7	NM_016135.2	Endogenous	1.81	0.13	1.65	0.8	4.07
EYA1	NM_172059.2	Endogenous	1.28	0.64	0.48	0.4	4.1
EZH2	NM_004456.3	Endogenous	1.11	0.68	0.43	0.64	1.92
FANCA	NM_000135.2	Endogenous	-1.01	0.99	-0.01	0.36	2.75
FANCB	NM_152633.2	Endogenous	1.36	0.51	0.68	0.48	3.85
FANCC	NM_000136.2	Endogenous	1.1	0.68	0.43	0.65	1.85
FANCE	NM_021922.2	Endogenous	1.21	0.53	0.65	0.62	2.35
FANCF	NM_022725.2	Endogenous	-1.21	0.44	-0.81	0.48	1.41
FANCG	NM_004629.1	Endogenous	-1.04	0.88	-0.15	0.52	1.78
FANCL	NM_001114636.1	Endogenous	-1.09	0.77	-0.3	0.5	1.7
FAS	NM_152876.1	Endogenous	1.03	0.93	0.09	0.49	2.14
FASLG	NM_000639.1	Endogenous	1.77	0.17	1.48	0.74	4.21
FBXW7	NM_018315.4	Endogenous	-1.25	0.28	-1.15	0.51	1.25
FEN1	NM_004111.4	Endogenous	1.21	0.52	0.67	0.63	2.31
FGF1	NM_033137.1	Endogenous	-1	0.99	-0.01	0.44	2.26
FGF10	NM_004465.1	Endogenous	1.08	0.84	0.2	0.44	2.67
FGF11	NM_004112.2	Endogenous	-1.04	0.89	-0.14	0.53	1.77
FGF12	NM_004113.4	Endogenous	-1.28	0.71	-0.39	0.18	3.4
FGF13	NM_033642.1	Endogenous	1.14	0.67	0.44	0.56	2.35
FGF14	NM_004115.3	Endogenous	1.4	0.34	1	0.66	2.98
FGF16	NM_003868.1	Endogenous	-1.15	0.62	-0.51	0.45	1.67
FGF17	NM_003867.2	Endogenous	1.9	0.11	1.75	0.82	4.41
FGF18	NM_003862.1	Endogenous	-1.14	0.85	-0.2	0.2	3.79
FGF19	NM_005117.2	Endogenous	1.26	0.44	0.83	0.65	2.43
FGF2	NM_002006.4	Endogenous	-1.8	0.11	-1.9	0.25	1.23
FGF20	NM_019851.1	Endogenous	1.37	0.21	1.37	0.81	2.32
FGF21	NM_019113.2	Endogenous	1.3	0.59	0.56	0.45	3.74
FGF22	NM_020637.1	Endogenous	-1.03	0.95	-0.07	0.33	2.87
FGF23	NM_020638.2	Endogenous	1.66	0.25	1.21	0.65	4.25
FGF3	NM_005247.2	Endogenous	1.33	0.28	1.16	0.74	2.38
FGF4	NM_002007.2	Endogenous	-1.17	0.72	-0.37	0.32	2.27
FGF5	NM_004464.3	Endogenous	-1.06	0.85	-0.19	0.45	1.97
FGF6	NM_020996.1	Endogenous	1.85	0.12	1.83	0.81	4.21
FGF7	NM_002009.3	Endogenous	-1.74	0.3	-1.09	0.18	1.81
FGF8	NM_033163.3	Endogenous	-1.37	0.53	-0.66	0.25	2.19
FGF9	NM_002010.2	Endogenous	1.23	0.49	0.72	0.64	2.37
FGFR1	NM_015850.2	Endogenous	1.06	0.89	0.14	0.39	2.93
FGFR2	NM_000141.4	Endogenous	1.22	0.59	0.55	0.54	2.77
FGFR3	NM_022965.2	Endogenous	-1.23	0.83	-0.21	0.1	6.94
FGFR4	NM_002011.3	Endogenous	1.51	0.66	0.45	0.19	12.01
FIGF	NM_004469.2	Endogenous	-1.59	0.43	-0.82	0.18	2.26
FLNA	NM_001456.3	Endogenous	1.11	0.62	0.52	0.67	1.84
FLNC	NM_001127487.1	Endogenous	1.22	0.67	0.44	0.44	3.36
FLT1	NM_002019.4	Endogenous	-1.2	0.57	-0.58	0.42	1.68
FLT3	NM_004119.1	Endogenous	-1.75	0.26	-1.21	0.18	1.77
FN1	NM_212482.1	Endogenous	1.36	0.68	0.42	0.26	7.19
FOS	NM_005252.2	Endogenous	-1.63	0.39	-0.9	0.18	2.11
FOSL1	NM_005438.2	Endogenous	-1.05	0.88	-0.15	0.47	1.96
FOXL2	NM_023067.2	Endogenous	-1.04	0.92	-0.1	0.44	2.11
FOXO4	NM_005938.2	Endogenous	-1.44	0.1	-1.88	0.45	1.09
FST	NM_006350.2	Endogenous	-1.58	0.17	-1.49	0.31	1.27
FUBP1	NM_003902.3	Endogenous	-1.27	0.21	-1.38	0.51	1.2
FUT8	NM_004480.4	Endogenous	-1.04	0.9	-0.13	0.47	1.96
FZD10	NM_007197.2	Endogenous	1.62	0.12	1.77	0.85	3.09
FZD2	NM_001466.2	Endogenous	-1.68	0.14	-1.72	0.28	1.29
FZD3	NM_017412.2	Endogenous	-1.38	0.37	-0.97	0.32	1.64
FZD7	NM_003507.1	Endogenous	1.07	0.81	0.25	0.56	2.04
FZD8	NM_031866.1	Endogenous	-1.3	0.34	-1.02	0.41	1.44
FZD9	NM_003508.2	Endogenous	-1.44	0.31	-1.06	0.32	1.51
GADD45A	NM_001924.2	Endogenous	1.02	0.96	0.05	0.49	2.12
GADD45B	NM_015675.2	Endogenous	-1.02	0.93	-0.09	0.54	1.78
GADD45G	NM_006705.3	Endogenous	-1.05	0.85	-0.19	0.57	1.61
GAS1	NM_002048.2	Endogenous	1.49	0.21	1.35	0.76	2.94
GATA1	NM_002049.2	Endogenous	1	0.99	0.01	0.41	2.44
GATA2	NM_032638.3	Endogenous	1.26	0.56	0.6	0.53	2.96
GATA3	NM_001002295.1	Endogenous	-1.19	0.8	-0.25	0.18	3.88
GDF6	NM_001001557.2	Endogenous	1.24	0.82	0.24	0.15	10.23
GHR	NM_000163.2	Endogenous	-1.24	0.78	-0.28	0.15	4.43
GLI1	NM_005269.1	Endogenous	-1.42	0.16	-1.52	0.42	1.19
GLI3	NM_000168.5	Endogenous	-1.24	0.55	-0.62	0.37	1.77
GNA11	NM_002067.1	Endogenous	1.25	0.4	0.89	0.69	2.27
GNAQ	NM_002072.2	Endogenous	1.09	0.75	0.33	0.6	1.97
GNAS	NM_080425.1	Endogenous	1.04	0.93	0.09	0.41	2.62
GNG12	NM_018841.3	Endogenous	1.01	0.98	0.02	0.6	1.68
GNG4	NM_004485.2	Endogenous	2.32	0.04	2.37	1.04	5.18
GNG7	NM_052847.1	Endogenous	-1.11	0.77	-0.3	0.42	1.95
GNGT1	NM_021955.3	Endogenous	-1.38	0.42	-0.84	0.3	1.73
GPC4	NM_001448.2	Endogenous	-1.15	0.77	-0.31	0.31	2.42
GRB2	NM_002086.4	Endogenous	-1.07	0.8	-0.25	0.51	1.7
GRIA3	NM_000828.4	Endogenous	1.75	0.16	1.52	0.76	4.04
GRIN1	NM_000832.5	Endogenous	1.72	0.24	1.27	0.63	4.7
GRIN2A	NM_000833.3	Endogenous	2.2	0.12	1.73	0.77	6.31
GRIN2B	NM_000834.3	Endogenous	1.09	0.75	0.33	0.57	2.1
GSK3B	NM_002093.2	Endogenous	-1.05	0.8	-0.27	0.64	1.42
GTF2H3	NM_001516.3	Endogenous	-1.01	0.94	-0.07	0.63	1.54
GZMB	NM_004131.3	Endogenous	-1.05	0.95	-0.07	0.17	5.43
H2AFX	NM_002105.2	Endogenous	1.24	0.08	1.99	0.97	1.6
H3F3A	NM_002107.3	Endogenous	1.09	0.65	0.48	0.71	1.67
H3F3C	NM_001013699.2	Endogenous	1.02	0.94	0.08	0.59	1.76
HDAC1	NM_004964.2	Endogenous	1.03	0.87	0.17	0.66	1.63
HDAC10	NM_032019.5	Endogenous	-1.08	0.69	-0.41	0.61	1.41
HDAC11	NM_024827.3	Endogenous	1.42	0.29	1.13	0.69	2.92
HDAC2	NM_001527.1	Endogenous	1.13	0.7	0.4	0.56	2.26
HDAC4	NM_006037.3	Endogenous	1.22	0.38	0.93	0.74	2.02
HDAC5	NM_005474.4	Endogenous	-1.07	0.65	-0.47	0.68	1.29
HDAC6	NM_006044.2	Endogenous	-1.18	0.55	-0.62	0.46	1.56
HELLS	NM_018063.3	Endogenous	1.43	0.37	0.93	0.6	3.37
HES1	NM_005524.2	Endogenous	1.03	0.93	0.09	0.48	2.22
HES5	NM_001010926.3	Endogenous	-1.35	0.4	-0.88	0.34	1.61
HGF	NM_000601.4	Endogenous	1.09	0.7	0.39	0.65	1.85
HHEX	NM_002729.4	Endogenous	-1.23	0.51	-0.68	0.41	1.62
HHIP	NM_022475.1	Endogenous	1.13	0.79	0.28	0.42	3.06
HIST1H3B	NM_003537.3	Endogenous	1.28	0.47	0.76	0.61	2.71
HIST1H3G	NM_003534.2	Endogenous	1.41	0.37	0.95	0.6	3.34
HIST1H3H	NM_003536.2	Endogenous	1.3	0.3	1.08	0.75	2.28
HMGA1	NM_145904.1	Endogenous	1.28	0.1	1.81	0.94	1.74
HMGA2	NM_003484.1	Endogenous	-1.05	0.89	-0.15	0.42	2.13
HNF1A	NM_000545.4	Endogenous	1.56	0.17	1.5	0.77	3.17
HOXA10	NM_018951.3	Endogenous	-1.07	0.87	-0.16	0.36	2.41
HOXA11	NM_005523.5	Endogenous	-1.03	0.94	-0.07	0.37	2.51
HOXA9	NM_152739.3	Endogenous	1.7	0.45	0.79	0.37	7.79
HPGD	NM_001145816.2	Endogenous	1.48	0.43	0.83	0.51	4.31
HRAS	NM_005343.2	Endogenous	1.31	0.26	1.2	0.79	2.16
HSP90B1	NM_003299.1	Endogenous	-1.02	0.92	-0.1	0.66	1.47
HSPA1A	NM_005345.5	Endogenous	-1.21	0.5	-0.71	0.45	1.53
HSPA2	NM_021979.3	Endogenous	-1.28	0.53	-0.66	0.33	1.87
HSPA6	NM_002155.3	Endogenous	1.08	0.89	0.14	0.3	3.93
HSPB1	NM_001540.3	Endogenous	-1.05	0.91	-0.12	0.34	2.65
IBSP	NM_004967.3	Endogenous	-1.56	0.39	-0.94	0.19	2.18
ID1	NM_002165.2	Endogenous	-1.05	0.78	-0.28	0.65	1.4
ID2	NM_002166.4	Endogenous	1.03	0.92	0.11	0.56	1.89
ID4	NM_001546.2	Endogenous	-1.31	0.35	-0.99	0.41	1.42
IDH1	NM_005896.2	Endogenous	1.05	0.93	0.09	0.35	3.14
IDH2	NM_002168.2	Endogenous	1.28	0.59	0.56	0.47	3.45
IFNA17	NM_021268.2	Endogenous	-1.11	0.82	-0.24	0.35	2.34
IFNA2	NM_000605.3	Endogenous	1.36	0.44	0.81	0.58	3.18
IFNA7	NM_021057.2	Endogenous	1.45	0.22	1.36	0.76	2.77
IFNG	NM_000619.2	Endogenous	1.76	0.15	1.56	0.78	4
IGF1	NM_000618.3	Endogenous	-1.42	0.41	-0.86	0.28	1.76
IGF1R	NM_000875.2	Endogenous	-1.43	0.55	-0.62	0.19	2.57
IGFBP3	NM_000598.4	Endogenous	-1.4	0.28	-1.13	0.37	1.4
IKBKB	NM_001556.1	Endogenous	-1.15	0.59	-0.56	0.49	1.54
IKBKG	NM_003639.2	Endogenous	1.07	0.6	0.55	0.8	1.41
IL10	NM_000572.2	Endogenous	-1.12	0.74	-0.34	0.43	1.87
IL11	NM_000641.2	Endogenous	-1.01	0.98	-0.02	0.41	2.38
IL11RA	NM_147162.1	Endogenous	-1	0.99	-0.01	0.59	1.69
IL12A	NM_000882.2	Endogenous	1.05	0.89	0.14	0.48	2.31
IL12B	NM_002187.2	Endogenous	-1.19	0.67	-0.44	0.33	2.11
IL12RB2	NM_001559.2	Endogenous	1.36	0.52	0.67	0.48	3.81
IL13	NM_002188.2	Endogenous	1.3	0.46	0.78	0.61	2.79
IL13RA2	NM_000640.2	Endogenous	-1.2	0.57	-0.58	0.42	1.67
IL15	NM_172174.1	Endogenous	-1.06	0.86	-0.18	0.43	2.06
IL19	NM_013371.3	Endogenous	-1.04	0.91	-0.12	0.48	1.94
IL1A	NM_000575.3	Endogenous	-1.06	0.91	-0.11	0.33	2.75
IL1B	NM_000576.2	Endogenous	-1.37	0.44	-0.8	0.3	1.79
IL1R1	NM_000877.2	Endogenous	-1.05	0.9	-0.13	0.42	2.18
IL1R2	NM_173343.1	Endogenous	1.14	0.7	0.4	0.54	2.45
IL1RAP	NM_002182.2	Endogenous	-1.13	0.45	-0.8	0.61	1.28
IL20RA	NM_014432.2	Endogenous	-1.12	0.84	-0.21	0.26	3.09
IL20RB	NM_144717.2	Endogenous	-1.02	0.96	-0.05	0.41	2.33
IL22RA1	NM_021258.2	Endogenous	-1.47	0.42	-0.84	0.24	1.92
IL22RA2	NM_181309.1	Endogenous	1.14	0.7	0.39	0.53	2.45
IL23A	NM_016584.2	Endogenous	1.45	0.36	0.96	0.61	3.44
IL23R	NM_144701.2	Endogenous	-1.55	0.28	-1.15	0.27	1.56
IL24	NM_181339.1	Endogenous	1.75	0.17	1.55	0.72	4.27
IL2RA	NM_000417.1	Endogenous	-1.07	0.92	-0.11	0.23	3.87
IL2RB	NM_000878.2	Endogenous	1.04	0.95	0.06	0.2	5.42
IL3	NM_000588.3	Endogenous	1.19	0.66	0.46	0.51	2.8
IL3RA	NM_002183.2	Endogenous	-1.06	0.9	-0.14	0.38	2.34
IL5RA	NM_000564.3	Endogenous	1.45	0.41	0.85	0.54	3.88
IL6	NM_000600.1	Endogenous	-1.77	0.45	-0.79	0.1	3.13
IL6R	NM_000565.2	Endogenous	-1.02	0.96	-0.05	0.34	2.84
IL7	NM_000880.2	Endogenous	1.3	0.39	0.91	0.68	2.47
IL7R	NM_002185.2	Endogenous	-1.09	0.91	-0.12	0.18	4.72
IL8	NM_000584.2	Endogenous	1.31	0.73	0.36	0.24	7.19
INHBA	NM_002192.2	Endogenous	-1.33	0.68	-0.42	0.16	3.57
INHBB	NM_002193.2	Endogenous	-1.05	0.91	-0.12	0.4	2.28
IRAK2	NM_001570.3	Endogenous	-1.47	0.14	-1.69	0.39	1.17
IRAK3	NM_007199.1	Endogenous	-1.15	0.7	-0.39	0.38	2
IRS1	NM_005544.2	Endogenous	-1.43	0.21	-1.38	0.37	1.32
ITGA2	NM_002203.2	Endogenous	1.39	0.2	1.39	0.82	2.35
ITGA3	NM_005501.2	Endogenous	-1.13	0.54	-0.63	0.57	1.38
ITGA6	NM_000210.1	Endogenous	1.11	0.76	0.32	0.53	2.32
ITGA7	NM_002206.1	Endogenous	-1.3	0.5	-0.7	0.33	1.79
ITGA8	NM_003638.1	Endogenous	1.42	0.52	0.68	0.43	4.66
ITGA9	NM_002207.2	Endogenous	-1.24	0.43	-0.83	0.42	1.52
ITGB3	NM_000212.2	Endogenous	1.06	0.85	0.19	0.52	2.18
ITGB4	NM_001005731.1	Endogenous	1.03	0.96	0.06	0.32	3.36
ITGB6	NM_001282353.1	Endogenous	1.28	0.77	0.3	0.19	8.47
ITGB7	NM_000889.1	Endogenous	1.22	0.56	0.6	0.57	2.65
ITGB8	NM_002214.2	Endogenous	-1.07	0.89	-0.14	0.33	2.63
JAG1	NM_000214.2	Endogenous	-1.11	0.78	-0.28	0.4	2.05
JAG2	NM_145159.1	Endogenous	-1.06	0.78	-0.29	0.61	1.46
JAK1	NM_002227.1	Endogenous	-1.14	0.28	-1.16	0.67	1.15
JAK2	NM_004972.2	Endogenous	-1.1	0.66	-0.46	0.52	1.57
JAK3	NM_000215.2	Endogenous	1.15	0.79	0.27	0.36	3.72
JUN	NM_002228.3	Endogenous	-1.12	0.63	-0.5	0.54	1.5
KAT2B	NM_003884.3	Endogenous	-1.23	0.52	-0.67	0.41	1.63
KDM5C	NM_004187.2	Endogenous	-1.02	0.93	-0.09	0.67	1.45
KDM6A	NM_021140.2	Endogenous	-1.25	0.27	-1.2	0.51	1.26
KIT	NM_000222.1	Endogenous	1.31	0.53	0.66	0.51	3.33
KITLG	NM_003994.4	Endogenous	-1.04	0.92	-0.11	0.42	2.18
KLF4	NM_004235.4	Endogenous	-1.33	0.47	-0.76	0.32	1.78
KMT2C	NM_170606.2	Endogenous	1.06	0.71	0.38	0.76	1.47
KMT2D	NM_003482.3	Endogenous	-1.03	0.81	-0.25	0.75	1.26
KRAS	NM_004985.3	Endogenous	1.2	0.5	0.7	0.67	2.14
LAMA1	NM_005559.2	Endogenous	-1.2	0.68	-0.43	0.31	2.25
LAMA3	NM_000227.3	Endogenous	-1.18	0.81	-0.25	0.18	3.89
LAMA5	NM_005560.3	Endogenous	-1.1	0.84	-0.21	0.31	2.69
LAMB3	NM_000228.2	Endogenous	1.32	0.53	0.65	0.5	3.45
LAMB4	NM_007356.2	Endogenous	-1.03	0.9	-0.12	0.52	1.8
LAMC2	NM_005562.2	Endogenous	1.46	0.29	1.15	0.67	3.2
LAMC3	NM_006059.3	Endogenous	1.19	0.48	0.74	0.69	2.07
LAT	NM_001014987.1	Endogenous	-1.27	0.58	-0.57	0.31	2.03
LEF1	NM_016269.3	Endogenous	1.33	0.36	0.96	0.68	2.59
LEFTY1	NM_020997.2	Endogenous	1.09	0.9	0.13	0.25	4.71
LEFTY2	NM_003240.2	Endogenous	1.13	0.74	0.35	0.5	2.56
LEP	NM_000230.2	Endogenous	-1.72	0.23	-1.3	0.22	1.52
LEPR	NM_001003679.1	Endogenous	-1.57	0.1	-1.87	0.36	1.13
LFNG	NM_001040168.1	Endogenous	-1.41	0.28	-1.14	0.36	1.41
LIF	NM_002309.3	Endogenous	1.02	0.97	0.04	0.3	3.43
LIFR	NM_002310.3	Endogenous	1.04	0.93	0.09	0.34	3.18
LIG4	NM_002312.3	Endogenous	1.25	0.33	1.03	0.76	2.07
LRP2	NM_004525.2	Endogenous	-1.08	0.89	-0.14	0.26	3.26
LTBP1	NM_000627.3	Endogenous	1.13	0.77	0.3	0.46	2.77
MAD2L2	NM_001127325.1	Endogenous	1.3	0.09	1.91	0.95	1.77
MAML2	NM_032427.1	Endogenous	1.08	0.71	0.39	0.69	1.7
MAP2K1	NM_002755.2	Endogenous	1.3	0.28	1.18	0.77	2.22
MAP2K2	NM_030662.2	Endogenous	1.09	0.76	0.32	0.59	2.04
MAP2K4	NM_003010.2	Endogenous	1.03	0.83	0.22	0.74	1.45
MAP2K6	NM_002758.3	Endogenous	-1.07	0.88	-0.16	0.33	2.59
MAP3K1	NM_005921.1	Endogenous	1.06	0.8	0.26	0.62	1.82
MAP3K12	NM_006301.2	Endogenous	-1.73	0.16	-1.58	0.26	1.31
MAP3K13	NM_004721.3	Endogenous	-1.33	0.23	-1.32	0.45	1.26
MAP3K14	NM_003954.1	Endogenous	1	1	0.01	0.49	2.06
MAP3K5	NM_005923.3	Endogenous	1.56	0.3	1.12	0.62	3.9
MAP3K8	NM_005204.2	Endogenous	1.24	0.37	0.94	0.74	2.09
MAPK1	NM_138957.2	Endogenous	1.11	0.55	0.63	0.75	1.63
MAPK10	NM_002753.2	Endogenous	1.19	0.69	0.41	0.46	3.08
MAPK12	NM_002969.3	Endogenous	1.21	0.63	0.5	0.48	3.09
MAPK3	NM_001040056.1	Endogenous	1.09	0.67	0.44	0.68	1.75
MAPK8	NM_002750.2	Endogenous	1.38	0.38	0.92	0.62	3.03
MAPK8IP1	NM_005456.2	Endogenous	1.18	0.52	0.68	0.67	2.08
MAPK8IP2	NM_012324.2	Endogenous	-1.06	0.92	-0.1	0.22	4.02
MAPK9	NM_139068.2	Endogenous	1.22	0.43	0.84	0.71	2.08
MAPT	NM_016834.3	Endogenous	-1.09	0.91	-0.11	0.15	5.72
MCM2	NM_004526.2	Endogenous	1.73	0.15	1.58	0.76	3.92
MCM4	NM_182746.1	Endogenous	1.29	0.39	0.91	0.68	2.45
MCM5	NM_006739.3	Endogenous	1.09	0.87	0.16	0.34	3.49
MCM7	NM_182776.1	Endogenous	1.07	0.63	0.5	0.79	1.45
MDC1	NM_014641.2	Endogenous	-1.25	0.32	-1.05	0.5	1.29
MDM2	NM_006878.2	Endogenous	-1.2	0.63	-0.5	0.36	1.94
MECOM	NM_005241.2	Endogenous	-1.11	0.7	-0.4	0.5	1.62
MED12	NM_005120.2	Endogenous	-1.1	0.58	-0.58	0.62	1.34
MEN1	NM_130802.2	Endogenous	1.05	0.71	0.38	0.79	1.4
MET	NM_000245.2	Endogenous	-1.04	0.87	-0.17	0.57	1.61
MFNG	NM_002405.2	Endogenous	-1.01	0.98	-0.02	0.28	3.46
MGMT	NM_002412.3	Endogenous	1.13	0.45	0.79	0.79	1.63
MLF1	NM_022443.3	Endogenous	1.13	0.82	0.23	0.34	3.8
MLH1	NM_000249.2	Endogenous	1.28	0.03	2.62	1.03	1.58
MLLT3	NM_004529.2	Endogenous	1.05	0.88	0.16	0.51	2.15
MLLT4	NM_005936.2	Endogenous	-1.1	0.69	-0.41	0.55	1.52
MMP3	NM_002422.3	Endogenous	-1.8	0.15	-1.58	0.24	1.31
MMP7	NM_002423.3	Endogenous	-1.12	0.77	-0.31	0.37	2.11
MMP9	NM_004994.2	Endogenous	1.31	0.75	0.32	0.2	8.54
MNAT1	NM_002431.2	Endogenous	1.3	0.19	1.44	0.85	1.99
MPL	NM_005373.2	Endogenous	1.02	0.95	0.06	0.46	2.27
MPO	NM_000250.1	Endogenous	1.04	0.93	0.1	0.37	2.95
MSH2	NM_000251.1	Endogenous	1.03	0.83	0.22	0.73	1.47
MSH6	NM_000179.1	Endogenous	1.13	0.36	0.97	0.83	1.53
MTOR	NM_004958.2	Endogenous	1.04	0.79	0.28	0.73	1.48
MUTYH	NM_012222.2	Endogenous	-1.08	0.72	-0.37	0.56	1.51
MYB	NM_005375.2	Endogenous	1.01	0.99	0.01	0.21	4.9
MYC	NM_002467.3	Endogenous	-1.06	0.85	-0.2	0.48	1.86
MYCN	NM_005378.4	Endogenous	2.51	0.08	1.97	0.87	7.22
MYD88	NM_002468.3	Endogenous	1.21	0.29	1.11	0.82	1.81
NASP	NM_172164.1	Endogenous	1.32	0.25	1.22	0.79	2.19
NBN	NM_001024688.1	Endogenous	1.15	0.33	1.03	0.84	1.58
NCOR1	NM_006311.3	Endogenous	-1.02	0.86	-0.18	0.73	1.3
NF1	NM_000267.2	Endogenous	1.13	0.61	0.52	0.67	1.88
NF2	NM_181828.2	Endogenous	1.23	0.3	1.08	0.8	1.88
NFATC1	NM_172389.1	Endogenous	-1.09	0.8	-0.26	0.43	1.95
NFE2L2	NM_006164.3	Endogenous	-1.01	0.98	-0.03	0.58	1.71
NFKB1	NM_003998.2	Endogenous	1	0.98	0.02	0.61	1.66
NFKBIA	NM_020529.1	Endogenous	-1.05	0.73	-0.36	0.67	1.34
NFKBIZ	NM_001005474.1	Endogenous	1.11	0.85	0.19	0.32	3.79
NGF	NM_002506.2	Endogenous	1.53	0.45	0.79	0.44	5.34
NGFR	NM_002507.1	Endogenous	-1.81	0.15	-1.56	0.23	1.31
NKD1	NM_033119.3	Endogenous	1.05	0.87	0.16	0.51	2.18
NODAL	NM_018055.3	Endogenous	-1.11	0.82	-0.24	0.35	2.34
NOG	NM_005450.4	Endogenous	1.08	0.86	0.18	0.42	2.78
NOS3	NM_000603.4	Endogenous	-1.13	0.75	-0.33	0.37	2.09
NOTCH1	NM_017617.3	Endogenous	-1.08	0.75	-0.32	0.54	1.59
NOTCH2	NM_024408.3	Endogenous	1.11	0.66	0.46	0.65	1.89
NOTCH3	NM_000435.2	Endogenous	-1.04	0.84	-0.21	0.59	1.54
NPM1	NM_002520.5	Endogenous	1.29	0.28	1.18	0.76	2.2
NPM2	NM_182795.1	Endogenous	1.1	0.73	0.36	0.58	2.11
NR4A1	NM_173157.1	Endogenous	-1.81	0.4	-0.88	0.12	2.55
NR4A3	NM_173198.1	Endogenous	1.17	0.82	0.23	0.24	5.61
NRAS	NM_002524.3	Endogenous	1.15	0.5	0.71	0.7	1.88
NSD1	NM_022455.4	Endogenous	-1.06	0.7	-0.4	0.66	1.35
NTF3	NM_002527.4	Endogenous	1	0.99	0.01	0.43	2.35
NTHL1	NM_002528.5	Endogenous	1.05	0.88	0.16	0.54	2.03
NTRK1	NM_001012331.1	Endogenous	1.46	0.33	1.03	0.63	3.38
NTRK2	NM_001007097.1	Endogenous	-2.04	0.22	-1.32	0.14	1.71
NUMBL	NM_004756.3	Endogenous	-1	1	0	0.5	2
NUPR1	NM_001042483.1	Endogenous	1.17	0.67	0.44	0.53	2.59
OSM	NM_020530.3	Endogenous	1.1	0.8	0.26	0.49	2.46
PAK3	NM_002578.2	Endogenous	1.42	0.49	0.72	0.47	4.26
PAK7	NM_177990.1	Endogenous	1.05	0.9	0.13	0.44	2.51
PAX3	NM_013942.3	Endogenous	-1.5	0.19	-1.41	0.35	1.28
PAX5	NM_016734.1	Endogenous	-1.16	0.81	-0.25	0.22	3.37
PAX8	NM_013953.3	Endogenous	-1.23	0.33	-1.03	0.52	1.28
PBRM1	NM_181042.3	Endogenous	-1.04	0.82	-0.24	0.66	1.4
PBX1	NM_002585.2	Endogenous	1.12	0.66	0.45	0.63	1.97
PBX3	NM_006195.5	Endogenous	1.6	0.22	1.31	0.71	3.62
PCK1	NM_002591.2	Endogenous	-1.23	0.48	-0.74	0.42	1.56
PCNA	NM_002592.2	Endogenous	-1.09	0.58	-0.57	0.64	1.3
PDGFA	NM_002607.5	Endogenous	-1.64	0.13	-1.75	0.29	1.26
PDGFB	NM_033016.2	Endogenous	1.04	0.86	0.18	0.61	1.79
PDGFC	NM_016205.1	Endogenous	1.18	0.53	0.66	0.67	2.08
PDGFD	NM_025208.4	Endogenous	-1.2	0.62	-0.51	0.35	1.96
PDGFRA	NM_006206.3	Endogenous	-1.04	0.82	-0.24	0.63	1.46
PDGFRB	NM_002609.3	Endogenous	1.05	0.84	0.21	0.57	1.95
PGF	NM_002632.5	Endogenous	-1.08	0.76	-0.31	0.55	1.57
PHF6	NM_032335.3	Endogenous	-1.18	0.12	-1.84	0.68	1.06
PIK3CA	NM_006218.2	Endogenous	1.1	0.59	0.56	0.74	1.63
PIK3CB	NM_006219.1	Endogenous	-1.01	0.97	-0.04	0.61	1.62
PIK3CD	NM_005026.3	Endogenous	-1.6	0.35	-0.98	0.21	1.85
PIK3CG	NM_002649.2	Endogenous	1.11	0.79	0.28	0.47	2.64
PIK3R1	NM_181504.2	Endogenous	1.26	0.36	0.96	0.73	2.19
PIK3R2	NM_005027.2	Endogenous	1.23	0.44	0.82	0.67	2.25
PIK3R3	NM_003629.3	Endogenous	1.11	0.6	0.55	0.71	1.75
PIK3R5	NM_001142633.1	Endogenous	1.34	0.65	0.48	0.32	5.61
PIM1	NM_002648.2	Endogenous	-1.45	0.4	-0.88	0.27	1.79
PITX2	NM_000325.5	Endogenous	1.96	0.28	1.15	0.51	7.53
PKMYT1	NM_004203.3	Endogenous	1.45	0.34	1.01	0.63	3.34
PLA1A	NM_015900.2	Endogenous	-1.47	0.5	-0.7	0.19	2.38
PLA2G10	NM_003561.1	Endogenous	1.23	0.69	0.41	0.4	3.78
PLA2G2A	NM_000300.2	Endogenous	-1.51	0.59	-0.57	0.11	3.86
PLA2G3	NM_015715.3	Endogenous	-1.03	0.95	-0.06	0.37	2.55
PLA2G4A	NM_024420.2	Endogenous	-1.3	0.34	-1.04	0.41	1.47
PLA2G4C	NM_003706.2	Endogenous	-1.35	0.53	-0.65	0.26	2.11
PLA2G4E	NM_001206670.1	Endogenous	1.96	0.04	2.42	1.03	3.71
PLA2G4F	NM_213600.2	Endogenous	1.32	0.38	0.92	0.66	2.64
PLA2G5	NM_000929.2	Endogenous	1.02	0.97	0.04	0.43	2.39
PLAT	NM_000931.2	Endogenous	-1.3	0.72	-0.37	0.15	3.89
PLAU	NM_002658.2	Endogenous	1.2	0.73	0.35	0.38	3.76
PLCB1	NM_182734.1	Endogenous	1.08	0.88	0.16	0.37	3.13
PLCB4	NM_000933.3	Endogenous	1.21	0.62	0.52	0.51	2.89
PLCE1	NM_001165979.1	Endogenous	-1.39	0.25	-1.24	0.39	1.34
PLCG2	NM_002661.2	Endogenous	-1.29	0.56	-0.61	0.3	2
PLD1	NM_002662.3	Endogenous	1	0.99	0.01	0.59	1.71
PML	NM_002675.3	Endogenous	1.03	0.86	0.18	0.68	1.56
POLB	NM_002690.1	Endogenous	-1.01	0.98	-0.03	0.48	2.05
POLD1	NM_002691.2	Endogenous	1.34	0.45	0.78	0.57	3.16
POLD4	NM_021173.2	Endogenous	1.02	0.81	0.25	0.82	1.27
POLE2	NM_002692.2	Endogenous	1.31	0.5	0.71	0.54	3.15
POLR2D	NM_004805.3	Endogenous	1.02	0.93	0.09	0.61	1.7
POLR2H	NM_001278698.1	Endogenous	-1.02	0.92	-0.11	0.61	1.57
POLR2J	NM_006234.4	Endogenous	1.03	0.84	0.21	0.73	1.47
PPARG	NM_015869.3	Endogenous	-1.19	0.61	-0.52	0.39	1.79
PPARGC1A	NM_013261.3	Endogenous	1	0.99	0.01	0.37	2.73
PPP2CB	NM_001009552.1	Endogenous	1.09	0.76	0.32	0.6	1.98
PPP2R1A	NM_014225.3	Endogenous	1.09	0.85	0.2	0.42	2.82
PPP2R2B	NM_181676.2	Endogenous	1.47	0.19	1.44	0.78	2.76
PPP2R2C	NM_181876.2	Endogenous	1.28	0.74	0.34	0.25	6.42
PPP3CA	NM_000944.4	Endogenous	1.04	0.88	0.15	0.58	1.85
PPP3CB	NM_001142354.1	Endogenous	-1.15	0.48	-0.74	0.57	1.33
PPP3CC	NM_005605.3	Endogenous	-1.17	0.55	-0.62	0.47	1.55
PPP3R1	NM_000945.3	Endogenous	1.07	0.76	0.32	0.67	1.71
PPP3R2	NM_147180.2	Endogenous	1.29	0.45	0.79	0.62	2.71
PRDM1	NM_182907.1	Endogenous	-1.15	0.79	-0.27	0.26	2.84
PRKAA2	NM_006252.2	Endogenous	1.51	0.53	0.65	0.36	6.27
PRKACA	NM_002730.3	Endogenous	1.06	0.77	0.3	0.7	1.6
PRKACB	NM_182948.2	Endogenous	-1.2	0.66	-0.46	0.33	2.08
PRKACG	NM_002732.2	Endogenous	1.34	0.55	0.63	0.47	3.84
PRKAR1B	NM_001164759.1	Endogenous	-1.24	0.55	-0.63	0.37	1.76
PRKAR2A	NM_004157.2	Endogenous	1.17	0.44	0.8	0.76	1.8
PRKAR2B	NM_002736.2	Endogenous	1.15	0.75	0.33	0.43	3.08
PRKCA	NM_002737.2	Endogenous	1.05	0.9	0.13	0.43	2.6
PRKCB	NM_212535.1	Endogenous	1.01	0.99	0.01	0.26	3.92
PRKCG	NM_002739.3	Endogenous	1.08	0.81	0.24	0.52	2.25
PRKDC	NM_006904.6	Endogenous	1.16	0.54	0.63	0.69	1.95
PRKX	NM_005044.1	Endogenous	1.16	0.71	0.39	0.48	2.8
PRL	NM_000948.3	Endogenous	-1.4	0.52	-0.67	0.22	2.29
PRLR	NM_001204318.1	Endogenous	1.07	0.87	0.17	0.41	2.8
PRMT8	NM_019854.3	Endogenous	1.11	0.87	0.17	0.28	4.46
PROM1	NM_006017.1	Endogenous	-1.03	0.97	-0.04	0.15	6.15
PTCH1	NM_000264.3	Endogenous	1.39	0.46	0.76	0.52	3.69
PTCRA	NM_138296.2	Endogenous	1.32	0.41	0.88	0.61	2.88
PTEN	NM_000314.3	Endogenous	1.04	0.82	0.24	0.73	1.48
PTPN11	NM_002834.3	Endogenous	1.13	0.5	0.71	0.76	1.67
PTPN5	NM_001039970.1	Endogenous	1.9	0.19	1.47	0.62	5.84
PTPRR	NM_001207015.1	Endogenous	1.01	0.98	0.02	0.47	2.17
PTTG2	NM_006607.2	Endogenous	1.67	0.14	1.67	0.81	3.47
RAC1	NM_198829.1	Endogenous	1.29	0.22	1.32	0.83	2.01
RAC2	NM_002872.3	Endogenous	-1.03	0.95	-0.06	0.29	3.19
RAC3	NM_005052.2	Endogenous	1.15	0.65	0.47	0.56	2.37
RAD21	NM_006265.2	Endogenous	1.09	0.85	0.2	0.42	2.82
RAD50	NM_005732.2	Endogenous	1.04	0.81	0.24	0.71	1.52
RAD51	NM_133487.2	Endogenous	1.46	0.38	0.92	0.58	3.67
RAD52	NM_134424.2	Endogenous	-1.22	0.48	-0.73	0.44	1.52
RAF1	NM_002880.2	Endogenous	1.02	0.91	0.11	0.74	1.4
RASA4	NM_001079877.2	Endogenous	-1.46	0.33	-1.02	0.29	1.59
RASAL1	NM_004658.1	Endogenous	2.85	0.11	1.78	0.75	10.78
RASGRF1	NM_153815.2	Endogenous	-1.02	0.96	-0.05	0.41	2.37
RASGRF2	NM_006909.1	Endogenous	-1.24	0.33	-1.01	0.5	1.3
RASGRP1	NM_005739.3	Endogenous	-1.15	0.69	-0.41	0.4	1.88
RASGRP2	NM_001098670.1	Endogenous	1.07	0.92	0.11	0.24	4.72
RB1	NM_000321.1	Endogenous	1.02	0.93	0.09	0.66	1.56
RBX1	NM_014248.2	Endogenous	1.15	0.49	0.72	0.74	1.77
RELA	NM_021975.3	Endogenous	1.15	0.18	1.51	0.92	1.45
RELN	NM_005045.2	Endogenous	-1.22	0.65	-0.48	0.31	2.19
RET	NM_020630.4	Endogenous	1.1	0.91	0.12	0.18	6.68
RFC3	NM_002915.3	Endogenous	1.37	0.15	1.59	0.87	2.18
RFC4	NM_181573.2	Endogenous	1.29	0.27	1.16	0.79	2.12
RHOA	NM_001664.2	Endogenous	1.18	0.48	0.74	0.71	1.97
RIN1	NM_004292.2	Endogenous	-1.21	0.57	-0.6	0.39	1.73
RNF43	NM_017763.4	Endogenous	-1.1	0.81	-0.25	0.39	2.15
RPA3	NM_002947.3	Endogenous	1.31	0.65	0.47	0.36	4.69
RPS27A	NM_002954.5	Endogenous	1.15	0.56	0.6	0.68	1.94
RPS6KA5	NM_004755.2	Endogenous	1.04	0.85	0.2	0.63	1.72
RPS6KA6	NM_014496.1	Endogenous	1.51	0.25	1.21	0.7	3.26
RRAS2	NM_001102669.2	Endogenous	1.01	0.97	0.04	0.72	1.4
RUNX1	NM_001754.4	Endogenous	1.28	0.18	1.47	0.86	1.91
RUNX1T1	NM_004349.2	Endogenous	-1.21	0.38	-0.93	0.51	1.32
RXRG	NM_006917.3	Endogenous	1.03	0.94	0.08	0.48	2.19
SETBP1	NM_015559.2	Endogenous	-1.03	0.91	-0.12	0.52	1.78
SETD2	NM_014159.6	Endogenous	1.11	0.34	1.01	0.88	1.42
SF3B1	NM_001005526.1	Endogenous	-1.13	0.27	-1.18	0.7	1.12
SFN	NM_006142.3	Endogenous	-1.18	0.66	-0.45	0.37	1.94
SFRP1	NM_003012.3	Endogenous	-1.5	0.46	-0.79	0.19	2.35
SFRP2	NM_003013.2	Endogenous	-1.11	0.83	-0.22	0.28	2.84
SFRP4	NM_003014.2	Endogenous	-2.14	0.17	-1.5	0.14	1.51
SGK2	NM_170693.1	Endogenous	-1.66	0.37	-0.94	0.17	2.08
SHC1	NM_183001.4	Endogenous	1.08	0.69	0.41	0.7	1.66
SHC2	NM_012435.2	Endogenous	1.08	0.78	0.29	0.61	1.9
SHC3	NM_016848.5	Endogenous	-1.31	0.18	-1.46	0.5	1.16
SHC4	NM_203349.2	Endogenous	1.33	0.46	0.76	0.57	3.07
SIN3A	NM_015477.1	Endogenous	1.19	0.36	0.97	0.8	1.77
SIRT4	NM_012240.1	Endogenous	-1.01	0.98	-0.03	0.48	2.06
SIX1	NM_005982.3	Endogenous	-1.11	0.78	-0.28	0.39	2.09
SKP1	NM_170679.2	Endogenous	1.1	0.55	0.62	0.78	1.55
SKP2	NM_005983.2	Endogenous	1.26	0.14	1.65	0.91	1.74
SMAD2	NM_001003652.1	Endogenous	1.03	0.86	0.19	0.73	1.44
SMAD3	NM_005902.3	Endogenous	-1.1	0.71	-0.38	0.51	1.61
SMAD4	NM_005359.3	Endogenous	-1.06	0.73	-0.36	0.63	1.41
SMAD9	NM_005905.2	Endogenous	-1.17	0.63	-0.49	0.41	1.78
SMARCA4	NM_003072.3	Endogenous	1.02	0.89	0.14	0.72	1.44
SMARCB1	NM_003073.3	Endogenous	1.14	0.5	0.7	0.75	1.72
SMC1A	NM_006306.2	Endogenous	1.04	0.85	0.19	0.68	1.59
SMC1B	NM_148674.3	Endogenous	1.18	0.76	0.31	0.34	4.05
SMC3	NM_005445.3	Endogenous	1.04	0.71	0.39	0.81	1.35
SMO	NM_005631.3	Endogenous	1.38	0.48	0.74	0.5	3.78
SOCS1	NM_003745.1	Endogenous	1.5	0.41	0.88	0.5	4.47
SOCS2	NM_003877.3	Endogenous	1.2	0.78	0.29	0.28	5.16
SOCS3	NM_003955.3	Endogenous	-1.56	0.46	-0.77	0.17	2.37
SOS1	NM_005633.2	Endogenous	-1.21	0.32	-1.07	0.55	1.24
SOS2	NM_006939.2	Endogenous	1.14	0.65	0.47	0.6	2.16
SOST	NM_025237.2	Endogenous	1.39	0.25	1.26	0.75	2.59
SOX17	NM_022454.3	Endogenous	-1.84	0.18	-1.45	0.21	1.41
SOX9	NM_000346.2	Endogenous	-1.06	0.93	-0.08	0.17	5.12
SP1	NM_003109.1	Endogenous	1.24	0.13	1.67	0.92	1.67
SPOP	NM_001007226.1	Endogenous	-1.15	0.52	-0.67	0.53	1.41
SPP1	NM_000582.2	Endogenous	-3.46	0.24	-1.26	0.03	2.69
SPRY1	NM_005841.1	Endogenous	-1.39	0.32	-1.05	0.35	1.48
SPRY2	NM_005842.2	Endogenous	-1.35	0.23	-1.33	0.43	1.27
SPRY4	NM_030964.3	Endogenous	1.24	0.6	0.54	0.5	3.11
SRSF2	NM_003016.3	Endogenous	-1	0.97	-0.04	0.79	1.26
SSX1	NM_005635.2	Endogenous	1.88	0.05	2.38	1	3.54
STAG2	NM_001042749.1	Endogenous	-1.14	0.46	-0.78	0.58	1.33
STAT1	NM_007315.2	Endogenous	1.27	0.48	0.73	0.6	2.68
STAT3	NM_139276.2	Endogenous	1.08	0.65	0.46	0.74	1.58
STAT4	NM_003151.2	Endogenous	-1.34	0.43	-0.82	0.34	1.66
STK11	NM_000455.4	Endogenous	1.14	0.47	0.75	0.77	1.7
STMN1	NM_203401.1	Endogenous	1.25	0.1	1.8	0.94	1.65
SUV39H2	NM_024670.3	Endogenous	-1.42	0.1	-1.85	0.45	1.1
SYK	NM_003177.3	Endogenous	-1.15	0.74	-0.34	0.33	2.29
TBL1XR1	NM_024665.4	Endogenous	1.08	0.58	0.58	0.78	1.51
TCF3	NM_003200.2	Endogenous	1.03	0.89	0.14	0.6	1.79
TCF7L1	NM_031283.1	Endogenous	-1.24	0.6	-0.55	0.31	2.06
TCL1B	NM_004918.2	Endogenous	1.39	0.34	1	0.66	2.93
TET2	NM_001127208.2	Endogenous	1.08	0.7	0.4	0.65	1.82
TFDP1	NM_007111.4	Endogenous	1.26	0.43	0.84	0.67	2.39
TGFB1	NM_000660.3	Endogenous	1.01	0.97	0.04	0.44	2.33
TGFB2	NM_003238.2	Endogenous	1.61	0.32	1.07	0.56	4.65
TGFB3	NM_003239.2	Endogenous	1.21	0.38	0.92	0.76	1.94
TGFBR2	NM_001024847.1	Endogenous	-1.03	0.91	-0.12	0.58	1.64
THBS1	NM_003246.2	Endogenous	-1.16	0.42	-0.86	0.57	1.3
THBS4	NM_003248.3	Endogenous	-1.57	0.36	-0.99	0.21	1.95
THEM4	NM_053055.4	Endogenous	-1.37	0.48	-0.73	0.27	1.95
TIAM1	NM_003253.2	Endogenous	1.03	0.93	0.09	0.54	1.93
TLR2	NM_003264.3	Endogenous	1.25	0.49	0.72	0.62	2.54
TLR4	NM_138554.2	Endogenous	-1.08	0.8	-0.26	0.46	1.86
TLX1	NM_005521.3	Endogenous	-1.29	0.49	-0.72	0.35	1.73
TMPRSS2	NM_005656.2	Endogenous	1.07	0.9	0.13	0.32	3.62
TNC	NM_002160.3	Endogenous	1.26	0.48	0.73	0.61	2.58
TNF	NM_000594.2	Endogenous	-1.45	0.45	-0.8	0.24	2.01
TNFAIP3	NM_006290.2	Endogenous	-1.17	0.69	-0.41	0.37	1.99
TNFRSF10A	NM_003844.2	Endogenous	1.59	0.26	1.23	0.63	3.99
TNFRSF10B	NM_003842.3	Endogenous	1.71	0.12	1.85	0.81	3.59
TNFRSF10C	NM_003841.2	Endogenous	1.45	0.23	1.29	0.76	2.78
TNFRSF10D	NM_003840.3	Endogenous	-1.05	0.88	-0.16	0.5	1.83
TNFSF10	NM_003810.2	Endogenous	1.28	0.7	0.4	0.31	5.29
TNN	NM_022093.1	Endogenous	1.12	0.83	0.22	0.33	3.76
TNR	NM_003285.2	Endogenous	1.65	0.34	1.01	0.52	5.23
TP53	NM_000546.2	Endogenous	1.19	0.27	1.17	0.85	1.66
TPO	NM_175722.1	Endogenous	-1.25	0.63	-0.49	0.28	2.26
TRAF7	NM_032271.2	Endogenous	1.2	0.17	1.49	0.91	1.59
TSC1	NM_000368.3	Endogenous	1.24	0.29	1.14	0.79	1.96
TSHR	NM_001018036.2	Endogenous	1.44	0.47	0.76	0.49	4.29
TSLP	NM_033035.4	Endogenous	1.58	0.36	0.96	0.53	4.69
TSPAN7	NM_004615.3	Endogenous	-1.79	0.2	-1.39	0.22	1.44
TTK	NM_003318.3	Endogenous	1.21	0.61	0.53	0.53	2.78
U2AF1	NM_001025203.1	Endogenous	1.25	0.16	1.54	0.9	1.72
UBB	NM_018955.2	Endogenous	1.06	0.77	0.3	0.67	1.7
UBE2T	NM_014176.3	Endogenous	1.68	0.15	1.56	0.79	3.55
UTY	NM_007125.3	Endogenous	-1.01	0.98	-0.03	0.46	2.13
VEGFA	NM_001025366.1	Endogenous	-1.14	0.69	-0.41	0.42	1.83
VEGFC	NM_005429.2	Endogenous	-1.17	0.51	-0.68	0.51	1.44
VHL	NM_000551.2	Endogenous	1.28	0.16	1.52	0.88	1.85
WEE1	NM_003390.3	Endogenous	1.21	0.44	0.81	0.7	2.1
WHSC1	NM_007331.1	Endogenous	1.11	0.42	0.84	0.84	1.45
WHSC1L1	NM_017778.2	Endogenous	-1.07	0.79	-0.28	0.56	1.58
WIF1	NM_007191.2	Endogenous	1.42	0.63	0.5	0.29	6.99
WNT10A	NM_025216.2	Endogenous	1.04	0.91	0.11	0.45	2.42
WNT10B	NM_003394.2	Endogenous	-1.14	0.72	-0.37	0.39	1.97
WNT11	NM_004626.2	Endogenous	-1.18	0.76	-0.32	0.26	2.75
WNT16	NM_057168.1	Endogenous	1.03	0.92	0.1	0.5	2.13
WNT2	NM_003391.2	Endogenous	1.74	0.33	1.04	0.51	6.02
WNT2B	NM_024494.1	Endogenous	-1.35	0.25	-1.25	0.42	1.31
WNT3	NM_030753.3	Endogenous	-1.09	0.85	-0.19	0.32	2.63
WNT4	NM_030761.3	Endogenous	1.09	0.89	0.14	0.25	4.69
WNT5A	NM_003392.3	Endogenous	-1.5	0.19	-1.42	0.34	1.29
WNT5B	NM_032642.2	Endogenous	1.11	0.77	0.3	0.49	2.51
WNT6	NM_006522.3	Endogenous	1.27	0.56	0.61	0.51	3.13
WNT7A	NM_004625.3	Endogenous	1.2	0.66	0.45	0.46	3.13
WNT7B	NM_058238.1	Endogenous	1.01	0.99	0.02	0.36	2.85
WT1	NM_000378.3	Endogenous	1.05	0.92	0.11	0.34	3.28
XPA	NM_000380.3	Endogenous	1.07	0.73	0.35	0.67	1.71
XRCC4	NM_003401.3	Endogenous	1.24	0.53	0.65	0.58	2.67
ZAK	NM_016653.2	Endogenous	1.21	0.69	0.41	0.42	3.53
ZBTB16	NM_006006.4	Endogenous	-1.32	0.78	-0.28	0.08	7.36
ZBTB32	NM_014383.1	Endogenous	1.08	0.86	0.18	0.42	2.74
ZIC2	NM_007129.2	Endogenous	1.28	0.74	0.34	0.25	6.46
ACAD9	NM_014049.4	Housekeeping	-1.1	0.51	-0.68	0.66	1.25
AGK	NM_018238.3	Housekeeping	-1.04	0.82	-0.24	0.63	1.47
AMMECR1L	NM_001199140.1	Housekeeping	1.03	0.77	0.3	0.82	1.29
C10orf76	NM_024541.2	Housekeeping	-1.01	0.9	-0.13	0.78	1.24
CC2D1B	NM_032449.2	Housekeeping	1.26	0.36	0.96	0.73	2.16
CNOT10	NM_001256741.1	Housekeeping	1.02	0.9	0.13	0.72	1.44
CNOT4	NM_001190848.1	Housekeeping	-1.02	0.9	-0.13	0.66	1.45
COG7	NM_153603.3	Housekeeping	1.01	0.94	0.08	0.76	1.35
DDX50	NM_024045.1	Housekeeping	1.01	0.9	0.13	0.77	1.34
DHX16	NM_001164239.1	Housekeeping	1.22	0.2	1.37	0.88	1.7
DNAJC14	NM_032364.5	Housekeeping	1.06	0.72	0.37	0.71	1.57
EDC3	NM_001142443.1	Housekeeping	-1.16	0.39	-0.91	0.58	1.28
EIF2B4	NM_172195.3	Housekeeping	-1.01	0.93	-0.08	0.71	1.37
ERCC3	NM_000122.1	Housekeeping	1.19	0.15	1.56	0.92	1.54
FCF1	NM_015962.4	Housekeeping	-1	0.96	-0.05	0.82	1.21
FTSJ2	NM_013393.1	Housekeeping	1.25	0.12	1.69	0.93	1.7
GPATCH3	NM_022078.2	Housekeeping	-1.05	0.77	-0.3	0.64	1.4
HDAC3	NM_003883.2	Housekeeping	1.16	0.21	1.38	0.9	1.49
MRPS5	NM_031902.3	Housekeeping	-1.18	0.44	-0.83	0.51	1.39
MTMR14	NM_022485.3	Housekeeping	1.06	0.73	0.36	0.75	1.5
NOL7	NM_016167.3	Housekeeping	1.08	0.74	0.34	0.63	1.85
NUBP1	NM_001278506.1	Housekeeping	-1.34	0.25	-1.28	0.43	1.31
PIAS1	NM_016166.1	Housekeeping	1.01	0.96	0.05	0.55	1.89
PIK3R4	NM_014602.1	Housekeeping	1.09	0.62	0.52	0.74	1.6
PRPF38A	NM_032864.3	Housekeeping	1.05	0.74	0.34	0.77	1.41
RBM45	NM_152945.2	Housekeeping	-1.67	0.08	-1.96	0.33	1.1
SAP130	NM_024545.3	Housekeeping	1.07	0.61	0.53	0.81	1.41
SF3A3	NM_006802.2	Housekeeping	1.05	0.72	0.37	0.77	1.45
SLC4A1AP	NM_018158.2	Housekeeping	1.05	0.79	0.28	0.71	1.55
TLK2	NM_006852.2	Housekeeping	1.05	0.72	0.37	0.79	1.39
TMUB2	NM_024107.2	Housekeeping	-1.41	0.24	-1.32	0.36	1.38
TRIM39	NM_021253.3	Housekeeping	1.34	0.18	1.47	0.84	2.14
TTC31	NR_027749.1	Housekeeping	-1.02	0.9	-0.13	0.68	1.41
USP39	NM_001256725.1	Housekeeping	1.11	0.5	0.72	0.79	1.56
VPS33B	NM_018668.3	Housekeeping	-1.37	0.25	-1.24	0.4	1.33
ZC3H14	NM_001160103.1	Housekeeping	-1.06	0.74	-0.35	0.66	1.36
ZKSCAN5	NM_014569.3	Housekeeping	1.08	0.75	0.33	0.63	1.84
ZNF143	NM_003442.5	Housekeeping	-1.04	0.75	-0.32	0.71	1.3
ZNF346	NM_012279.2	Housekeeping	-1.13	0.55	-0.62	0.55	1.41
ZNF384	NM_133476.3	Housekeeping	1.23	0.26	1.19	0.83	1.82

[truncated: 2 more sheets: Table S10, Table S11]
